# Supplementary material for: ERBB2 Regulates MED24 during Cancer Progression in Mice with Pten and Smad4 Deletion in the Pulmonary Epithelium
Source: Cells. 2019 Jun 19;8(6):615. doi: 10.3390/cells8060615 (PMC6627404; doi:10.3390/cells8060615)
Supplement: Supplementary file 1 [file cells-08-00615-s001.zip]

Archive with 15 entries (14 files):
- Cells-515655-supp-final/
- Cells-515655-supp-final/cells-515655-suppl-figures-FINAL-1.pdf
- Cells-515655-supp-final/Table S1.xlsx
- Cells-515655-supp-final/Table S10.xlsx
- Cells-515655-supp-final/Table S11.xlsx
- Cells-515655-supp-final/Table S12.xlsx
- Cells-515655-supp-final/Table S13.xlsx
- Cells-515655-supp-final/Table S2.xlsx
- Cells-515655-supp-final/Table S3.xlsx
- Cells-515655-supp-final/Table S4.xlsx
- Cells-515655-supp-final/Table S5.xls
- Cells-515655-supp-final/Table S6.xlsx
- Cells-515655-supp-final/Table S7.xlsx
- Cells-515655-supp-final/Table S8.xlsx
- Cells-515655-supp-final/Table S9.xlsx
