# Supplementary material for: ERBB2 Regulates MED24 during Cancer Progression in Mice with Pten and Smad4 Deletion in the Pulmonary Epithelium
Source: Cells. 2019 Jun 19;8(6):615. doi: 10.3390/cells8060615 (PMC6627404; doi:10.3390/cells8060615)
Supplement: Supplementary file 1 [file cells-08-00615-s001.zip › Cells-515655-supp-final/Table S1.xlsx]

## Sheet: Sheet1
Mouse gentoypes	Bronchiolar epithelial hyperplasia	Epithelial hyperplasia	Squamous metaplasia	Epithelial hyperplasia with Sq. metplasia	Adenoma	Adenocarcinoma	Adenosquamous carcinoma	Squamous cell carcinoma
WT-1	-	-	-	-	-	-	-	-
WT-2	-	-	-	-	-	-	-	-
WT-3	-	-	-	-	-	-	-	-
WT-4	-	-	-	-	-	-	-	-
WT-5	-	-	-	-	-	-	-	-
WT-6	-	-	-	-	-	-	-	-
WT-7	-	-	-	-	-	-	-	-
Ptend/dSmad4d/d-1	-	-	-	-	-	+	-	-
Ptend/dSmad4d/d-2	+ moderate		-	-	-	+	-	-
Ptend/dSmad4d/d-3	+ moderate	-	-	-	+	+	-	-
Ptend/dSmad4d/d-4	+ moderate	-	-	-	-	+	-	-
Ptend/dSmad4d/d-5	+ moderate	-	-	-	+	+	-	-
Ptend/dSmad4d/d-6	+ moderate	-	-	-	-	+	-	-
Ptend/dSmad4d/d-7	+ moderate	-	-	-	+	-	-	-
Ptend/dSmad4d/dErbb2d/d-1	+ minimal	-	-	-	-	-	-	-
Ptend/dSmad4d/dErbb2d/d-2	-	-	-	-	-	-	-	-
Ptend/dSmad4d/dErbb2d/d-3	-	-	-	-	+ peribronch	-	-	-
Ptend/dSmad4d/dErbb2d/d-4	+ mild	-	-	-	-	-	-	-
Ptend/dSmad4d/dErbb2d/d-5	+ mild	-	-	-	-	-	-	-
Ptend/dSmad4d/dErbb2d/d-6	+ mild	-	-	-	-	-	-	-
Ptend/dSmad4d/dErbb2d/d-7	+mild	-	-	-	-	-	-	-
Ptend/dSmad4d/dErbb2d/d-8	-	-	-	-	-	-	-	-
Ptend/dSmad4d/dErbb2d/d-9	+minimal	-	-	-	-	-	-	-
Ptend/dSmad4d/dErbb2d/d-10	+minimal	-	-	-	-	-	-	-
Ptend/dSmad4d/dErbb2d/d-11	+ minimal	-	-	-	-	-	-	-
