# Supplementary material for: ERBB2 Regulates MED24 during Cancer Progression in Mice with Pten and Smad4 Deletion in the Pulmonary Epithelium
Source: Cells. 2019 Jun 19;8(6):615. doi: 10.3390/cells8060615 (PMC6627404; doi:10.3390/cells8060615)
Supplement: Supplementary file 1 [file cells-08-00615-s001.zip › Cells-515655-supp-final/Table S10.xlsx]

## Sheet: Sheet2
Genes, downregulated in Table 4 (Ptend/dSmad4d/dErbb2d/d vs Ptend/dSmad4d/d) whille positively correlated with ERBB2 in lung adenocarcinoma (Table 6)
TRAK1
DDR1
PIGT
ARHGEF16
CAND2
SH3BGRL2
SPATA6
HMGN3
WWP2
SYNE4
MAP7
LRRC46
PLXNB3
PPP1R13L
SPINT1
FZD1
SOX4
TTC22
RUNX1
SLC39A11
B4GALT3
HHAT
SLC9A3R1
PLXNA3
CORO2A
WNT4
MASP1
GALE
HES6
CXXC5
RAB17
TANC2
SYTL1
ANKRD35
CAPN13
LRBA
AK1
SH3GLB2
GRHL2
EPPK1
PIK3R3
PFKL
QSOX1
SLC15A2
RAB15
TMEM125
SLC1A1
GPC4
ENC1
TMTC4
ORAI2
PLEKHA6
PLEKHA7
TRAF4
SOWAHB
RHBDL2
ENDOD1
FRK
ACPP
FAM107B
GOLM1
RAB25
MARCKSL1
PKP3
RHPN2
TMC4
TBX1
KIF21A
STK39
KLHL30
HOOK2
TMEM98
KRT8
SEMA4B
FN3KRP
SOSTDC1
SCIN
ZBTB7C
FAM83H
TES
DSP
CLDN7
GALNT7
VWA1
CEACAM1
ST14
FAM83E
PAX9
SLC44A4
FOXA1
LZTS3
TMEM30B
BARX2
CELSR1
IRF6
MAPK13
LRIG1
SLC5A9
MANSC1
EPCAM
MUC20
KLF5
PARM1
SLC45A3
LPCAT4
GPRC5C
B3GALT2
EHF
WNT7B
KRT19
TJP3
MBOAT1
TMPRSS13
SORBS2
LGALS3BP
TYRO3
SIX2
GNA14
MISP
GALNT12
SERINC2
IKZF2
ERN2
TACSTD2
CXCL17
PLCH1
MED24
LIPE
MALL
ITGB4
ILDR1
FCGBP
ENPP3
DMRTA2
AQP3
SOX2
CADM4
SERTAD4
VTCN1
OTX1
TMC5
SIX1
S100A14
MUC4
ATP6V1B1
ELF3
CLDN23
LRRC26
LAD1
MSLN
CLDN4
PRSS22
AGR2
KRT15
