# Supplementary material for: ERBB2 Regulates MED24 during Cancer Progression in Mice with Pten and Smad4 Deletion in the Pulmonary Epithelium
Source: Cells. 2019 Jun 19;8(6):615. doi: 10.3390/cells8060615 (PMC6627404; doi:10.3390/cells8060615)
Supplement: Supplementary file 1 [file cells-08-00615-s001.zip › Cells-515655-supp-final/Table S11.xlsx]

## Sheet: Sheet1
Genes, downregulated in Table 4 (Ptend/dSmad4d/dErbb2d/d vs Ptend/dSmad4d/d) whille positively correlated with ERBB2 in lung squamous cell carcinoma (Table 7)
TRAK1
DDR1
PIGT
NGFR
ARHGEF16
HAGHL
NXN
WWP2
SYNE4
LRRC46
ALDH3B2
PLXNB3
PPP1R13L
SPINT1
SOX4
CBLC
RUNX1
NR4A1
RCC2
ENTPD2
SLC39A11
VARS
SLC4A4
PLXNA3
WNT4
CLMN
CXXC5
IGFBP4
FOSL2
TANC2
SYTL1
ARHGEF4
ANKRD35
CAPN13
LRBA
GRHL2
EPPK1
PPFIA3
PFKL
QSOX1
PLEKHA6
PLEKHA7
SOWAHB
EPHB2
RHBDL2
FAT1
CNNM2
RRAD
GOLM1
ANKRD42
FLNB
RAB25
MARCKSL1
ITIH5
PKP3
ARC
TMC4
TBX1
RASSF10
KLHL30
CPZ
SEMA4B
IFFO2
PLCH2
FAM83H
TRIM63
ROBO1
WNT10A
SPDEF
DSP
OVOL1
MMP14
VWA1
MUC2
CEACAM1
ST14
FAM83E
SLC44A4
JUNB
BACE2
TSPAN1
FOXA1
LZTS3
TMEM30B
ERLIN2
BARX2
APOBEC2
CELSR1
SPTLC3
BHLHE40
EYA2
VILL
MUC20
COL5A3
GPRC5C
MGAT3
WNT7B
KRT19
ACSM1
TJP3
SORBS2
LGALS3BP
RIN1
FOXC1
TFAP2A
BLNK
MISP
KRT23
SERINC2
IKZF2
GABRP
ATP10B
ERN2
ADAM8
TACSTD2
CXCL17
MED24
LIPE
ITGB4
ILDR1
FCGBP
NPAS2
AQP3
FBLN2
COL1A1
CADM4
PSAPL1
COMP
SRD5A1
VTCN1
OTX1
TMC5
S100A14
SLITRK6
SLC13A2
MUC4
ATP6V1B1
MUC16
LRRC26
LAD1
MSLN
COL17A1
CDH26
CLDN4
LY6D
ALOX15
NLRP10
PRSS22
EDN2
