# Supplementary material for: ERBB2 Regulates MED24 during Cancer Progression in Mice with Pten and Smad4 Deletion in the Pulmonary Epithelium
Source: Cells. 2019 Jun 19;8(6):615. doi: 10.3390/cells8060615 (PMC6627404; doi:10.3390/cells8060615)
Supplement: Supplementary file 1 [file cells-08-00615-s001.zip › Cells-515655-supp-final/Table S12.xlsx]

## Sheet: Sheet1
Genes, upregulated in Table 4 (Ptend/dSmad4d/dErbb2d/d vs Ptend/dSmad4d/d) whille negatively correlated with ERBB2 in lung adenocarcinoma (Table 8)
AKAP5
CLEC1A
PCOLCE2
LIPG
ALAS2
SLC38A5
THBD
SNCA
LEPR
FPR1
ADCY8
SGIP1
COL23A1
NOX4
EDIL3
TMEM116
HILPDA
RIPPLY3
SCN3A
PMP22
ARL4D
ITGA1
HSD11B1
FIBIN
G0S2
ABLIM3
ARMCX1
PTTG1
SEMA7A
PARVB
PDGFRA
ABCD2
GAP43
ADK
FERMT2
TOX2
PHLDB2
TSPAN2
IGFBP6
PTGS1
TSLP
CLTA
PRRG1
SLC1A3
OTUD1
FAM49A
PLXDC2
MFAP2
FKBP14
CD200
CPEB1
ITGB1
ERC2
TRPC1
BST1
POPDC3
CRYAB
FBXO30
RGS18
VEGFC
ENTPD1
DGKG
GRIA3
SCARB1
RASSF2
EIF5A2
AP1S2
FGF7
CCDC85B
RTN4
TFPI
TMCC3
RASL11A
ADAM19
PDE4B
PTPRG
CPED1
CDYL2
SLC39A2
RDX
SPIN4
AGPAT4
CLIC4
STON1
SLC26A4
ACSL4
MMD
SERPINB9
ZEB2
P2RX5
MARVELD1
PLSCR4
KLHL2
PRKD3
GAB3
ZEB1
SGTB
ANGPTL4
SDC2
RAB12
CGRRF1
FGFR1OP2
TFEC
GABARAPL1
MCTP1
GNG11
BNIP2
LYSMD2
GATA3
CSGALNACT2
EDNRA
ATP8B4
SLC16A10
VIM
CDADC1
TM6SF1
FAM102B
