# Supplementary material for: ERBB2 Regulates MED24 during Cancer Progression in Mice with Pten and Smad4 Deletion in the Pulmonary Epithelium
Source: Cells. 2019 Jun 19;8(6):615. doi: 10.3390/cells8060615 (PMC6627404; doi:10.3390/cells8060615)
Supplement: Supplementary file 1 [file cells-08-00615-s001.zip › Cells-515655-supp-final/Table S13.xlsx]

## Sheet: Sheet1
Genes, upregulated in Table 4 (Ptend/dSmad4d/dErbb2d/d vs Ptend/dSmad4d/d) whille negatively correlated with ERBB2 in lung squamous cell carcinoma (Table 9)
AKAP5
CALCRL
KCNE2
TSPAN7
PHACTR1
KCNK2
FPR1
ATP6V0D2
NOX4
EDIL3
BDNF
TMEM116
RMDN2
SCN3A
PMP22
GPC3
RECK
HSD11B1
TMOD1
TTLL7
MCOLN3
DACH1
DOCK4
RASL11B
PTTG1
NPR2
TRIM16
ABCD2
HNMT
CLTA
FAM49A
PEX19
GULP1
FKBP14
CPEB1
TRPC1
BST1
SGCE
POPDC3
FBXO30
ZFP37
PLCB4
RGS18
RFTN2
GCA
DGKG
CIART
EIF5A2
AP1S2
PELI2
PAG1
TMCC3
PDE4B
RASSF4
VLDLR
RDX
ADI1
CLIC4
NR1H3
CREG1
MMD
SOAT1
AKAP7
P2RX5
CCDC82
PRKD3
GAB3
GSAP
ZEB1
SGTB
CCRL2
SDC2
RAB12
CAT
CGRRF1
FGFR1OP2
CAV2
PI4K2B
TFEC
TPM3
LYSMD2
ADAP2
ATP8B4
SLC16A10
LIPA
MEGF9
RAB6B
