# Supplementary material for: ERBB2 Regulates MED24 during Cancer Progression in Mice with Pten and Smad4 Deletion in the Pulmonary Epithelium
Source: Cells. 2019 Jun 19;8(6):615. doi: 10.3390/cells8060615 (PMC6627404; doi:10.3390/cells8060615)
Supplement: Supplementary file 1 [file cells-08-00615-s001.zip › Cells-515655-supp-final/Table S2.xlsx]

## Sheet: Sheet1
Gene Symbol-Partek	p-value(Ptenf/fSmad4f/f vs Ptend/dSmad4d/d)	Fold-Change(Ptenf/fSmad4f/f vs Ptend/dSmad4d/d)	Fold-Change(Ptend/dSmad4d/d vs Ptenf/fSmad4f/f )
Insig2	7.67854e-06	-2.00057	2.00057
Ttc22	0.000487085	-2.00124	2.00124
Lmntd2	8.83095e-05	-2.0036	2.0036
Ddias	0.000659836	-2.00948	2.00948
Sh3bgrl2	0.000776093	-2.00989	2.00989
Slc9a9	0.000735466	-2.01034	2.01034
Ngf	4.13622e-05	-2.01045	2.01045
Nudt1	6.83822e-05	-2.01326	2.01326
Spata13	1.67389e-05	-2.01654	2.01654
Haghl	0.000967117	-2.02132	2.02132
Cdc42	3.72869e-06	-2.02224	2.02224
Cemip	0.000786335	-2.02293	2.02293
Igfbp4	0.00107622	-2.02355	2.02355
Adamts5	0.000518646	-2.02458	2.02458
St3gal4	0.000847063	-2.03182	2.03182
Sat1	0.00038085	-2.03261	2.03261
Odc1	0.000979312	-2.0381	2.0381
Aldh3b2	0.000440761	-2.03943	2.03943
Vopp1	0.000523974	-2.03944	2.03944
Vars	1.37102e-06	-2.04268	2.04268
Cab39l	3.40015e-07	-2.04586	2.04586
Mgmt	1.64553e-05	-2.05046	2.05046
Runx1	4.80328e-06	-2.05086	2.05086
Il1r1	0.000125739	-2.05345	2.05345
Tprn	0.000131726	-2.05642	2.05642
Pigt	0.000233418	-2.05652	2.05652
9630010G10Rik	0.00110237	-2.0667	2.0667
Sssca1	8.94082e-05	-2.06886	2.06886
Ncs1	0.000260695	-2.06929	2.06929
Fam3c	1.1245e-05	-2.07168	2.07168
Syncrip	0.000926758	-2.07188	2.07188
Thop1	5.03446e-05	-2.07422	2.07422
1700086L19Rik	0.00120283	-2.07717	2.07717
B4galt6	0.000760683	-2.07945	2.07945
Serpinb1a	0.000330486	-2.0808	2.0808
Trpv4	0.00031286	-2.08497	2.08497
Cttn	1.78005e-05	-2.08591	2.08591
Ints2	5.41115e-05	-2.08633	2.08633
Smo	0.00111665	-2.08793	2.08793
Tnfaip8	0.000130452	-2.09228	2.09228
Prosc	0.000375856	-2.09254	2.09254
Sema4b	0.00021294	-2.09471	2.09471
Pgm1	2.00709e-05	-2.09535	2.09535
Ddr1	8.1762e-05	-2.09823	2.09823
Cd248	0.000581375	-2.09837	2.09837
Mnd1	0.00019733	-2.10255	2.10255
Spint2	1.12558e-06	-2.10295	2.10295
Erbb2	0.000174241	-2.1084	2.1084
Fosl2	0.00119174	-2.1087	2.1087
Paqr5	0.000434076	-2.10937	2.10937
Il18r1	0.000401728	-2.11135	2.11135
Ktn1	4.77673e-05	-2.11307	2.11307
Ppap2c	0.00119356	-2.11569	2.11569
S100a6	0.000321201	-2.11656	2.11656
Vsig10	0.000126324	-2.11679	2.11679
C1qc	0.000291128	-2.11699	2.11699
Fam60a	5.41856e-05	-2.1199	2.1199
Bid	0.000276321	-2.12334	2.12334
Arntl	0.000173481	-2.12818	2.12818
Asah2	0.000747019	-2.12927	2.12927
Syne4	1.73251e-05	-2.13008	2.13008
Cmas	0.000107099	-2.13166	2.13166
Kctd17	8.85152e-05	-2.13199	2.13199
Thnsl1	0.000287222	-2.13389	2.13389
Pygb	0.000195361	-2.13484	2.13484
Gale	5.02484e-09	-2.13551	2.13551
Galnt4	9.85246e-05	-2.13906	2.13906
Capn13	0.00117198	-2.14138	2.14138
Rab15	3.43793e-05	-2.14699	2.14699
2700046G09Rik	9.53958e-06	-2.14754	2.14754
B4galt3	0.000643627	-2.14896	2.14896
D730035F11Rik	0.000149163	-2.14942	2.14942
Hist1h4a /// Hist1h4b /// Hist1h4c /// Hist1h4d /// Hist1h4f /// Hist1h4h /// Hist1h4i /// Hist1h4j /// Hist1h4k /// Hist1h4m /// Hist1h4n /// Hist2h4 /// Hist4h4	0.000675847	-2.14998	2.14998
Casp1	9.99394e-05	-2.15267	2.15267
Slc20a2	4.29846e-05	-2.15329	2.15329
Dut	0.000246152	-2.1536	2.1536
BC016579	6.27339e-05	-2.15674	2.15674
Gtf2ird1	4.12154e-06	-2.16066	2.16066
Slc16a3	0.000907413	-2.16121	2.16121
Entpd2	0.00108941	-2.16312	2.16312
Sema4d	0.000381818	-2.16596	2.16596
Slc9a3r1	0.00016084	-2.16597	2.16597
Cblc	9.91265e-05	-2.17118	2.17118
Tmem125	2.93884e-05	-2.17175	2.17175
Kcnk1	1.2885e-05	-2.1731	2.1731
Ppfia3	0.000324283	-2.17362	2.17362
Il13ra1	5.86915e-05	-2.17387	2.17387
Lypd8	0.00047008	-2.17561	2.17561
Efna5	0.00113195	-2.17565	2.17565
Shmt2	1.76349e-05	-2.17603	2.17603
Rcc2	1.10653e-06	-2.18216	2.18216
Tspan6	0.00050421	-2.18396	2.18396
Tnfrsf18	0.000137299	-2.18447	2.18447
Sowahb	0.000101385	-2.18719	2.18719
Casp12	0.000275352	-2.188	2.188
Wfdc2	3.50689e-05	-2.19159	2.19159
Cd24a	0.000823537	-2.19181	2.19181
Fbxw9	8.86798e-05	-2.19433	2.19433
Nfkbie	4.31177e-05	-2.19542	2.19542
Olfml2b	5.02549e-05	-2.19974	2.19974
Myc	0.000141247	-2.20388	2.20388
Rrad	0.000380061	-2.20888	2.20888
Pak1	0.000152654	-2.21212	2.21212
Slc39a11	3.58128e-07	-2.21299	2.21299
Uck2	0.0007112	-2.21564	2.21564
2610524H06Rik	2.34471e-05	-2.21704	2.21704
Setd4	3.68066e-05	-2.21767	2.21767
Zic5	0.000809699	-2.21784	2.21784
1500011B03Rik	4.91657e-05	-2.2182	2.2182
Sytl1	0.000130347	-2.22218	2.22218
Ptpn13	5.46322e-06	-2.22939	2.22939
Hhat	0.000797603	-2.22984	2.22984
Arhgef16	6.74793e-07	-2.23152	2.23152
Pde12	3.8809e-06	-2.23323	2.23323
Wwp2	8.00811e-05	-2.23378	2.23378
Dnajc15	0.000689851	-2.23815	2.23815
Map7	0.000347255	-2.23919	2.23919
Panx1	0.00010788	-2.24657	2.24657
Galm	0.000659191	-2.24683	2.24683
Spint1	8.0753e-05	-2.24749	2.24749
Coro2a	3.00305e-06	-2.24904	2.24904
AW551984	0.000383738	-2.24991	2.24991
Spata6	0.0010042	-2.24997	2.24997
Bhlhe40	0.000135961	-2.25043	2.25043
A930026I22Rik	0.00115343	-2.25119	2.25119
Slc20a1	9.25842e-05	-2.25686	2.25686
Golm1	2.29841e-06	-2.25818	2.25818
Ydjc	3.74031e-06	-2.2609	2.2609
Got2	1.65339e-06	-2.26901	2.26901
Gm13648	6.82364e-06	-2.26957	2.26957
Me1	0.000325768	-2.27178	2.27178
Aim1	0.000838537	-2.27199	2.27199
Plxnb3	1.30222e-05	-2.27442	2.27442
Ndrg1	0.000113234	-2.27609	2.27609
Marveld3	0.000232787	-2.27672	2.27672
Stau2	2.65753e-05	-2.27732	2.27732
Wwox	0.000265413	-2.27841	2.27841
Lsr	1.55553e-05	-2.27954	2.27954
AW112010	0.000150314	-2.2799	2.2799
Gpx8	0.000130953	-2.28287	2.28287
Tmprss4	0.000587091	-2.28655	2.28655
Ptpn18	9.88153e-05	-2.28699	2.28699
Ccdc64b	0.00072921	-2.28752	2.28752
Ppp1r13l	1.08985e-05	-2.2892	2.2892
Prp2	0.000624144	-2.29529	2.29529
Ero1l	2.79244e-06	-2.29724	2.29724
Pla2g4a	0.000224839	-2.29738	2.29738
Fam154b	0.000422201	-2.29994	2.29994
Tubb3	0.00114007	-2.30262	2.30262
Plekha6	0.000267438	-2.30824	2.30824
Nudt4	0.000240138	-2.33019	2.33019
C1qa	0.000196709	-2.33147	2.33147
Plxna3	6.34597e-06	-2.3341	2.3341
Lnx1	0.000141098	-2.33568	2.33568
Gstm5	4.51816e-05	-2.3378	2.3378
Prkab1	1.51093e-05	-2.33893	2.33893
2310001H17Rik	0.000653434	-2.34576	2.34576
Lpgat1	0.000110332	-2.34647	2.34647
Lrrc46	0.000361265	-2.34674	2.34674
Il23a	0.000202726	-2.34969	2.34969
2310061G22Rik	3.94342e-05	-2.35346	2.35346
Tbc1d1	0.000177906	-2.35484	2.35484
Foxc2	0.000110313	-2.36121	2.36121
Tgif1	3.29988e-05	-2.36913	2.36913
Arhgef4	0.000739591	-2.36962	2.36962
Bspry	8.12097e-05	-2.37817	2.37817
Pls1	4.32014e-06	-2.38334	2.38334
0610040J01Rik	4.67497e-05	-2.38527	2.38527
Gpc1	0.000702445	-2.38645	2.38645
Il22ra1	0.000313377	-2.38699	2.38699
Mark1	0.000280155	-2.39411	2.39411
Cybrd1	0.000159583	-2.39456	2.39456
Mcu	0.000194046	-2.39631	2.39631
Kcnma1	0.00105313	-2.40431	2.40431
Rnd3	0.000120965	-2.40818	2.40818
Grhl2	0.000280646	-2.4083	2.4083
Lrba	5.20251e-06	-2.40838	2.40838
Arc	0.000182147	-2.41003	2.41003
Samd9l	5.0983e-05	-2.41332	2.41332
1700001O22Rik	0.000154646	-2.4146	2.4146
Sidt1	9.43563e-05	-2.41577	2.41577
Nans	4.48094e-10	-2.41722	2.41722
Nrip3	0.000813335	-2.41912	2.41912
Zfp827	0.000378955	-2.42043	2.42043
Sobp	0.000892293	-2.42264	2.42264
Nipal2	7.79713e-05	-2.4227	2.4227
Ppa1	9.65592e-07	-2.42616	2.42616
Pde7a	0.00015886	-2.42687	2.42687
Chodl	0.000171531	-2.42937	2.42937
Hsh2d	0.000335611	-2.43047	2.43047
Gm10451	0.000217015	-2.43229	2.43229
Fxyd6	0.000165808	-2.4339	2.4339
Tmtc4	0.00013643	-2.43824	2.43824
Ppif	0.000276073	-2.43961	2.43961
Psat1	0.000353019	-2.44245	2.44245
Kcne4	0.000478922	-2.44317	2.44317
Cib1	6.47417e-07	-2.44852	2.44852
Sox4	9.23589e-05	-2.44992	2.44992
Aldh18a1	1.50748e-06	-2.45034	2.45034
Masp1	0.000365212	-2.45394	2.45394
Tnfsf8	1.13327e-06	-2.45957	2.45957
Dtx1	6.25066e-07	-2.46803	2.46803
C1qb	0.000724271	-2.47474	2.47474
Hddc2	1.17701e-05	-2.47827	2.47827
Rtp4	9.28093e-05	-2.48001	2.48001
Dpysl3	8.93085e-05	-2.4817	2.4817
BC026600	0.000664836	-2.48189	2.48189
Polr3k	5.52464e-05	-2.48267	2.48267
Slc39a6	1.42805e-06	-2.48275	2.48275
F2rl1	1.64262e-05	-2.48384	2.48384
2610035D17Rik	0.00112976	-2.48638	2.48638
Runx3	0.00103201	-2.49863	2.49863
Cxxc5	2.11497e-06	-2.50113	2.50113
Rfk	0.00031888	-2.5041	2.5041
Pkm	8.78612e-05	-2.5084	2.5084
Nxn	1.61926e-05	-2.50947	2.50947
Plch2	0.000809623	-2.51239	2.51239
Fzd1	6.65713e-05	-2.51849	2.51849
Mipol1	0.000662298	-2.52323	2.52323
Lpcat2	0.00111562	-2.52359	2.52359
Ankrd35	0.0010663	-2.52897	2.52897
Ppp1r14d	0.00102344	-2.53038	2.53038
Ahr	0.000633082	-2.53534	2.53534
Enah	0.000475404	-2.53868	2.53868
Ccna1	0.000351399	-2.54574	2.54574
Eppk1	6.30245e-06	-2.54624	2.54624
Gpr176	0.000419346	-2.5495	2.5495
Nphp1	0.000690837	-2.55705	2.55705
Gm10193 /// Zfp706	0.000309253	-2.5587	2.5587
Clcf1	3.49546e-05	-2.56378	2.56378
Tmc4	1.78969e-06	-2.56407	2.56407
Nr4a1	0.000834956	-2.56722	2.56722
Steap2	0.000550023	-2.5675	2.5675
Ckap4	9.51594e-05	-2.56835	2.56835
Osbpl10	4.0731e-05	-2.57168	2.57168
Ak1	0.000200096	-2.57468	2.57468
Odf2l	0.000956713	-2.5755	2.5755
Dpy19l3	7.1065e-05	-2.57727	2.57727
Clec10a	0.000603278	-2.58027	2.58027
Fn3krp	0.000196628	-2.58188	2.58188
Rab25	3.24949e-05	-2.58769	2.58769
Galnt3	1.60373e-06	-2.58967	2.58967
Dcn	0.00108579	-2.59016	2.59016
Trp53i11	1.63787e-05	-2.59395	2.59395
Pafah1b3	5.92286e-07	-2.59583	2.59583
Adss	9.3975e-07	-2.59806	2.59806
Hook2	2.90279e-05	-2.6051	2.6051
Dusp10	0.00030322	-2.60627	2.60627
1110002E22Rik /// LOC102634333	0.00110023	-2.6083	2.6083
Appl2	0.0004878	-2.60861	2.60861
Tanc2	1.00556e-05	-2.60904	2.60904
Celf4	0.000579048	-2.60915	2.60915
Sfrp4	7.9454e-05	-2.60945	2.60945
Ascl3	0.000173691	-2.61053	2.61053
Slc1a1	4.4335e-05	-2.61056	2.61056
Tbx1	5.37094e-05	-2.61943	2.61943
Nfkbiz	1.93467e-05	-2.6198	2.6198
Isg20	2.67952e-05	-2.63316	2.63316
BC064078	0.00109294	-2.63604	2.63604
Usp18	5.27165e-05	-2.63706	2.63706
Tpm2	0.00109188	-2.64423	2.64423
Aim1l	0.000320496	-2.64436	2.64436
Hs3st3b1	4.21518e-05	-2.64752	2.64752
Knop1	0.000313395	-2.65484	2.65484
Ncmap	0.000511743	-2.65799	2.65799
Kdelr3	4.79508e-05	-2.65893	2.65893
Slc25a13	5.97821e-05	-2.66149	2.66149
Gpc4	7.6528e-07	-2.66293	2.66293
Gxylt2	1.34136e-05	-2.66419	2.66419
Rassf10	0.00107742	-2.67183	2.67183
Dynlt1a /// Dynlt1b /// Dynlt1c /// Dynlt1f	0.000417408	-2.67541	2.67541
Rnf24	6.67939e-05	-2.67672	2.67672
Orai2	5.74246e-06	-2.67682	2.67682
Aif1	0.000171537	-2.67809	2.67809
4921506M07Rik /// LOC102642336	0.000265655	-2.68045	2.68045
Sh3glb2	6.50431e-06	-2.68737	2.68737
Plscr1	3.00495e-07	-2.69057	2.69057
Hes6	0.00016518	-2.69491	2.69491
Mfap3l	1.25577e-05	-2.69644	2.69644
Sesn3	8.82796e-05	-2.69671	2.69671
Lrrc2	0.00120693	-2.69689	2.69689
Shisa4	2.43045e-05	-2.71365	2.71365
Galnt7	0.000526369	-2.71458	2.71458
Endod1	5.01991e-05	-2.71594	2.71594
Apol7a /// Apol7c /// Gm8221	0.000486416	-2.71602	2.71602
Iffo2	7.65938e-08	-2.72159	2.72159
Twist1	6.95727e-06	-2.72292	2.72292
Gas5 /// Snord47	2.1237e-05	-2.72964	2.72964
Abcc9	0.00082293	-2.73258	2.73258
Dmkn	0.000317682	-2.73423	2.73423
6430537K16Rik	0.000450232	-2.73549	2.73549
Thy1	9.8903e-05	-2.73675	2.73675
1110008L16Rik	6.5673e-05	-2.74672	2.74672
Tst	8.62249e-05	-2.75223	2.75223
Fam83h	0.000443424	-2.75418	2.75418
Trak1	1.34711e-05	-2.76089	2.76089
Rhpn2	0.000314088	-2.76481	2.76481
Pfkl	8.83223e-05	-2.76588	2.76588
Robo1	8.96353e-05	-2.76937	2.76937
Hoxa1	0.000495268	-2.78339	2.78339
Bag2	1.6291e-05	-2.79109	2.79109
Traf4	8.83486e-07	-2.7954	2.7954
Enc1	1.53745e-07	-2.80716	2.80716
Btg4	0.000617873	-2.80749	2.80749
Cpz	0.000114154	-2.81362	2.81362
Tmem98	3.97692e-06	-2.82155	2.82155
Cxadr	0.000621299	-2.82344	2.82344
Cdh13	5.11613e-05	-2.82351	2.82351
Srprb /// Trf	1.17033e-06	-2.83492	2.83492
Tctex1d2	0.00096722	-2.84185	2.84185
Muc2	6.33981e-05	-2.84924	2.84924
Spats2l	0.000712884	-2.84943	2.84943
Bmpr1b	0.000339975	-2.85442	2.85442
Eva1a	7.99014e-05	-2.85982	2.85982
Fbn1	0.000166312	-2.86097	2.86097
Spats2	7.10585e-05	-2.86391	2.86391
Plekha7	2.67882e-05	-2.86405	2.86405
Junb	0.000752826	-2.8644	2.8644
Nfasc	2.17493e-06	-2.87407	2.87407
Stc1	5.30875e-06	-2.87518	2.87518
Prrx1	0.000688514	-2.8822	2.8822
Klhl30	0.000934038	-2.88854	2.88854
B9d1	0.000269292	-2.89149	2.89149
Mycbp	0.00105179	-2.89533	2.89533
Artn	0.000209196	-2.89936	2.89936
Fat1	0.000144262	-2.90748	2.90748
Vwa1	4.51033e-05	-2.91008	2.91008
Ovol1	3.45986e-05	-2.91312	2.91312
Qsox1	0.000129703	-2.91438	2.91438
Fgf23	0.000297632	-2.92481	2.92481
Flnb	6.04502e-06	-2.92821	2.92821
Tmem30b	0.000272959	-2.9365	2.9365
Lypd6b	0.000462483	-2.93983	2.93983
Zbtb7c	3.75495e-05	-2.94706	2.94706
Cyp26a1	0.000981516	-2.94797	2.94797
Pi16	0.000404173	-2.94854	2.94854
Ccdc80	4.55945e-05	-2.95222	2.95222
Eaf2	0.000308217	-2.9541	2.9541
Zfp7	4.58725e-07	-2.9542	2.9542
Ceacam1 /// Ceacam2	1.99067e-05	-2.96365	2.96365
Ifit1	0.000183958	-2.97011	2.97011
Pkp3	9.56445e-05	-2.97422	2.97422
Cand2	3.68678e-05	-2.99149	2.99149
Hpse	9.47043e-05	-2.9943	2.9943
Gmds	0.000231563	-2.99965	2.99965
Fam107b	1.67874e-05	-3.00183	3.00183
Tes	3.86762e-09	-3.00286	3.00286
Mapk13	1.28878e-05	-3.03025	3.03025
Kctd1	2.82334e-05	-3.0309	3.0309
Eps8	0.000967644	-3.03672	3.03672
Strbp	0.000308445	-3.04454	3.04454
Gpr171	0.00101184	-3.05388	3.05388
Smim22	2.95141e-05	-3.05822	3.05822
Plek2	9.75477e-05	-3.06317	3.06317
St14	2.24812e-06	-3.0792	3.0792
Clmn	2.6936e-05	-3.08747	3.08747
Chac2	6.63667e-05	-3.10107	3.10107
Csprs /// Gm15433 /// Gm2666 /// Gm7609 /// LOC100041903 /// LOC100503923 /// LOC101055758	1.44636e-05	-3.10981	3.10981
Rdh10	2.08192e-08	-3.1112	3.1112
Bcl11a	0.000383124	-3.1129	3.1129
AU042950	4.65784e-05	-3.11416	3.11416
Spdef	2.74192e-06	-3.12223	3.12223
Trim7	0.000252584	-3.12414	3.12414
Il1rl2	3.464e-05	-3.12465	3.12465
Ceacam1	1.66293e-05	-3.13017	3.13017
A930007A09Rik	0.00094681	-3.13834	3.13834
Pik3r3	2.39109e-07	-3.15112	3.15112
Ncam1	0.000636779	-3.15304	3.15304
Cdcp1	8.61831e-05	-3.15482	3.15482
Ccl8	0.000181973	-3.15656	3.15656
Rab17	0.000643915	-3.15682	3.15682
Trim63	0.000453684	-3.15808	3.15808
2200002D01Rik	8.13511e-06	-3.16201	3.16201
Barx2	0.000631675	-3.16365	3.16365
Ccdc34	0.000246722	-3.16795	3.16795
Pycr1	1.88758e-05	-3.17731	3.17731
Pdgfc	0.000180711	-3.18111	3.18111
Tpsb2	1.49162e-07	-3.1885	3.1885
Oasl2	0.000239539	-3.19719	3.19719
Cpa3	0.000527894	-3.20109	3.20109
Slc16a11	3.2001e-06	-3.20414	3.20414
Apol9a /// Apol9b	0.00100111	-3.20754	3.20754
Ccdc67	0.000145156	-3.21627	3.21627
Tnfaip6	0.000906911	-3.21778	3.21778
Lzts3	7.17024e-05	-3.22676	3.22676
Mphosph6	1.45754e-05	-3.23438	3.23438
Cdh17	1.93547e-05	-3.23578	3.23578
Hmgn3	4.37964e-07	-3.24311	3.24311
Tshz2	0.000205724	-3.24621	3.24621
Nhsl1	3.93756e-06	-3.24766	3.24766
4933407E14Rik	0.000102612	-3.25118	3.25118
Zc3h12d	0.000362999	-3.26378	3.26378
Fbn2	0.000617153	-3.26419	3.26419
Tbx18	0.000185871	-3.26757	3.26757
Erlin2	8.80187e-07	-3.29081	3.29081
Cldn7	6.52173e-07	-3.29755	3.29755
Pinlyp	4.30296e-05	-3.30129	3.30129
Tpi1	1.84003e-07	-3.30408	3.30408
Acox2	0.00035779	-3.30902	3.30902
Fam83f	5.48844e-05	-3.31086	3.31086
Cnnm2	1.16503e-05	-3.31441	3.31441
Tpsab1	8.40887e-05	-3.32529	3.32529
Sulf1	8.61111e-07	-3.32772	3.32772
Iapp	0.000536007	-3.33467	3.33467
Arl6	8.31386e-05	-3.3471	3.3471
Cd80	0.00107984	-3.34719	3.34719
Tpd52l1	8.5425e-05	-3.36273	3.36273
Fam110c	0.000167362	-3.36408	3.36408
Abcc1	4.03222e-06	-3.37121	3.37121
Ecm1	0.000817901	-3.37264	3.37264
Col5a1	6.2197e-05	-3.37633	3.37633
Wnt10a	0.000142609	-3.38133	3.38133
Ankrd42	0.00092478	-3.3854	3.3854
Col5a3	0.000182821	-3.38596	3.38596
Ebf2	0.000135351	-3.38623	3.38623
Slc44a4	8.79703e-06	-3.39197	3.39197
Lgals3bp	0.000157151	-3.40093	3.40093
Bglap /// Bglap2 /// Bglap3	1.52324e-06	-3.41457	3.41457
Lca5l	0.000114579	-3.41529	3.41529
Matn2	0.000334174	-3.45737	3.45737
Tnfrsf11b	0.000163285	-3.46587	3.46587
Slc4a4	0.000113845	-3.47311	3.47311
Epyc	1.3631e-05	-3.47562	3.47562
Gpc6	0.000639864	-3.48295	3.48295
Oas2	7.61854e-05	-3.48423	3.48423
Ttc39a	0.000364892	-3.48758	3.48758
Sult1c2	0.000336033	-3.49085	3.49085
Zfp618	0.000529916	-3.51681	3.51681
Pdlim4	0.000140159	-3.5218	3.5218
Abcc4	5.33104e-08	-3.52265	3.52265
Scin	0.000119215	-3.5287	3.5287
Slco4a1	1.75146e-06	-3.53175	3.53175
Ankrd6	8.07967e-05	-3.53333	3.53333
Trim13	0.000252185	-3.54662	3.54662
Kif21a	0.000561384	-3.54699	3.54699
Marcksl1	2.01701e-05	-3.55639	3.55639
Stk39	3.0213e-06	-3.55664	3.55664
Tjp3	2.79924e-06	-3.56005	3.56005
Mmp14	1.86441e-05	-3.57374	3.57374
Cyp1b1	3.80228e-05	-3.58141	3.58141
Slc15a2	0.000652429	-3.58429	3.58429
Serpinb1b	7.9587e-06	-3.59153	3.59153
Mt1	0.000206114	-3.60631	3.60631
Itih5	0.000444447	-3.61011	3.61011
Smoc2	0.00102359	-3.61485	3.61485
Igdcc4	0.000541453	-3.61567	3.61567
Muc20	3.00337e-07	-3.62755	3.62755
Irf6	9.66015e-05	-3.63977	3.63977
Dsp	0.000381379	-3.64336	3.64336
Trim59	0.000840914	-3.65092	3.65092
Styk1	9.27504e-05	-3.66606	3.66606
Slc4a7	6.93279e-05	-3.69881	3.69881
Foxa1	7.60076e-06	-3.70953	3.70953
Sncg	0.000387129	-3.71355	3.71355
Zfp750	0.000116018	-3.71426	3.71426
Tchh	9.67343e-06	-3.7242	3.7242
Frk	2.38052e-05	-3.74472	3.74472
Tubb2a-ps2 /// Tubb2b	7.07937e-06	-3.74638	3.74638
Pir	0.000189863	-3.75145	3.75145
Zbp1	8.99327e-06	-3.7587	3.7587
Lgr4	4.68119e-06	-3.7648	3.7648
Apobec2	0.000141149	-3.76602	3.76602
Gprc5c	3.97254e-06	-3.76678	3.76678
Muc13	0.000238763	-3.76901	3.76901
Slc2a1	4.88336e-05	-3.77907	3.77907
4930452B06Rik	7.77006e-06	-3.79448	3.79448
Mansc1	6.52192e-05	-3.80524	3.80524
Tenm4	0.000198636	-3.80843	3.80843
Esrp1	4.53687e-07	-3.81318	3.81318
Celsr1	1.93517e-06	-3.81396	3.81396
Sel1l3	0.000596209	-3.82634	3.82634
Mgat4a	6.0597e-05	-3.83051	3.83051
BC023969	1.55746e-06	-3.8371	3.8371
Plac8	0.000242287	-3.83892	3.83892
Tmprss13	6.38009e-05	-3.85948	3.85948
Nfil3	0.000401528	-3.86396	3.86396
Lipe	2.11207e-06	-3.86595	3.86595
Isl1	0.000218038	-3.89221	3.89221
Krt8	1.27354e-06	-3.90254	3.90254
Wnt4	0.000104705	-3.93684	3.93684
Clu	2.43423e-07	-3.9409	3.9409
Epcam	6.66284e-07	-3.94813	3.94813
Btbd11	1.78054e-05	-3.94894	3.94894
Lpcat4	1.40669e-07	-3.95811	3.95811
Galnt6	4.40659e-05	-3.96328	3.96328
Vill	3.4055e-05	-3.96732	3.96732
Psrc1	0.000699613	-3.97759	3.97759
Ebf3	1.3194e-05	-3.9792	3.9792
A730054J21Rik	0.0004498	-3.98104	3.98104
4732490B19Rik	6.90795e-05	-3.98564	3.98564
Col5a2	7.7756e-05	-3.99127	3.99127
Glis3	1.97955e-05	-3.99496	3.99496
Egr1	0.000157597	-4.05011	4.05011
Blnk	0.000213687	-4.06721	4.06721
Tspan1	6.46439e-06	-4.07771	4.07771
Fcna	0.000701104	-4.08312	4.08312
Apold1	1.37785e-05	-4.09603	4.09603
Col15a1	4.74889e-07	-4.10639	4.10639
Mpzl3	9.72519e-06	-4.11765	4.11765
Nupr1	4.47773e-06	-4.11954	4.11954
Eya2	5.83833e-05	-4.13175	4.13175
Mboat1	8.56523e-05	-4.15209	4.15209
Krt19	8.33089e-06	-4.15556	4.15556
Ptprz1	0.000691766	-4.1938	4.1938
AI256396	0.00030075	-4.1964	4.1964
Serpinf1	4.56003e-05	-4.21059	4.21059
Gsta4	4.5077e-05	-4.23217	4.23217
Krt18	3.45488e-07	-4.25274	4.25274
Tyro3	3.90041e-05	-4.25587	4.25587
Tpbg	0.000131674	-4.27648	4.27648
Pof1b	2.90523e-05	-4.27878	4.27878
Bmp7	0.000120545	-4.29412	4.29412
Ehf	2.07544e-05	-4.30079	4.30079
Ifitm1	1.37846e-05	-4.3022	4.3022
Cp	2.74241e-06	-4.3371	4.3371
Slc45a3	2.70372e-06	-4.3417	4.3417
Six2	0.00016761	-4.34351	4.34351
Tacstd2	2.57208e-05	-4.34595	4.34595
2310043M15Rik	2.22355e-05	-4.38807	4.38807
Adamts12	9.32611e-05	-4.38903	4.38903
AI506816	3.38836e-06	-4.4011	4.4011
Urah	0.000348712	-4.40948	4.40948
Mgat3	0.000203173	-4.46841	4.46841
Sgms2	1.02763e-05	-4.47795	4.47795
Klf5	7.07775e-08	-4.49875	4.49875
Ngfr	9.18522e-05	-4.53835	4.53835
Tspan33	0.000157107	-4.56038	4.56038
Col8a1	0.000383555	-4.56133	4.56133
Islr	5.26382e-05	-4.6037	4.6037
Dio2	1.68388e-05	-4.6123	4.6123
Wisp1	2.02038e-05	-4.62032	4.62032
Sptlc3	0.000471537	-4.62465	4.62465
Slc28a3	4.17318e-07	-4.64006	4.64006
Rin1	0.00037055	-4.66591	4.66591
Csprs /// Gm2666 /// Gm7609 /// LOC100041903 /// LOC100503923	4.15099e-05	-4.68336	4.68336
Parm1	3.65955e-05	-4.70405	4.70405
Fap	3.41667e-05	-4.71806	4.71806
Misp	1.51838e-05	-4.7191	4.7191
Fscn1	0.00062529	-4.73383	4.73383
Ccnd2	2.92295e-07	-4.76447	4.76447
Perp	0.000286812	-4.78841	4.78841
Mmp3	0.000688572	-4.79602	4.79602
Ptges	1.45272e-05	-4.79662	4.79662
Acsm1	7.21847e-05	-4.81515	4.81515
Gabrp	0.000262848	-4.82835	4.82835
Ddx60	0.000221835	-4.86293	4.86293
Dclk1	3.57544e-06	-4.89857	4.89857
Asph	3.3005e-06	-4.90524	4.90524
Ikzf2	4.71861e-05	-4.92605	4.92605
Cpxm1	6.24997e-06	-4.96986	4.96986
A2m	1.10404e-05	-4.97583	4.97583
Pdgfrl	3.79381e-05	-5.00163	5.00163
Shisa3	0.000321809	-5.08196	5.08196
Capsl	0.000986047	-5.11775	5.11775
Nts	4.96148e-06	-5.14477	5.14477
Stoml3	0.000250696	-5.16207	5.16207
Adig	0.000824763	-5.18289	5.18289
Dsc3	0.00095191	-5.21985	5.21985
Ankrd37	6.16205e-05	-5.22535	5.22535
Rassf6	1.81303e-08	-5.2402	5.2402
Steap1	0.000103884	-5.25543	5.25543
Itgb8	6.03363e-07	-5.2587	5.2587
Epsti1	4.13344e-06	-5.2752	5.2752
F3	0.000470573	-5.29467	5.29467
Gm3579	7.01016e-05	-5.31698	5.31698
Lrig1	1.73203e-05	-5.32316	5.32316
Gpr64	9.56232e-05	-5.35207	5.35207
Csf3	5.30089e-05	-5.40483	5.40483
Atp10b	2.99294e-07	-5.47761	5.47761
Galnt12	2.4458e-07	-5.49141	5.49141
Klhdc8a	3.4469e-05	-5.56264	5.56264
Has2	0.000274863	-5.5911	5.5911
Mfsd4	8.08829e-05	-5.59728	5.59728
Ptx3	2.34398e-06	-5.60858	5.60858
Serinc2	9.51495e-06	-5.61398	5.61398
Muc4	1.10724e-06	-5.66237	5.66237
Gpx2	3.97426e-06	-5.66957	5.66957
Nfe2l3	2.69866e-05	-5.67929	5.67929
Med24	3.87614e-05	-5.69676	5.69676
Tcf24	3.19758e-05	-5.70475	5.70475
AU040972	0.000829515	-5.71039	5.71039
Ttc9	4.51563e-06	-5.74677	5.74677
Sfrp1	3.02129e-06	-5.77777	5.77777
Fam83e	7.8132e-07	-5.82999	5.82999
Ckmt1	1.23531e-08	-5.86643	5.86643
Galnt5	9.00749e-06	-5.86737	5.86737
Wnt7b	7.07757e-07	-5.87804	5.87804
Tnfsf11	0.000130425	-5.89705	5.89705
Melk	2.81815e-05	-5.90926	5.90926
Mx1	8.12419e-06	-5.92145	5.92145
5730559C18Rik	7.45426e-07	-5.97114	5.97114
Plch1	8.74661e-05	-6.00701	6.00701
Gna14	2.51911e-06	-6.08168	6.08168
Krt23	3.79413e-05	-6.11636	6.11636
Ifi44l	0.000536861	-6.13706	6.13706
Foxc1	0.000106858	-6.20339	6.20339
Fhl2	2.91837e-05	-6.21514	6.21514
Stra6	1.05203e-05	-6.2375	6.2375
BC030870	1.82726e-05	-6.26045	6.26045
Fndc7	0.000386287	-6.26048	6.26048
Gsto1	8.49979e-06	-6.32054	6.32054
Mkrn2os	2.56198e-05	-6.39606	6.39606
Prrx2	2.05948e-06	-6.39649	6.39649
Tmprss11g	6.09037e-05	-6.40603	6.40603
Col11a1	0.000162469	-6.41605	6.41605
Tfap2a	1.89672e-09	-6.42134	6.42134
Pcyt1b	0.000188636	-6.4437	6.4437
Fgf13	1.9955e-07	-6.45188	6.45188
Ccdc3	0.00063735	-6.49163	6.49163
Ffar4	5.57467e-09	-6.5023	6.5023
Clca1	2.13855e-05	-6.51407	6.51407
Upk1b	7.78721e-07	-6.56151	6.56151
Dsg2	8.81495e-06	-6.61801	6.61801
Gramd3	2.63756e-10	-6.6444	6.6444
Slc23a3	7.86871e-05	-6.69132	6.69132
Eya1	4.7972e-07	-6.69692	6.69692
Cxcl17	1.68041e-05	-6.697	6.697
Ern2	8.04006e-06	-6.72334	6.72334
Ly6k	0.000131902	-6.7682	6.7682
Bace2	3.3547e-06	-6.78628	6.78628
Csprs /// Gm15433 /// Gm2666 /// Gm7609 /// LOC100041903 /// LOC100503923	7.5325e-05	-6.79336	6.79336
Adam8	3.05951e-05	-6.81626	6.81626
Fxyd4	2.10901e-05	-6.8314	6.8314
Tenm3	7.6525e-05	-6.85731	6.85731
Igfbp3	0.000137975	-6.87726	6.87726
Pcdh7	3.60808e-06	-6.90302	6.90302
Col1a2	1.00127e-05	-7.065	7.065
Pitx1	1.0876e-06	-7.07896	7.07896
Otx1	4.43964e-05	-7.11128	7.11128
Speer4a	0.000161153	-7.14967	7.14967
Fetub	7.15847e-05	-7.17361	7.17361
Sox2	2.00587e-05	-7.25876	7.25876
Rhbdl2	9.78772e-07	-7.31763	7.31763
Ildr1	7.1674e-06	-7.34796	7.34796
Gjb2	0.000361894	-7.3693	7.3693
Fbln2	1.60813e-06	-7.40122	7.40122
Cadm4	8.60062e-08	-7.45261	7.45261
Ephb2	4.14322e-05	-7.45898	7.45898
Prom1	1.65397e-05	-7.54132	7.54132
Id4	0.000287236	-7.57602	7.57602
Sostdc1	3.46401e-06	-7.71221	7.71221
Col3a1	4.30758e-06	-7.73171	7.73171
Dmrta2	2.65951e-06	-7.75167	7.75167
Sfn	0.000118194	-7.82841	7.82841
Mpzl2	0.000383014	-7.83827	7.83827
Elf3	3.44865e-08	-7.85651	7.85651
Aldh1a3	0.000470826	-7.90469	7.90469
Npas2	5.14325e-05	-7.92405	7.92405
Mst1	9.27757e-06	-8.02526	8.02526
Comp	0.000141087	-8.09662	8.09662
Cldn23	0.000348422	-8.13723	8.13723
Basp1	4.76975e-07	-8.16319	8.16319
Dkk2	2.87964e-07	-8.1978	8.1978
Sectm1b	2.14107e-05	-8.2654	8.2654
Klk11	4.06535e-05	-8.30076	8.30076
Ccl28	0.000117371	-8.30739	8.30739
Itgb4	3.13632e-05	-8.42267	8.42267
Sertad4	2.61779e-05	-8.42318	8.42318
Acpp	2.78052e-06	-8.43487	8.43487
Rad51b	2.91156e-05	-8.43624	8.43624
Sdcbp2	2.23041e-08	-8.54384	8.54384
Ifi202b	2.89772e-05	-8.65424	8.65424
Trim15	3.0669e-08	-8.72667	8.72667
Atp6v1b1	2.96093e-05	-8.73631	8.73631
S100a14	0.000531005	-8.76073	8.76073
Cldn2	3.11968e-07	-8.83916	8.83916
Fcgbp	0.000147982	-8.88863	8.88863
Slco1a5	6.75134e-05	-8.90085	8.90085
Ces2f	5.65998e-05	-8.91025	8.91025
Fbxo32	6.92745e-06	-8.91486	8.91486
Ccl20	2.9267e-05	-8.92067	8.92067
1500015O10Rik	1.34238e-06	-8.95739	8.95739
Cidea	0.000924689	-9.0261	9.0261
Lrrc26	0.000161073	-9.11189	9.11189
Lif	8.71884e-09	-9.11631	9.11631
Vtcn1	1.65053e-05	-9.13388	9.13388
Atg9b	0.000200618	-9.18258	9.18258
Col1a1	6.50438e-06	-9.22328	9.22328
Clca1 /// Clca2	8.75779e-06	-9.23923	9.23923
Ptger3	8.28264e-05	-9.25593	9.25593
Tubb2b	2.07787e-07	-9.27804	9.27804
F5	0.000774778	-9.30987	9.30987
Ifi44	9.05961e-06	-9.35407	9.35407
C1ql3	0.000225538	-9.76126	9.76126
Padi1	1.13348e-06	-9.8545	9.8545
Lad1	1.93331e-06	-9.87283	9.87283
Mall	2.025e-07	-9.8851	9.8851
Six1	9.42146e-05	-9.90103	9.90103
Frzb	2.15524e-07	-10.1376	10.1376
Cyp4a12a	0.000601715	-10.2121	10.2121
Fut9	0.000325197	-10.303	10.303
Tmem158	2.6923e-06	-10.4837	10.4837
Psapl1	6.51993e-07	-10.5458	10.5458
Slitrk6	3.33866e-06	-10.6434	10.6434
Adm	1.65273e-05	-10.6503	10.6503
Tmc5	7.57472e-07	-10.7102	10.7102
Slc13a2	4.88671e-05	-10.8655	10.8655
1700016C15Rik	0.000127555	-10.8833	10.8833
Pkp1	0.000537997	-10.8877	10.8877
Cilp	0.000119097	-11.1	11.1
Arntl2	7.80998e-06	-11.1774	11.1774
Hsd17b2	0.000101458	-11.1903	11.1903
Rgs5	4.11905e-06	-11.2507	11.2507
Muc16	2.49077e-05	-11.3067	11.3067
Scara3	3.8992e-05	-11.3672	11.3672
Srd5a1	0.000456314	-11.4322	11.4322
Adam28	5.82728e-07	-11.7433	11.7433
Dst	4.72148e-05	-11.932	11.932
Morc1	4.08596e-05	-12.0136	12.0136
AA467197	0.000452236	-12.108	12.108
Glycam1	0.000144716	-12.4513	12.4513
Prg4	2.38661e-05	-12.4665	12.4665
Enpp3	2.50601e-06	-12.5455	12.5455
Sorbs2	5.51136e-05	-12.5748	12.5748
Chl1	6.29424e-08	-12.7747	12.7747
Slc5a8	0.000170747	-12.8517	12.8517
4833423E24Rik	2.96958e-05	-13.21	13.21
Ubd	1.16742e-07	-13.4363	13.4363
Adh7	0.000143246	-13.5108	13.5108
Gcnt1	4.91598e-07	-13.7018	13.7018
Moxd1	6.23067e-05	-13.8432	13.8432
Gpr87	0.00023636	-13.9122	13.9122
Ifi202b /// LOC100044068	4.89991e-06	-13.9212	13.9212
Sox21	2.18723e-06	-14.1632	14.1632
Fam84a	6.02685e-08	-14.1647	14.1647
Osr2	7.48979e-08	-14.2007	14.2007
Fxyd3	7.14826e-06	-14.4517	14.4517
Dapl1	7.83175e-07	-14.5321	14.5321
Kcne3	8.52219e-06	-15.7956	15.7956
Defb1	1.03712e-05	-16.3746	16.3746
Sult1b1	2.76654e-05	-16.6986	16.6986
B3galt2	0.000187334	-16.8474	16.8474
Anxa8	1.59973e-06	-17.2415	17.2415
Col17a1	0.000199129	-17.6029	17.6029
Pax9	1.41167e-07	-18.4556	18.4556
Cldn4	3.30036e-08	-19.287	19.287
2610528A11Rik	8.06449e-06	-19.3536	19.3536
Krt5	3.39344e-05	-19.4888	19.4888
Lum	7.81859e-06	-19.9835	19.9835
Pglyrp1	1.39822e-05	-20.3744	20.3744
Sult1d1	0.000454466	-20.4875	20.4875
Nlrp10	2.9676e-05	-23.0558	23.0558
Prss30	5.43687e-07	-23.2635	23.2635
Msln	4.01035e-08	-23.7396	23.7396
Thbs2	3.29599e-07	-23.8575	23.8575
Anxa10	3.08433e-05	-24.5752	24.5752
Apol7a	8.93167e-07	-25.5095	25.5095
Oit1	6.74801e-07	-25.5536	25.5536
Prss22	2.53473e-08	-25.7995	25.7995
Aqp3	0.000134138	-26.1146	26.1146
Cdh26	0.000149006	-26.2909	26.2909
Ly6d	1.01975e-06	-26.4678	26.4678
Arg1	0.000558759	-26.7336	26.7336
Alox12e	8.66376e-09	-26.8637	26.8637
Calcb	1.36678e-07	-27.7722	27.7722
Tmprss11a	5.15657e-05	-28.2723	28.2723
Sprr1a	0.000264133	-28.497	28.497
Krt6a	0.000980095	-28.592	28.592
Cdhr1	1.83952e-05	-28.8054	28.8054
Ereg	6.83843e-05	-29.067	29.067
Dsc2	2.25808e-05	-29.896	29.896
Ptn	4.07647e-07	-33.3211	33.3211
Clca2	6.84533e-05	-33.8249	33.8249
Trp63	9.86277e-06	-34.0792	34.0792
Slc5a9	5.72696e-08	-34.4883	34.4883
Serpinb2	1.88306e-06	-34.925	34.925
Edn2	1.45975e-06	-35.5305	35.5305
BC048546	5.8152e-05	-36.0826	36.0826
Krt17	7.21577e-09	-37.0723	37.0723
Egln3	1.62301e-06	-37.4934	37.4934
Alox15	5.66191e-08	-37.6789	37.6789
Cpxm2	1.51151e-07	-38.9722	38.9722
Serpinb5	7.45402e-08	-43.4939	43.4939
Clca4	7.82964e-06	-53.753	53.753
Gp2	0.000108896	-56.4297	56.4297
Sprr2a1 /// Sprr2a2 /// Sprr2a3	5.19793e-08	-56.7135	56.7135
Sprr2a1 /// Sprr2a2	3.11753e-08	-58.4537	58.4537
Calml3	4.82635e-06	-59.7789	59.7789
Aqp4	7.67836e-07	-60.2825	60.2825
Pthlh	2.85698e-07	-60.9455	60.9455
Krt14	6.03997e-06	-64.2773	64.2773
Agr2	2.71538e-05	-67.9212	67.9212
Ltf	2.3192e-05	-80.3077	80.3077
Krt15	9.85197e-07	-83.0261	83.0261
Serpinb12	1.66608e-07	-86.8277	86.8277
2210407C18Rik	2.15764e-09	-88.2905	88.2905
Serpinb11	3.20067e-07	-90.9087	90.9087
Sult1c1	5.65309e-06	-105.554	105.554
Dmbt1	2.27318e-05	-116.997	116.997
Wfdc18	5.43232e-06	-124.786	124.786
Car4	2.82901e-07	41.3898	-41.3898
Cldn18	1.28467e-07	40.1856	-40.1856
Hc	7.25629e-08	34.9511	-34.9511
Ager	2.90498e-08	28.4562	-28.4562
Rtkn2	7.47013e-09	28.0105	-28.0105
Akr1c14	5.59453e-07	23.5701	-23.5701
Krt79	2.3872e-08	23.3731	-23.3731
Fendrr	8.00878e-09	23.2853	-23.2853
Ahsp	1.70043e-06	22.3778	-22.3778
Fga	2.31073e-05	21.6305	-21.6305
Wfdc21	7.42539e-06	20.7222	-20.7222
Sftpa1	8.23221e-08	19.4942	-19.4942
2900001G08Rik	4.27367e-05	19.3601	-19.3601
Olr1	0.000175865	19.2053	-19.2053
Tmem100	4.49003e-09	18.9992	-18.9992
Sftpb	9.00525e-07	18.9974	-18.9974
Ear1 /// Ear12 /// Ear2 /// Ear3	2.61603e-07	18.5206	-18.5206
Fgg	2.55667e-05	18.4016	-18.4016
Col4a3	3.46427e-07	18.3025	-18.3025
Slc34a2	4.5157e-07	17.9707	-17.9707
Ear1	0.000180952	17.8209	-17.8209
Itih4	1.05363e-07	17.7078	-17.7078
Atp6v0d2	2.09364e-06	17.6397	-17.6397
Lrp2	3.56877e-06	17.4217	-17.4217
Inmt	1.71451e-08	16.9636	-16.9636
Ear3	3.50446e-07	16.8376	-16.8376
Pcolce2	2.13861e-06	16.8005	-16.8005
Myrip	8.32033e-06	16.6425	-16.6425
Clec14a	1.85505e-07	16.5496	-16.5496
Ear12 /// Ear2 /// Ear3	2.5935e-07	15.8341	-15.8341
Ramp2	9.88624e-09	15.4278	-15.4278
Itga8	6.8225e-07	15.189	-15.189
Prmt8	3.53348e-07	15.1835	-15.1835
Sox7	4.45047e-08	14.9878	-14.9878
Calcrl	3.49626e-07	14.8161	-14.8161
Chil1	5.98955e-07	14.4764	-14.4764
S100g	5.9649e-05	14.3879	-14.3879
Tek	5.06856e-08	14.382	-14.382
Enpep	1.1961e-06	14.346	-14.346
Nckap5	2.25675e-05	14.2945	-14.2945
Mlc1	3.17543e-07	13.5404	-13.5404
Notch4	2.08073e-07	13.5011	-13.5011
Tbx2	4.49119e-08	13.4168	-13.4168
Sgpp2	2.42412e-05	13.3996	-13.3996
Slc39a2	5.9811e-06	13.3292	-13.3292
Clec1a	2.73729e-06	13.247	-13.247
Slc38a5	1.40136e-07	13.1531	-13.1531
Rgcc	6.94575e-08	12.9461	-12.9461
Tmcc2	4.12899e-08	12.863	-12.863
Cldn5	3.97911e-08	12.5704	-12.5704
Tinag	2.79401e-05	12.1939	-12.1939
Prx	1.491e-06	12.0134	-12.0134
Kcne2	2.26883e-05	11.9426	-11.9426
Egfl6	4.9881e-05	11.701	-11.701
Icam2	4.49642e-06	11.5442	-11.5442
Mamdc2	1.50005e-07	11.5344	-11.5344
Lrat	4.27514e-05	11.4706	-11.4706
Smad6	2.29008e-06	11.2792	-11.2792
LOC552901	2.19384e-07	11.1883	-11.1883
Scnn1g	2.20694e-06	11.1191	-11.1191
Col4a4	4.87794e-07	11.0929	-11.0929
Tspan7	8.42924e-08	11.0177	-11.0177
Rasgef1a	2.46095e-07	10.8551	-10.8551
Thbd	7.9959e-08	10.7755	-10.7755
Lipg	1.22092e-05	10.6375	-10.6375
Cxcl15	1.03668e-05	10.6157	-10.6157
Chst11 /// Phactr1	8.69349e-07	10.463	-10.463
Alas2	8.28067e-05	10.4623	-10.4623
Sema3g	1.54126e-07	10.3881	-10.3881
Napsa	0.000105579	10.1408	-10.1408
Fpr1	1.60932e-05	10.0165	-10.0165
Lrrk2	5.51258e-06	10.0009	-10.0009
Lims2	3.44778e-08	9.74368	-9.74368
Cyyr1	8.13594e-09	9.64016	-9.64016
Gpihbp1	2.40538e-06	9.58408	-9.58408
Gucy1b3	4.03631e-08	9.53424	-9.53424
Lgi3	4.57322e-06	9.44442	-9.44442
Hspa12b	2.30675e-07	9.3921	-9.3921
Acer2	1.8342e-07	9.31936	-9.31936
Lyve1	9.94831e-06	9.18055	-9.18055
Scube2	5.344e-06	9.06344	-9.06344
LOC102633802 /// Tmem243	1.12303e-06	9.05421	-9.05421
BC028528	1.41659e-07	8.90285	-8.90285
F7	2.85813e-06	8.8554	-8.8554
Col13a1	8.02926e-07	8.78321	-8.78321
Phactr1	3.19724e-06	8.6458	-8.6458
Mfsd7c	1.85952e-07	8.4736	-8.4736
Ppp1r14a	5.87657e-06	8.34829	-8.34829
Cd200r4	0.000103523	8.16369	-8.16369
Afap1l1	1.79705e-06	8.07988	-8.07988
Npr3	0.000360002	8.05997	-8.05997
C530008M17Rik	1.62652e-06	7.89555	-7.89555
Sdpr	3.67014e-06	7.86346	-7.86346
Slc43a3	2.64553e-07	7.75474	-7.75474
Tns1	1.74223e-07	7.73212	-7.73212
Lpcat1	2.77594e-05	7.69352	-7.69352
Tbx4	3.78124e-08	7.59353	-7.59353
Pde9a	4.06551e-08	7.59112	-7.59112
Gpr116	4.65338e-05	7.58302	-7.58302
Cd36	6.37377e-06	7.56448	-7.56448
Fmo1	5.65497e-09	7.52522	-7.52522
Eltd1	3.61255e-09	7.51921	-7.51921
Ccdc85a	6.16935e-05	7.50302	-7.50302
Aard	2.35574e-06	7.49287	-7.49287
Scnn1b	4.8287e-06	7.47465	-7.47465
Mcoln3	3.81161e-06	7.41823	-7.41823
Cth	1.86203e-05	7.41105	-7.41105
Fam107a	9.77801e-05	7.35407	-7.35407
Prickle2	8.06185e-07	7.33738	-7.33738
Marco	9.7955e-05	7.33637	-7.33637
Foxf2	1.77775e-06	7.32175	-7.32175
Slc7a10	7.65851e-05	7.31307	-7.31307
Nox4	6.47977e-08	7.25896	-7.25896
Rapgef5	2.95533e-07	7.25807	-7.25807
Kcnk2	3.78454e-05	7.24565	-7.24565
Hmcn1	2.24661e-05	7.22718	-7.22718
Slc16a9	2.32175e-08	7.10107	-7.10107
Mtcl1	7.73601e-06	7.08706	-7.08706
Ms4a8a	4.46493e-06	7.08535	-7.08535
Tie1	1.0299e-08	7.08274	-7.08274
Sec14l4	1.68741e-05	7.02049	-7.02049
Hoxb5	1.11766e-06	6.99481	-6.99481
Gm19439	7.92515e-07	6.95347	-6.95347
Gpm6a	8.58661e-05	6.90703	-6.90703
Myzap	1.22301e-06	6.84663	-6.84663
Sept4	1.68419e-05	6.8115	-6.8115
C6	5.01764e-07	6.76258	-6.76258
D10Bwg1379e	0.000286407	6.7422	-6.7422
Lamp3 /// Ppid	4.38185e-06	6.74167	-6.74167
Cd209a	3.84413e-06	6.70609	-6.70609
Mfap4	2.24944e-07	6.66143	-6.66143
Hecw2	2.25681e-05	6.58335	-6.58335
Abcd2	2.04917e-06	6.42173	-6.42173
Acvrl1	7.0353e-08	6.41752	-6.41752
Cyp2b10	0.000406261	6.38788	-6.38788
Gpr182	1.8228e-05	6.37591	-6.37591
Cdh5	1.32683e-05	6.31449	-6.31449
Pxdc1	9.2419e-07	6.26719	-6.26719
Tmem246	1.16245e-06	6.25198	-6.25198
Ptprb	7.58051e-07	6.22601	-6.22601
2210011C24Rik	2.20077e-06	6.22151	-6.22151
Tmem204	4.1086e-07	6.19618	-6.19618
Cav1	6.8249e-07	6.1729	-6.1729
Gucy1a3	6.48346e-08	6.1696	-6.1696
Prrg3	8.43136e-06	6.11722	-6.11722
Etv5	2.68085e-06	5.96544	-5.96544
S1pr1	3.84985e-06	5.96544	-5.96544
Tmem178	2.77815e-05	5.96528	-5.96528
Irx1	1.24836e-05	5.9583	-5.9583
Fgfr4	8.61786e-06	5.95025	-5.95025
Hpgd	1.04699e-06	5.94253	-5.94253
Ccl6	2.10802e-07	5.94188	-5.94188
Vwf	9.95042e-08	5.90312	-5.90312
Klf15	1.89947e-05	5.8951	-5.8951
Clic5	3.48324e-06	5.87828	-5.87828
Pparg	2.65887e-05	5.87564	-5.87564
Ogn	0.000171579	5.84904	-5.84904
Adrb2	9.15097e-06	5.83069	-5.83069
Matn4	5.87087e-06	5.8252	-5.8252
Pde8b	6.68148e-05	5.81728	-5.81728
Fam162b	1.38675e-05	5.80951	-5.80951
Ly6i	7.54761e-05	5.80778	-5.80778
Bex4	0.000216603	5.7596	-5.7596
Sftpc	3.28201e-07	5.73609	-5.73609
Slc26a4	1.48786e-05	5.72561	-5.72561
Ptgs1	4.11523e-07	5.72146	-5.72146
Sox18	2.36807e-06	5.72008	-5.72008
Stard8	1.19589e-07	5.70566	-5.70566
Egflam	2.85511e-06	5.66935	-5.66935
Mcemp1	7.39317e-05	5.66646	-5.66646
Ptgir	1.9432e-05	5.64193	-5.64193
Mapt	9.68419e-09	5.58223	-5.58223
Mfsd2a	6.77245e-06	5.56535	-5.56535
Rasgrf2	1.45782e-05	5.5647	-5.5647
Slco2a1	1.19176e-05	5.56356	-5.56356
Ripply3	5.55832e-06	5.54064	-5.54064
Tmem243	3.83818e-05	5.50804	-5.50804
Sstr4	0.000168869	5.48276	-5.48276
Gata2	1.47755e-07	5.47003	-5.47003
Arl4d	3.09698e-07	5.4457	-5.4457
Radil	0.000136844	5.42307	-5.42307
Clec1b	1.52195e-05	5.42161	-5.42161
Col23a1	8.42641e-08	5.37513	-5.37513
Prkg2	1.59382e-05	5.37406	-5.37406
Armcx4	1.03066e-05	5.35587	-5.35587
Sox17	1.98597e-06	5.33988	-5.33988
Unc45b	1.54711e-05	5.32012	-5.32012
Mertk	1.75563e-06	5.31193	-5.31193
Tex11	0.000785126	5.30746	-5.30746
Tcf23	2.28934e-05	5.29439	-5.29439
Snca	0.000616476	5.27265	-5.27265
Pla2g1b	0.00088503	5.27263	-5.27263
Reck	2.07439e-05	5.23735	-5.23735
Itgb1	0.000494568	5.23337	-5.23337
Akap2	4.66292e-07	5.22921	-5.22921
Rasip1	7.06224e-06	5.22593	-5.22593
Frem1	0.000233698	5.18337	-5.18337
6230424C14Rik	2.64916e-07	5.17815	-5.17815
Hnmt	4.91362e-05	5.15064	-5.15064
Foxf1	3.29804e-07	5.14782	-5.14782
Arap3	2.44022e-08	5.13087	-5.13087
Foxa2	0.000615488	5.1128	-5.1128
Ace	1.25827e-06	5.10431	-5.10431
Fmo2	2.09078e-07	5.10254	-5.10254
9430020K01Rik	2.14956e-05	5.10171	-5.10171
Hsd11b1	2.73641e-06	5.08193	-5.08193
Higd1b	2.05271e-07	5.0161	-5.0161
Esam	5.99622e-08	4.99188	-4.99188
Amph	2.83691e-05	4.98172	-4.98172
Chil3	1.34658e-05	4.96767	-4.96767
Gpc3	4.81125e-07	4.96326	-4.96326
Cys1	1.63114e-06	4.95268	-4.95268
Slc9a3r2	4.50217e-06	4.94261	-4.94261
Ankrd33b	5.67435e-06	4.9353	-4.9353
Ldb2	2.48102e-05	4.92794	-4.92794
Dlc1	5.21557e-07	4.88384	-4.88384
Slc6a15	2.54756e-06	4.87993	-4.87993
Pmp22	7.87144e-05	4.87882	-4.87882
Arhgef15	6.98501e-07	4.75424	-4.75424
Trim16	0.000147533	4.7208	-4.7208
Podxl	6.62449e-06	4.71649	-4.71649
Hilpda	1.21086e-05	4.70901	-4.70901
Dpp4	0.000881332	4.68641	-4.68641
Pecam1	1.42517e-07	4.67185	-4.67185
A130038J17Rik	1.97189e-06	4.6686	-4.6686
Glp1r	4.38452e-06	4.65929	-4.65929
Scn3a	0.000153912	4.65367	-4.65367
Spock2	3.84082e-06	4.61927	-4.61927
Dpep1	6.96452e-05	4.61717	-4.61717
Clta	0.000441897	4.60972	-4.60972
Car8	0.000870277	4.58355	-4.58355
Plekhd1	0.00015223	4.57165	-4.57165
1300002K09Rik	0.000836202	4.56689	-4.56689
Wipf3	1.26433e-06	4.56207	-4.56207
Tmem163	0.000835832	4.53448	-4.53448
Reps2	1.95031e-07	4.53444	-4.53444
Kank4	2.27018e-05	4.53096	-4.53096
Maob	0.000140396	4.51879	-4.51879
Higd1c /// Mettl7a1 /// Mettl7a2 /// Mettl7a2Higd1c /// Mettl7a3	3.79635e-06	4.50582	-4.50582
Sema3c	0.000111264	4.50145	-4.50145
Adcy8	2.83962e-05	4.49946	-4.49946
Mme	5.11128e-05	4.47577	-4.47577
Rbpjl	2.32038e-05	4.47484	-4.47484
Sult1a1	4.24585e-05	4.47119	-4.47119
Bmp4	0.000136702	4.46298	-4.46298
Rap1gap	3.57641e-05	4.45452	-4.45452
She	1.69933e-05	4.43124	-4.43124
Emp2	2.9457e-05	4.42023	-4.42023
Zfp365	6.05962e-05	4.39885	-4.39885
Grap	0.000246775	4.38767	-4.38767
Ushbp1	2.14396e-06	4.38056	-4.38056
Bend7	2.3728e-05	4.36874	-4.36874
Myh10	3.27677e-05	4.36425	-4.36425
Tmod1	5.96637e-05	4.34919	-4.34919
Copg2os2	0.00010888	4.34066	-4.34066
Ptprm	4.15712e-06	4.33317	-4.33317
Ctsk	0.000512049	4.33	-4.33
Ch25h	0.00023644	4.31276	-4.31276
Tinagl1	1.73955e-05	4.31017	-4.31017
Dram1	6.75254e-05	4.28948	-4.28948
Ctla2a /// Ctla2b	2.92578e-07	4.24185	-4.24185
Armcx1	3.40175e-06	4.23712	-4.23712
Igfbp2	0.000651004	4.22988	-4.22988
Ttll7	6.9556e-05	4.22834	-4.22834
Zfp697	2.88372e-07	4.22124	-4.22124
Kit	1.16471e-07	4.21994	-4.21994
Sema7a	7.90027e-05	4.21873	-4.21873
Elavl1	1.00063e-07	4.20739	-4.20739
Agtr1a	3.55446e-06	4.20584	-4.20584
Fam57b	0.000232715	4.18682	-4.18682
Hba-a1 /// Hba-a2	0.000956418	4.17223	-4.17223
Npnt	1.35905e-06	4.15926	-4.15926
Nnat	0.000161328	4.15914	-4.15914
Gja4	4.65529e-07	4.14715	-4.14715
Ptger2	1.53922e-06	4.11974	-4.11974
Map3k6	3.9257e-05	4.11807	-4.11807
Wscd1	7.2425e-06	4.09915	-4.09915
Pde5a	4.92177e-05	4.08606	-4.08606
Pard6b	1.39817e-06	4.05595	-4.05595
Stmn2	2.66696e-05	4.04266	-4.04266
Gria1	0.000426072	4.03835	-4.03835
Ablim3	1.50581e-05	4.00854	-4.00854
Proz	1.02396e-05	4.00765	-4.00765
Tppp	0.000348236	3.99074	-3.99074
Ctla2a	1.30771e-06	3.98909	-3.98909
1110064A23Rik	3.24706e-06	3.98852	-3.98852
Tslp	9.27285e-06	3.9828	-3.9828
B230114P17Rik	4.31151e-07	3.96761	-3.96761
Heg1	2.10428e-05	3.9664	-3.9664
Stard13	9.08686e-07	3.9526	-3.9526
Fam189a2	1.34101e-06	3.95054	-3.95054
Prickle1	8.0019e-06	3.94094	-3.94094
2410004I01Rik	2.49412e-05	3.9335	-3.9335
Cd200	0.000312362	3.93081	-3.93081
Cd68	4.74835e-05	3.90763	-3.90763
Serpina3c	0.000478641	3.90573	-3.90573
Id1	2.70483e-06	3.89808	-3.89808
Lrtm2	5.76024e-06	3.89076	-3.89076
Arhgef26	1.07298e-05	3.84862	-3.84862
Tfec	0.00020355	3.84509	-3.84509
Gsap	0.000421414	3.8403	-3.8403
Tox2	0.000295358	3.83685	-3.83685
Lpar3	0.000817731	3.83311	-3.83311
Pdlim2	8.81479e-07	3.81876	-3.81876
Zbtb16	0.000106709	3.81814	-3.81814
Eng	1.39818e-07	3.80772	-3.80772
Adcy4	7.01609e-06	3.80297	-3.80297
Lipf	0.000550131	3.79495	-3.79495
Egfl7	8.31659e-07	3.78791	-3.78791
Prrg1	3.26748e-05	3.78737	-3.78737
Sgip1	8.37996e-06	3.77072	-3.77072
Lphn3	0.000286679	3.76694	-3.76694
5330426P16Rik	3.51328e-05	3.76389	-3.76389
Snx25	1.0292e-05	3.75761	-3.75761
Kdr	0.000105499	3.75631	-3.75631
Mfap2	3.27162e-07	3.744	-3.744
Npr2	8.86603e-06	3.74375	-3.74375
Cpeb1	4.24211e-06	3.73784	-3.73784
Otud1	7.10352e-08	3.73113	-3.73113
Shroom3	2.91247e-06	3.72647	-3.72647
Rassf4	0.000123985	3.71694	-3.71694
Mcf2l	0.000305468	3.71008	-3.71008
Vstm2a	0.000892196	3.70561	-3.70561
Fam49a	7.93596e-06	3.69589	-3.69589
Pdgfra	1.15686e-05	3.68548	-3.68548
Arhgap20	6.10348e-05	3.68489	-3.68489
AI504432	0.000668194	3.68242	-3.68242
Lrp4	0.000290246	3.68209	-3.68209
Cd93	2.78676e-06	3.68054	-3.68054
Slc39a8	0.000291503	3.68007	-3.68007
Tmtc1	6.26725e-07	3.67238	-3.67238
Nebl	8.44454e-06	3.66924	-3.66924
Shank3	2.15766e-05	3.66857	-3.66857
Setd3	8.55412e-06	3.66615	-3.66615
Fkbp14	1.78385e-05	3.66572	-3.66572
2900002J02Rik	1.30655e-06	3.65585	-3.65585
Mettl21e	3.91867e-05	3.64683	-3.64683
Lrp12	0.000126035	3.64615	-3.64615
Hp	5.23607e-06	3.64475	-3.64475
Rasl11b	6.26475e-06	3.64166	-3.64166
Rgs18	0.00059749	3.63597	-3.63597
Nt5dc2	1.85586e-05	3.63097	-3.63097
Gap43	0.000207395	3.62617	-3.62617
Dpysl2	1.1739e-05	3.5999	-3.5999
Ppap2a	3.10415e-08	3.59404	-3.59404
Itpripl2	2.43361e-08	3.58678	-3.58678
Wfdc6a	3.10289e-05	3.58263	-3.58263
Bst1	0.000557288	3.58077	-3.58077
Vipr2	0.000342987	3.55259	-3.55259
Phldb2	1.26806e-05	3.55236	-3.55236
Frmd4a	4.30818e-07	3.53767	-3.53767
Akap5	3.36184e-05	3.53682	-3.53682
4933409K07Rik /// Gm13306 /// Gm17167	0.000199217	3.53535	-3.53535
Itgax	0.000619848	3.51865	-3.51865
Xdh	9.3291e-08	3.50704	-3.50704
G0s2	0.000296357	3.50689	-3.50689
Ptgis	1.07981e-06	3.50205	-3.50205
D430019H16Rik	3.92995e-05	3.48723	-3.48723
Clic3	0.00103819	3.48521	-3.48521
Grk5	1.80594e-06	3.48352	-3.48352
AI956758	3.63979e-05	3.48339	-3.48339
Glb1l3	1.99304e-05	3.47894	-3.47894
Npr1	2.22541e-06	3.4437	-3.4437
9030425L15Rik	3.3938e-06	3.43689	-3.43689
Cd84	0.000470334	3.43516	-3.43516
Rbmxl2	2.9538e-05	3.43286	-3.43286
Fermt2	3.50871e-06	3.41597	-3.41597
Tsc22d3	0.00043535	3.41318	-3.41318
Tubb1	0.00116825	3.41168	-3.41168
Ppp1r16b	0.00116989	3.40845	-3.40845
Slc1a2	0.000307574	3.39991	-3.39991
Gstt1	5.80599e-05	3.39815	-3.39815
Pknox2	2.51286e-06	3.39329	-3.39329
Asap2	2.73589e-07	3.38357	-3.38357
Krt80	1.06253e-05	3.37757	-3.37757
Plvap	1.67948e-05	3.37215	-3.37215
Itga1	5.93247e-06	3.37091	-3.37091
Bcam	3.99352e-05	3.36854	-3.36854
Pvrl3	1.49066e-05	3.36526	-3.36526
Prex2	1.23537e-07	3.36264	-3.36264
2610027K06Rik	0.000651401	3.35924	-3.35924
Trpc6	0.000467043	3.35038	-3.35038
Pag1	0.000108771	3.3472	-3.3472
Rasl12	7.0843e-08	3.34316	-3.34316
Prdm6	4.3619e-10	3.34212	-3.34212
Ackr2	4.25427e-05	3.34136	-3.34136
Gprc5a	0.000167591	3.34096	-3.34096
Lpl	0.000223537	3.33159	-3.33159
Nostrin	1.0777e-05	3.32886	-3.32886
Plxdc2	4.61812e-06	3.32803	-3.32803
Mettl7a1	1.63289e-05	3.31967	-3.31967
Nkd1	7.79039e-06	3.31942	-3.31942
Elovl1	0.00103945	3.31662	-3.31662
Ctnnd2	1.15073e-05	3.31467	-3.31467
Lonrf3	4.39684e-07	3.30889	-3.30889
Tfdp2	7.51196e-07	3.30164	-3.30164
AA986860	2.42347e-05	3.2993	-3.2993
Rapgef4	1.96283e-05	3.29744	-3.29744
Lifr	3.66888e-06	3.29726	-3.29726
Mgll	5.48204e-05	3.29501	-3.29501
4930486L24Rik	0.000948548	3.29201	-3.29201
Atp8a1	0.000310877	3.28621	-3.28621
Amigo2	0.000101454	3.26632	-3.26632
Gm11744	0.000191035	3.25668	-3.25668
Eme2	0.000116844	3.2564	-3.2564
Adi1	0.000917125	3.24838	-3.24838
Ccm2l	5.86469e-07	3.24662	-3.24662
Abcg2	3.49973e-05	3.24429	-3.24429
Sh2d3c	3.12412e-06	3.23338	-3.23338
Stbd1	0.000243543	3.22697	-3.22697
Adora1	3.01141e-05	3.21821	-3.21821
Mrc1	4.08694e-06	3.21107	-3.21107
Slc29a1	6.44921e-08	3.20669	-3.20669
Cxcl12	0.000128874	3.20661	-3.20661
Vstm4	2.72991e-05	3.20321	-3.20321
Dach1	2.37879e-05	3.19942	-3.19942
Slc36a2	0.000341444	3.19895	-3.19895
Syt7	0.000593062	3.19378	-3.19378
Zfyve21	5.89442e-07	3.18136	-3.18136
Kank2	1.41383e-07	3.18124	-3.18124
Cd97	4.35671e-08	3.17178	-3.17178
C230007H23Rik	2.39005e-06	3.16971	-3.16971
Krtap17-1	0.000887953	3.16685	-3.16685
Gjc1	1.74211e-06	3.16447	-3.16447
Cdo1	0.000544764	3.15866	-3.15866
Fgd5	5.00461e-06	3.1586	-3.1586
Cobll1	1.0586e-06	3.15514	-3.15514
Slc6a2	2.31331e-05	3.1538	-3.1538
A230058F20Rik	6.12808e-05	3.15262	-3.15262
Ces2c /// Ces2d-ps	0.000146936	3.15115	-3.15115
Plin2	1.18633e-05	3.15101	-3.15101
AU015536	0.000109471	3.139	-3.139
Fibin	0.00016647	3.13787	-3.13787
Pid1	1.24204e-06	3.13571	-3.13571
Mturn	4.90488e-05	3.13389	-3.13389
Mettl7a1 /// Mettl7a2	3.05059e-05	3.12877	-3.12877
AW987390	3.17557e-07	3.12168	-3.12168
Synm	0.000168895	3.11294	-3.11294
1190002N15Rik	0.00012332	3.10192	-3.10192
Gucy1a2	0.000154667	3.09671	-3.09671
Grem2	4.45497e-05	3.09591	-3.09591
Cyp2d22	3.099e-05	3.09584	-3.09584
Arhgap6	1.88555e-05	3.09489	-3.09489
Dennd3	1.64901e-05	3.08451	-3.08451
Rilp	1.32969e-05	3.07856	-3.07856
Rdx	0.000257927	3.07177	-3.07177
Rasl11a	0.000282112	3.07081	-3.07081
Lipa	4.51412e-05	3.06667	-3.06667
Car14	4.52577e-08	3.06286	-3.06286
Pdzd2	2.72354e-05	3.06268	-3.06268
Ltc4s	0.000144845	3.06127	-3.06127
Igfbp6	5.69169e-05	3.06106	-3.06106
Vsig2	5.47674e-06	3.05759	-3.05759
Rnf180	0.000160781	3.05749	-3.05749
Rprm	0.000592119	3.05274	-3.05274
Klf2	0.000831837	3.04478	-3.04478
Fbxo30	4.92202e-07	3.03908	-3.03908
Fam65a	8.29989e-07	3.0378	-3.0378
Itgb2	0.000188744	3.03427	-3.03427
Pydc4	1.62221e-05	3.03263	-3.03263
Atp1a2	0.00120689	3.03024	-3.03024
Klhl29	0.000261778	3.02678	-3.02678
Cd302	6.26561e-05	3.02384	-3.02384
Vegfc	1.16689e-05	3.02181	-3.02181
H6pd	1.88702e-06	3.01357	-3.01357
Sec14l2	2.58494e-07	3.01218	-3.01218
Cdk14	1.90181e-05	3.01216	-3.01216
Pcdh17	0.000284295	3.00724	-3.00724
Gm20748	4.15323e-08	3.00436	-3.00436
Scn7a	0.000121676	2.99406	-2.99406
Il17rd	3.15958e-07	2.99144	-2.99144
Plxdc1	6.64127e-05	2.97405	-2.97405
Ccl17	0.00120989	2.97348	-2.97348
Gca	0.00106827	2.97002	-2.97002
Map4k2	0.000143679	2.9489	-2.9489
Arrb1	1.42515e-08	2.94808	-2.94808
Tal1	9.8063e-06	2.94647	-2.94647
Kcns3	1.94896e-05	2.94361	-2.94361
4930503L19Rik	0.00119408	2.94301	-2.94301
A4galt	0.000914375	2.93734	-2.93734
Fcgr4	0.000620356	2.93556	-2.93556
Adrb1	9.8537e-06	2.93546	-2.93546
Tmem37	0.00034549	2.93147	-2.93147
Sgce	0.000143334	2.93125	-2.93125
Rtn4	0.000102359	2.92361	-2.92361
Ctdspl	5.58089e-07	2.9215	-2.9215
9930012K11Rik	7.87094e-05	2.91917	-2.91917
Deptor	6.61689e-07	2.91749	-2.91749
Erc2	2.65726e-05	2.91601	-2.91601
Tenc1	0.000121769	2.91399	-2.91399
D7Ertd715e	0.000128788	2.91383	-2.91383
Tnfsf12 /// Tnfsf12Tnfsf13 /// Tnfsf13	3.14471e-05	2.90867	-2.90867
Slco3a1	5.03245e-07	2.90832	-2.90832
Sod3	0.000124483	2.90448	-2.90448
Tbkbp1	9.56097e-07	2.90308	-2.90308
Fam219a	1.90542e-05	2.90181	-2.90181
Mbip	0.000175092	2.89829	-2.89829
Cxx1a /// Cxx1b	1.22525e-06	2.89828	-2.89828
Mctp1	1.73874e-05	2.89731	-2.89731
Creg1	1.40821e-05	2.89343	-2.89343
Dmxl2	0.000177713	2.88453	-2.88453
Kank3	2.57096e-07	2.88147	-2.88147
Cyp4v3	7.0961e-06	2.87814	-2.87814
Scd1	8.813e-05	2.87222	-2.87222
Gulp1	0.000251081	2.8671	-2.8671
Atp2b2	0.000560974	2.86479	-2.86479
Rasd2	0.000279394	2.86199	-2.86199
Zfp37	4.06912e-06	2.86109	-2.86109
2310050P20Rik	0.000439542	2.85362	-2.85362
Ppap2b	4.35561e-05	2.85332	-2.85332
1110046J04Rik	4.20567e-05	2.84854	-2.84854
Tspan11	0.000102634	2.83732	-2.83732
Aqp1	4.13297e-05	2.8333	-2.8333
Rtp3	9.81034e-06	2.82817	-2.82817
Sema3e	0.00010706	2.81473	-2.81473
Tacc1	9.2923e-07	2.81349	-2.81349
Scarf2	1.10975e-05	2.81233	-2.81233
Sh3tc1	4.752e-07	2.8084	-2.8084
Chrdl1	0.000362549	2.80797	-2.80797
Hhip	0.000618434	2.79966	-2.79966
Nr1h3	1.37573e-05	2.79836	-2.79836
Trpv2	5.58505e-05	2.79552	-2.79552
Fnbp1l	2.84255e-06	2.79199	-2.79199
Timp3	1.54568e-05	2.78824	-2.78824
Cib2	0.000149611	2.78434	-2.78434
Prr5l	0.000351823	2.78433	-2.78433
Arhgap24	2.92693e-06	2.78377	-2.78377
Cttnbp2nl	4.37486e-05	2.78227	-2.78227
Scarf1	1.0409e-06	2.78162	-2.78162
Popdc3	0.000130677	2.78159	-2.78159
Snrk	1.59199e-06	2.7813	-2.7813
Slc5a1	0.000409918	2.77805	-2.77805
5730407I07Rik	2.61502e-07	2.77724	-2.77724
Rab6b	0.000219354	2.77642	-2.77642
Nhlrc1	2.58077e-05	2.77045	-2.77045
9330159F19Rik	1.12387e-05	2.76839	-2.76839
Fgf7	5.08864e-05	2.75538	-2.75538
5730409N24Rik	3.00991e-07	2.75295	-2.75295
Lamc3	2.70925e-06	2.75171	-2.75171
Nrp1	0.000383872	2.7503	-2.7503
Mylk	3.80181e-06	2.74924	-2.74924
2900072G11Rik	2.29111e-05	2.73279	-2.73279
Pfkfb4	9.21444e-05	2.73172	-2.73172
Tbc1d24	2.09518e-06	2.72996	-2.72996
Ehd4	3.06652e-05	2.72786	-2.72786
Pcdh18	0.000908885	2.72436	-2.72436
Il17d	2.75357e-06	2.72302	-2.72302
Ddr2	0.000423251	2.72021	-2.72021
Lpin2	0.000102144	2.71428	-2.71428
Pik3r6	0.000157207	2.71142	-2.71142
4833411I10Rik	2.31274e-05	2.70982	-2.70982
Nes	0.000147288	2.70705	-2.70705
Cd200r1	0.000274608	2.70167	-2.70167
Ms4a4d	0.000737515	2.69688	-2.69688
Lama2	4.51632e-06	2.69625	-2.69625
A330023F24Rik	0.000323647	2.69093	-2.69093
Nxpe4	0.000720721	2.69056	-2.69056
Fbln5	0.000713878	2.68995	-2.68995
Bmpr2	1.14759e-05	2.68533	-2.68533
Sox13	7.01557e-05	2.6849	-2.6849
Gpr146	3.58133e-05	2.68327	-2.68327
Exoc3l	1.95794e-05	2.68325	-2.68325
Caskin2	1.76526e-05	2.68203	-2.68203
Ccdc85b	1.00832e-07	2.67995	-2.67995
Map6	5.28955e-06	2.67991	-2.67991
Renbp	2.22172e-05	2.6788	-2.6788
Sorbs3	6.39922e-05	2.66474	-2.66474
Thbs3	0.000146232	2.65721	-2.65721
Acvr2b	6.89326e-08	2.65673	-2.65673
4930523C07Rik	0.000242049	2.65589	-2.65589
Rgs9	9.9242e-06	2.65516	-2.65516
Ccnj	3.3572e-06	2.65424	-2.65424
Plxna2	0.000147498	2.65401	-2.65401
Sptlc2	7.18582e-06	2.65371	-2.65371
Pitpnm2	2.72005e-06	2.65219	-2.65219
F10	0.000293623	2.65182	-2.65182
Pla2g15	3.38532e-05	2.64965	-2.64965
Esyt3	0.000189305	2.64888	-2.64888
Ppm1f	2.15174e-05	2.64677	-2.64677
Rin3	8.88295e-05	2.64664	-2.64664
Ap1s2	7.93801e-05	2.64604	-2.64604
Sema3a	6.79374e-05	2.64531	-2.64531
Hpcal1	2.40333e-06	2.64299	-2.64299
Tusc5	9.12135e-05	2.6416	-2.6416
A530020G20Rik	0.000622123	2.63853	-2.63853
Flrt3	0.000629367	2.63573	-2.63573
Fasn	0.000373095	2.63071	-2.63071
Tspan18	2.27013e-05	2.6303	-2.6303
Soat1	0.00110551	2.62754	-2.62754
LOC552876	2.00359e-05	2.61997	-2.61997
Meox2	0.000628747	2.61993	-2.61993
Tle4	2.16116e-05	2.61905	-2.61905
Rapgef3	0.000540009	2.61623	-2.61623
Ddhd1	0.000314197	2.61469	-2.61469
Cd207	0.000883432	2.61333	-2.61333
Pmvk	0.000625875	2.61036	-2.61036
Akap7	8.8021e-05	2.61027	-2.61027
Lrrn3	3.27602e-05	2.60952	-2.60952
Gab3	0.000127897	2.60641	-2.60641
Zfp385b	0.000511816	2.59724	-2.59724
Ccrl2	0.000130881	2.59208	-2.59208
Phactr2	3.9942e-06	2.59151	-2.59151
Rnf144b	0.000411433	2.59051	-2.59051
Abcg1	0.000165421	2.58859	-2.58859
Slc6a4	5.89305e-05	2.58729	-2.58729
Tmod2	0.0006428	2.5829	-2.5829
Limch1	2.30687e-05	2.58071	-2.58071
Ggcx	0.000575855	2.58068	-2.58068
2900054C01Rik	0.000240435	2.57586	-2.57586
Maoa	0.000970761	2.57572	-2.57572
Abcb1a	0.000450532	2.57568	-2.57568
Hist3h2a	1.37884e-06	2.57403	-2.57403
Cped1	3.4941e-05	2.57298	-2.57298
Proca1	0.00018578	2.57146	-2.57146
Nrcam	1.22749e-05	2.57057	-2.57057
Npc2	7.12782e-06	2.56865	-2.56865
Txlng	9.95112e-06	2.5672	-2.5672
Rftn2	0.000112318	2.56538	-2.56538
Arhgap31	0.000156003	2.55697	-2.55697
Icam1	5.48553e-05	2.55527	-2.55527
Adamts8	2.96292e-05	2.55403	-2.55403
Rassf2	0.000265696	2.5524	-2.5524
Ptgfr	0.00118365	2.54833	-2.54833
Tbxas1	6.0766e-05	2.54683	-2.54683
A630033H20Rik	8.48858e-05	2.54618	-2.54618
Tle1	1.20968e-06	2.5441	-2.5441
Amz1	0.000112074	2.54292	-2.54292
Nceh1	0.00012744	2.54285	-2.54285
Slc10a6	0.000265436	2.54043	-2.54043
Fam117b	4.40789e-05	2.53769	-2.53769
Cadm1	0.00073844	2.53654	-2.53654
6030451C04Rik	0.000642886	2.53638	-2.53638
Stard9	9.81406e-05	2.5355	-2.5355
Angptl4	0.000386189	2.53544	-2.53544
Tjp1	2.16085e-07	2.52816	-2.52816
Col4a2	0.000262592	2.5278	-2.5278
Fmnl2	0.00036852	2.5256	-2.5256
Tnn	0.000207094	2.5255	-2.5255
Msn	2.14285e-05	2.52426	-2.52426
Sod2	7.31413e-06	2.52085	-2.52085
8430418B16Rik	5.88287e-06	2.52064	-2.52064
Serpinb9	3.45779e-05	2.5196	-2.5196
Glul	1.51357e-05	2.51913	-2.51913
Adamts10	8.58054e-05	2.51855	-2.51855
Flt1	0.000264691	2.51607	-2.51607
Rora	3.28942e-07	2.51107	-2.51107
Robo4	1.14573e-06	2.50726	-2.50726
Psme4	2.23973e-05	2.50346	-2.50346
Sh2d1b1 /// Sh2d1b2	4.3039e-05	2.50263	-2.50263
LOC102632597	0.000661631	2.50153	-2.50153
Ephb4	8.13947e-07	2.50129	-2.50129
Rmdn1	1.0668e-06	2.49665	-2.49665
2610027H17Rik	1.33466e-05	2.49596	-2.49596
Mfsd12	0.000113828	2.49353	-2.49353
Ncoa7	0.000822557	2.49084	-2.49084
Arhgap28	0.000133751	2.48866	-2.48866
Coro2b	2.05266e-05	2.48231	-2.48231
Pygl	0.000907357	2.47932	-2.47932
Mxra8	0.000150972	2.47906	-2.47906
Epb4.1l5	1.10513e-05	2.47898	-2.47898
Bdnf	0.000153176	2.47319	-2.47319
Kazald1	2.62653e-05	2.4718	-2.4718
Plcxd3	0.000197393	2.46354	-2.46354
Peli2	1.08727e-06	2.46135	-2.46135
Clstn2	0.00105442	2.45992	-2.45992
Vat1	0.000689412	2.4591	-2.4591
Dusp3	1.76909e-05	2.45892	-2.45892
Tspan2	8.22203e-05	2.45756	-2.45756
Hsd3b7	4.37181e-06	2.45471	-2.45471
Lphn1	5.05897e-08	2.45332	-2.45332
Mettl7a2	4.35446e-05	2.4528	-2.4528
Fam198b	0.000394594	2.44806	-2.44806
Gstk1	0.000425459	2.44753	-2.44753
D230025D16Rik	1.26813e-06	2.44746	-2.44746
Sp5	0.000535736	2.43992	-2.43992
Ehd2	6.30858e-05	2.43756	-2.43756
Syde2	2.76198e-06	2.43589	-2.43589
Prss8	0.000512409	2.43039	-2.43039
Hoxa5	2.87132e-07	2.42849	-2.42849
Per2	0.00110874	2.42763	-2.42763
Pde4b	0.000932779	2.42403	-2.42403
Utrn	5.6596e-06	2.42374	-2.42374
Cyth3	1.80844e-06	2.42281	-2.42281
Klhl2	9.18793e-05	2.42194	-2.42194
Pdgfb	0.000427168	2.41989	-2.41989
Erg	2.28428e-07	2.4183	-2.4183
Kcna2	0.000760718	2.41782	-2.41782
Nsg1	1.91383e-06	2.41636	-2.41636
Mmd	0.000534982	2.41633	-2.41633
Cox4i2	1.09738e-05	2.41524	-2.41524
H2-T24	0.000537094	2.41369	-2.41369
Mcoln1	3.91313e-06	2.40936	-2.40936
Cdyl2	2.67345e-05	2.4075	-2.4075
Msrb1	0.000257071	2.40727	-2.40727
Slc1a3	1.30551e-06	2.40387	-2.40387
Tm6sf1	9.9437e-05	2.40371	-2.40371
Fgf1	6.3448e-05	2.40176	-2.40176
Tmem47	5.06554e-05	2.39817	-2.39817
Eva1b	1.89582e-05	2.39286	-2.39286
Prkce	0.000116462	2.39273	-2.39273
Rab3c	0.000669672	2.39193	-2.39193
Prelp	0.00101658	2.39075	-2.39075
Dock6	6.08989e-07	2.3858	-2.3858
Kitl	0.000859896	2.3848	-2.3848
Hopx	9.70892e-05	2.3845	-2.3845
Aldh2	4.45865e-07	2.38189	-2.38189
Hsd11b2	0.000766805	2.38129	-2.38129
Daam2	0.000495396	2.37914	-2.37914
Il6ra	0.000197601	2.37871	-2.37871
Lphn2	0.00015394	2.37838	-2.37838
Lepr	5.31972e-06	2.37801	-2.37801
Btg3 /// Gm7334	0.000123204	2.37721	-2.37721
C130009A20Rik	4.24018e-05	2.37528	-2.37528
Cdc42ep1	7.37755e-05	2.37369	-2.37369
Adamtsl2	0.000247695	2.37336	-2.37336
6430548M08Rik	2.81467e-05	2.37209	-2.37209
Fzd4	2.46328e-08	2.36469	-2.36469
Nhsl2	1.0977e-05	2.36067	-2.36067
Bhlhe41	1.48822e-06	2.36002	-2.36002
Mpeg1	0.000425823	2.35964	-2.35964
Hoxb6	1.78116e-07	2.35902	-2.35902
Atp8b4	0.00030408	2.35849	-2.35849
Arhgap29	0.00106527	2.34999	-2.34999
Edil3	6.39133e-05	2.34962	-2.34962
Sgtb	1.64628e-07	2.3431	-2.3431
Adap2	1.44853e-05	2.34272	-2.34272
Raph1	3.94686e-06	2.33935	-2.33935
Rnf144a	1.92417e-05	2.33854	-2.33854
Tfpi	2.41276e-05	2.33821	-2.33821
Sfmbt2	0.00100523	2.33762	-2.33762
Lats2	1.58243e-05	2.33496	-2.33496
Ism1	1.10191e-05	2.33202	-2.33202
Epas1	7.27181e-07	2.33157	-2.33157
Fhl1	5.456e-05	2.33112	-2.33112
Cds2	4.8176e-06	2.33077	-2.33077
Fnip2	0.000106451	2.32784	-2.32784
Agpat4	6.06746e-06	2.32671	-2.32671
Gsn	2.7866e-06	2.32567	-2.32567
Slco4c1	0.000289141	2.32431	-2.32431
Wdr91	0.000679034	2.31718	-2.31718
Cdc42ep4	1.62082e-05	2.31285	-2.31285
Sec1	4.71612e-05	2.3128	-2.3128
Trak2	1.34762e-05	2.31036	-2.31036
Ttc7b	3.94935e-07	2.30527	-2.30527
Adam19	0.000865062	2.30162	-2.30162
Specc1l	4.07792e-05	2.30064	-2.30064
Gata6	3.4005e-06	2.30014	-2.30014
Sparcl1	4.65865e-05	2.29996	-2.29996
Pcdh20	0.000846843	2.29835	-2.29835
Col4a1	0.000847789	2.29831	-2.29831
Eif5a2	9.45723e-06	2.29694	-2.29694
Plscr4	6.48088e-10	2.29666	-2.29666
Klhl5	2.64669e-06	2.29651	-2.29651
C79607	2.92104e-05	2.29622	-2.29622
5930427L02Rik	0.000136337	2.29603	-2.29603
Macf1	5.95472e-05	2.29571	-2.29571
Sept8	0.000455553	2.29499	-2.29499
Smarca2	0.000112604	2.294	-2.294
Epb4.1	0.000220092	2.29227	-2.29227
Ltbp4	9.85887e-05	2.29173	-2.29173
Mpp1	5.83204e-05	2.29135	-2.29135
Armcx3	0.000494071	2.29112	-2.29112
Csf2ra	0.000510847	2.28925	-2.28925
Fign	0.000273191	2.28829	-2.28829
Fgfr1op2	0.000155431	2.28737	-2.28737
Gria3	0.000132279	2.28682	-2.28682
DXBay18 /// Gm14685 /// Gm5639 /// Gm5640 /// Gm5936	0.000193668	2.28663	-2.28663
Tmem140	0.000198659	2.28352	-2.28352
Adk	0.000333634	2.28255	-2.28255
Sema6a	2.77269e-05	2.28071	-2.28071
Npc1	2.62185e-05	2.27766	-2.27766
Stxbp1	0.000690177	2.27521	-2.27521
BC030308	5.13081e-06	2.27386	-2.27386
Zeb2	0.000339045	2.27339	-2.27339
P2rx5	1.9662e-05	2.27036	-2.27036
Itga7	4.08369e-05	2.2703	-2.2703
Kif26a	0.000380205	2.26791	-2.26791
Pttg1	0.00035587	2.26784	-2.26784
Dock4	0.000824204	2.26476	-2.26476
Slc13a3	6.46041e-05	2.26269	-2.26269
Ciart	4.67142e-05	2.26168	-2.26168
Iqsec1	2.33954e-05	2.25967	-2.25967
H3f3b	4.22687e-06	2.25952	-2.25952
Phka1	3.41865e-05	2.25903	-2.25903
Plcb4	7.88377e-05	2.25855	-2.25855
Cpeb3	4.46746e-05	2.2578	-2.2578
2210019G11Rik	0.000251898	2.2566	-2.2566
Klhl24	3.81535e-05	2.25549	-2.25549
AI464131	0.000766791	2.25304	-2.25304
Gata3	9.6776e-05	2.25298	-2.25298
Amotl2	1.97897e-05	2.25246	-2.25246
Sema4f	0.000240543	2.25224	-2.25224
Sult5a1	1.5615e-05	2.25043	-2.25043
Mmrn2	0.000423835	2.24967	-2.24967
Sdc2	0.000203609	2.24961	-2.24961
Ndst1	5.57648e-05	2.24875	-2.24875
AK039862	1.08795e-06	2.24709	-2.24709
Ptpn12	5.86891e-06	2.24601	-2.24601
Rasgrp2	9.86903e-05	2.24419	-2.24419
2810455D13Rik	2.91738e-05	2.24393	-2.24393
Havcr2	0.000578066	2.24274	-2.24274
5430416O09Rik	1.91166e-05	2.2422	-2.2422
Vldlr	0.000514402	2.24202	-2.24202
Ncald	0.000342846	2.24083	-2.24083
Kcnh1	0.000815507	2.23718	-2.23718
Hip1	9.55317e-08	2.23539	-2.23539
Pnpla7	0.000458025	2.23443	-2.23443
Cmklr1	0.000221529	2.23252	-2.23252
Edn3	1.16086e-06	2.23095	-2.23095
Itga9	0.000896697	2.23083	-2.23083
Pex19	1.78937e-06	2.22861	-2.22861
9130009M17Rik	7.58814e-05	2.22656	-2.22656
Sash1	3.46229e-06	2.22471	-2.22471
Gabarapl1	0.000197506	2.22245	-2.22245
Dock9	4.89117e-05	2.22206	-2.22206
Scarb2	2.43599e-06	2.22028	-2.22028
Slc44a2	8.19316e-06	2.21911	-2.21911
4931406P16Rik	2.96977e-07	2.21892	-2.21892
Zhx3	8.02694e-09	2.21852	-2.21852
Zbtb4	0.000388344	2.20789	-2.20789
Mapre2	0.000121768	2.20714	-2.20714
E230016K23Rik	9.88698e-05	2.20559	-2.20559
Rab12	2.72782e-06	2.20432	-2.20432
Spry4	0.000809451	2.20409	-2.20409
Clic4	1.29342e-06	2.20316	-2.20316
Zfp39	5.9246e-05	2.20262	-2.20262
Bmf	2.41119e-05	2.20228	-2.20228
Efnb1	8.72364e-05	2.20211	-2.20211
Cat	0.000516491	2.20112	-2.20112
Zfp2	0.00120078	2.19751	-2.19751
Gpr137b	0.00045921	2.19654	-2.19654
Ccdc82	1.86685e-05	2.19409	-2.19409
Pkn3	8.75784e-06	2.19399	-2.19399
Dhdh	0.00107886	2.19393	-2.19393
6720477C19Rik	0.000360132	2.19358	-2.19358
4833417J20Rik	0.000255913	2.1934	-2.1934
Pi4k2b	0.000704339	2.19272	-2.19272
Dab2	0.000557111	2.19192	-2.19192
Dgkg	0.000977018	2.1909	-2.1909
Marveld1	8.37601e-05	2.19046	-2.19046
Scarb1	0.000515183	2.19039	-2.19039
Slc16a10	2.75616e-05	2.18767	-2.18767
Samd4	0.000197441	2.18764	-2.18764
Vim	6.80622e-05	2.18505	-2.18505
Zdhhc14	0.000192961	2.1843	-2.1843
Rhoj	0.000204443	2.18313	-2.18313
2900092N22Rik	0.000439208	2.18268	-2.18268
Lrrc16a	5.78804e-06	2.18228	-2.18228
Smad7	9.74432e-06	2.18166	-2.18166
Atp2b1	0.000263544	2.18091	-2.18091
Peak1	1.51418e-05	2.18024	-2.18024
Abca8b	6.11408e-05	2.17985	-2.17985
Zfp40	0.000307382	2.17861	-2.17861
Klf11	0.000553141	2.17769	-2.17769
Baiap3	0.00056771	2.17768	-2.17768
Cers4	0.000194908	2.17735	-2.17735
Cdadc1	8.63467e-06	2.17455	-2.17455
Sema5a	0.000345347	2.1735	-2.1735
Pde8a	1.13521e-05	2.17346	-2.17346
Pcnx	2.12804e-05	2.17294	-2.17294
Pnpla2	5.20625e-05	2.17025	-2.17025
Qk	2.45913e-06	2.16847	-2.16847
Rnf215	2.54825e-06	2.16839	-2.16839
Ifitm10	8.70298e-05	2.16674	-2.16674
Rras	3.1526e-07	2.16568	-2.16568
Cbfa2t3	1.91964e-06	2.16551	-2.16551
Magi3	7.93126e-05	2.16483	-2.16483
Tgoln1 /// Tgoln2	2.45982e-05	2.16371	-2.16371
Rbms2	6.36606e-08	2.16158	-2.16158
Tmcc3	3.19601e-08	2.16113	-2.16113
Hif3a	0.000296506	2.15997	-2.15997
Ahnak	0.000859629	2.15979	-2.15979
Trpc1	3.02358e-05	2.15776	-2.15776
Sorbs1	0.000623791	2.15688	-2.15688
Cryab	0.000362643	2.15634	-2.15634
Cldn1	7.89055e-05	2.1546	-2.1546
Ifrd1	2.72252e-05	2.15411	-2.15411
Syde1	1.74082e-05	2.15319	-2.15319
Cgrrf1	3.24373e-05	2.15315	-2.15315
Swt1	1.00936e-05	2.15315	-2.15315
Foxp1	9.07252e-05	2.15223	-2.15223
Jade2	0.000356386	2.14914	-2.14914
Ntn4	6.24213e-05	2.14907	-2.14907
Dpp7	0.000129006	2.14873	-2.14873
Spin4	0.000530785	2.14847	-2.14847
Otud7b	1.53384e-06	2.14709	-2.14709
Camk1	0.000157238	2.14657	-2.14657
Gng11	0.000193937	2.14566	-2.14566
Epn2	2.37976e-05	2.14555	-2.14555
Prkg1	1.85501e-05	2.14524	-2.14524
Adcy9	6.00619e-06	2.14503	-2.14503
Sall2	9.63095e-05	2.14355	-2.14355
Pcnt	7.51663e-06	2.14315	-2.14315
Gpam	0.000677594	2.14266	-2.14266
Fam184a	0.000280783	2.14152	-2.14152
Kif13a	3.56108e-05	2.14091	-2.14091
Glrx3 /// Gm12669	0.000912387	2.13942	-2.13942
Sipa1l2	2.28671e-06	2.13892	-2.13892
Fat4	0.000162024	2.13803	-2.13803
St6galnac5	9.55156e-05	2.13625	-2.13625
Stx3	0.000161987	2.13557	-2.13557
Fam126b	1.87468e-06	2.13471	-2.13471
Myrf	3.58564e-06	2.13443	-2.13443
Wwp1	4.63387e-05	2.13257	-2.13257
Slc31a2	5.09859e-05	2.13138	-2.13138
LOC102631979	3.17224e-06	2.13099	-2.13099
Cebpa	5.04769e-05	2.1298	-2.1298
Zeb1	0.000426078	2.12896	-2.12896
Adarb1	1.05693e-05	2.12805	-2.12805
Pkd2	2.08307e-05	2.12797	-2.12797
Epb4.1l2	9.20647e-05	2.12739	-2.12739
Dep1	2.18453e-07	2.12625	-2.12625
Mid1ip1	4.62688e-05	2.12621	-2.12621
Pitpnc1	0.000380191	2.1255	-2.1255
Ptprg	0.000479149	2.1235	-2.1235
Crebrf	1.1286e-05	2.12296	-2.12296
Ston1	5.46544e-06	2.1229	-2.1229
Ubl3	2.09966e-05	2.12227	-2.12227
BC030336	2.81235e-05	2.11875	-2.11875
Pard3b	5.13863e-05	2.11763	-2.11763
Etv1 /// Gm5454	0.000290477	2.11638	-2.11638
Ogdh	7.95507e-08	2.11533	-2.11533
Adipor2	0.000541294	2.11527	-2.11527
2810474O19Rik	0.000423595	2.11464	-2.11464
Kctd21	1.3121e-06	2.11245	-2.11245
Snhg11	0.00102541	2.11208	-2.11208
Sort1	0.000196913	2.11204	-2.11204
Fmo4	1.93131e-05	2.112	-2.112
Myo1b	0.000774035	2.11071	-2.11071
5530402H23Rik	2.36879e-06	2.10967	-2.10967
Lysmd2	4.17228e-05	2.10533	-2.10533
Pik3ca	5.84291e-08	2.10363	-2.10363
Zfand2a	2.22029e-05	2.10313	-2.10313
Ints8	7.61148e-06	2.10243	-2.10243
Fas	4.71927e-05	2.10226	-2.10226
Wwc2	7.01094e-05	2.10097	-2.10097
Dusp23	0.000359891	2.10076	-2.10076
Ubr1	6.91928e-05	2.09934	-2.09934
Prkch	4.02153e-06	2.09866	-2.09866
Adam15	3.87338e-06	2.09773	-2.09773
Cdh4	4.74918e-05	2.09664	-2.09664
Sfxn2	6.53072e-05	2.09616	-2.09616
Axin2	5.42566e-07	2.09439	-2.09439
Tmem116	0.00060385	2.09294	-2.09294
Akap13	0.000119175	2.08666	-2.08666
Tcf21	8.50279e-07	2.08646	-2.08646
Evi5	8.21756e-07	2.08604	-2.08604
Nptx1	8.72709e-06	2.08583	-2.08583
Abhd5	0.000150199	2.0849	-2.0849
Per3	6.1714e-05	2.08475	-2.08475
Zfp319	1.19927e-07	2.08318	-2.08318
Cytip	0.000484228	2.08312	-2.08312
Adhfe1	0.000203282	2.08287	-2.08287
Sec62	1.01843e-05	2.08242	-2.08242
Fam102b	0.000263909	2.08008	-2.08008
Gm11696	0.000586262	2.07922	-2.07922
2210011C24Rik /// Mir1199	0.000851437	2.0785	-2.0785
Rassf8	3.19721e-05	2.07721	-2.07721
Rtn4rl1	5.07498e-05	2.07522	-2.07522
Zbtb46	3.64578e-05	2.07486	-2.07486
Shh	0.000267414	2.07439	-2.07439
Pald1	2.15429e-05	2.07077	-2.07077
Sptbn1	7.04948e-05	2.06959	-2.06959
Entpd1	0.000761152	2.06886	-2.06886
Tmem30a	1.62292e-05	2.06886	-2.06886
Kctd8	0.00107033	2.06869	-2.06869
Csgalnact2	6.95798e-06	2.0677	-2.0677
Snx21	0.000127212	2.06766	-2.06766
9530019H20Rik	1.28815e-06	2.0676	-2.0676
Megf9	5.73479e-05	2.06639	-2.06639
Ly6c1 /// Ly6c2	0.000845674	2.06574	-2.06574
Klf9	0.000118739	2.06571	-2.06571
Acsl4	0.00046312	2.06469	-2.06469
Fzd5	0.000365856	2.06309	-2.06309
Hck	0.000731067	2.06266	-2.06266
Ddah1	0.000314709	2.06259	-2.06259
Secisbp2l	4.96509e-05	2.06251	-2.06251
Wdr45	4.36365e-05	2.06186	-2.06186
Itpkb	6.9503e-05	2.06125	-2.06125
Ccdc141	0.000887913	2.06081	-2.06081
Myo1c	1.23659e-05	2.06004	-2.06004
Gyg	2.6614e-05	2.05856	-2.05856
Ednra	0.00070287	2.05802	-2.05802
Bnip2	6.21241e-05	2.05796	-2.05796
Klf7	1.27425e-05	2.05474	-2.05474
Dennd5a	3.10501e-06	2.0536	-2.0536
Pex11a	0.000727978	2.05219	-2.05219
Ccbe1	0.000350997	2.0511	-2.0511
Thsd1	1.77598e-05	2.05056	-2.05056
Ntn1	0.00100548	2.04852	-2.04852
S1pr2	0.000234293	2.04607	-2.04607
A630035D09Rik	0.000294034	2.04046	-2.04046
Slc22a23	0.000269898	2.04012	-2.04012
Fbxl7	1.54553e-05	2.03925	-2.03925
Ehd3	0.000143455	2.03894	-2.03894
Mitf	7.60799e-05	2.03697	-2.03697
Myct1	0.000375758	2.03696	-2.03696
Slc9a6	1.27447e-05	2.03366	-2.03366
Cacna1c	0.000315534	2.03122	-2.03122
Tpm3	0.000181589	2.03043	-2.03043
Acot1 /// Acot2	0.000856974	2.03027	-2.03027
Gpr137b /// Gpr137b-ps	0.000482223	2.02931	-2.02931
Inpp5b	1.44692e-05	2.02688	-2.02688
Abhd12	0.0001392	2.02669	-2.02669
Nrp2	6.1995e-05	2.02601	-2.02601
Mpp3	0.00109047	2.02596	-2.02596
Camk2d	8.04265e-05	2.02457	-2.02457
Gab2	2.74789e-05	2.02438	-2.02438
Parvb	0.000311229	2.02427	-2.02427
Runx1t1	2.37902e-05	2.0232	-2.0232
Prkar1b	0.00013365	2.02147	-2.02147
Fat3	0.000273795	2.02103	-2.02103
Cachd1	1.36334e-07	2.02038	-2.02038
2610507I01Rik	1.25838e-05	2.01959	-2.01959
Stx12	9.08973e-07	2.01866	-2.01866
Tcn2	6.15101e-06	2.01791	-2.01791
Mxra7	0.000116235	2.01735	-2.01735
3830403N18Rik /// Xlr	0.000350866	2.01731	-2.01731
Eppin	0.000809009	2.01721	-2.01721
Dll4	0.000383958	2.0168	-2.0168
Ivd	6.70001e-05	2.0164	-2.0164
Ecscr	0.000898515	2.01611	-2.01611
Rmdn2	7.04854e-06	2.01331	-2.01331
Tef	0.000313375	2.01296	-2.01296
Pfkfb3	0.000430133	2.01205	-2.01205
Smurf2	2.10987e-05	2.01138	-2.01138
Jam2	0.00108396	2.00937	-2.00937
Cav2	0.000495929	2.00731	-2.00731
Slc12a4	1.03768e-06	2.00668	-2.00668
Slc19a3	7.0305e-05	2.00434	-2.00434
Prkd3	6.47117e-05	2.00432	-2.00432
Hlx	5.24332e-05	2.00369	-2.00369
Tbx3	0.000262835	2.00347	-2.00347
Hipk2	2.78591e-05	2.00084	-2.00084
