# Supplementary material for: ERBB2 Regulates MED24 during Cancer Progression in Mice with Pten and Smad4 Deletion in the Pulmonary Epithelium
Source: Cells. 2019 Jun 19;8(6):615. doi: 10.3390/cells8060615 (PMC6627404; doi:10.3390/cells8060615)
Supplement: Supplementary file 1 [file cells-08-00615-s001.zip › Cells-515655-supp-final/Table S3.xlsx]

## Sheet: Sheet1
Gene Symbol-Partek	p-value(Ptend/dSmad4d/dErbb2d/d vs Ptend/dSmad4d/d)	Fold-Change(Ptend/dSmad4d/dErbb2d/d vs Ptend/dSmad4d/d)
Cldn18	1.13455e-07	42.1879
Ager	6.38906e-09	38.9608
Col4a3	9.0604e-09	36.05
Hc	7.98754e-08	33.7297
Ear1	3.61688e-05	33.3633
Npr3	8.15342e-06	32.6914
Fendrr	3.19612e-09	31.7962
Akap5	2.93692e-07	30.0452
Sftpa1	4.13641e-08	29.8735
Rtkn2	6.36731e-09	29.6011
Lgi3	3.20288e-07	29.5143
Car4	7.41009e-07	28.749
Tmcc2	2.95141e-08	26.2608
Slc6a2	1.23245e-08	25.4037
Hpgd	1.8946e-09	24.6207
Tmem100	5.59867e-08	24.0116
Clec1a	3.85362e-07	23.6245
Tinag	4.02028e-06	22.6297
Clec14a	1.61591e-06	21.8561
Limch1	2.40974e-08	21.7762
Sftpb	5.96162e-07	21.716
Akr1c14	7.21031e-07	21.6493
Col4a4	9.5123e-08	20.9381
2900001G08Rik	3.57559e-05	20.6269
Cxcl15	1.18611e-05	20.2519
Calcrl	1.35247e-07	20.12
Pcolce2	1.38713e-06	19.2608
Bex4	2.75329e-06	18.6331
Itga8	4.63937e-06	18.6313
Shh	5.4144e-08	18.4775
Ear1 /// Ear12 /// Ear2 /// Ear3	2.68993e-07	18.3616
Slc34a2	4.26036e-07	18.2977
Mapt	1.27178e-07	17.769
Foxf1	2.13777e-08	17.5482
Ramp2	6.3284e-09	17.5458
Clic5	2.99806e-07	17.4296
Inmt	1.5881e-08	17.35
Lipg	2.15227e-06	17.1354
Kcne2	7.02959e-06	17.0476
Lrp2	2.85013e-06	16.9673
Hecw2	2.6724e-07	16.6898
Tbx2	2.17066e-08	16.4513
Prx	4.97272e-07	16.4286
Cldn5	1.61448e-08	16.1162
Tek	3.52755e-08	15.9366
Tbx4	3.4896e-07	15.6206
Nckap5	1.83469e-05	15.2497
Nkd1	1.73396e-08	15.1906
Mlc1	2.18639e-07	15.0447
Smad6	8.34848e-07	14.9434
S100g	5.45431e-05	14.8095
Gucy1a3	9.33444e-07	14.7566
Ear3	5.56889e-07	14.6904
Gpr116	9.23263e-07	14.4916
Tspan7	1.46929e-09	14.4584
Ear12 /// Ear2 /// Ear3	3.56263e-07	14.4461
Tcf21	9.27262e-08	14.171
Myrip	1.40693e-05	14.1348
Notch4	1.79014e-07	14.0767
Tbx3	1.14327e-07	14.0597
Gucy1b3	9.46438e-08	13.857
Prex2	1.96153e-08	13.711
Prmt8	5.05651e-07	13.7084
Enpep	1.45133e-06	13.5724
Sox7	6.67665e-08	13.3957
Spock2	3.11707e-07	13.1945
Alas2	3.81339e-05	13.1635
Sema3g	6.55394e-08	12.9448
Krt79	1.73866e-07	12.9396
Mme	2.79961e-05	12.8668
Icam2	3.05587e-06	12.8492
Phactr1	1.49029e-07	12.8412
Lrat	2.96674e-05	12.7754
Rgcc	3.69607e-07	12.6266
Zbtb16	0.0002443	12.5534
Ankrd33b	1.13376e-05	12.1713
Ccdc85a	1.97514e-07	12.1472
Sgpp2	3.45131e-05	12.0586
Ppp1r14a	1.41208e-06	11.9875
Cyyr1	3.37342e-09	11.9468
Scube2	1.85455e-06	11.9167
Slc38a5	2.04985e-07	11.8838
Thbd	5.55045e-08	11.8207
Tns1	2.90679e-08	11.8169
Scnn1g	1.79855e-06	11.7432
Rasgef1a	1.84532e-06	11.586
Sox17	3.21204e-07	11.4636
Gata2	3.61751e-08	11.4039
LOC552901	2.17988e-07	11.2066
Pvrl3	1.08538e-05	11.1437
Slc9a3r2	2.50727e-08	11.0781
Napsa	7.80553e-05	11.0686
Gpihbp1	1.37972e-06	11.0428
Fam189a2	3.69691e-07	10.8663
Lims2	2.21406e-08	10.846
Sdpr	1.1478e-06	10.8208
Egfl6	6.53957e-05	10.8131
Acvrl1	5.07374e-08	10.8056
Mamdc2	1.96468e-07	10.7682
Chil1	1.86148e-06	10.6283
Acer2	1.08836e-07	10.5738
Col13a1	3.78785e-07	10.5401
Tmem204	5.28396e-08	10.4436
Rapgef5	3.17711e-06	10.3805
Podxl	3.35836e-08	10.3714
Chst11 /// Phactr1	9.26309e-07	10.2965
Cd36	2.37559e-07	10.2464
9430020K01Rik	1.05319e-07	10.171
Lpcat1	1.50752e-05	10.1688
Snca	0.000538728	10.0772
Cd93	1.4722e-08	10.0323
Lrrk2	6.01833e-06	9.77799
Npnt	8.09367e-07	9.70722
Kank3	2.0913e-08	9.69216
D10Bwg1379e	0.000152708	9.65874
Ism1	1.45643e-07	9.63581
Acoxl	0.00314972	9.52913
Afap1l1	9.76766e-07	9.32415
Eltd1	2.04425e-10	9.30808
Ptprb	6.47771e-09	9.29036
Lepr	7.81179e-07	9.22496
Lyve1	5.83971e-06	9.11197
Flt1	5.1773e-08	9.04955
LOC102633802 /// Tmem243	1.18793e-06	8.93379
Hoxb5	3.86676e-07	8.84962
Ace	1.7416e-07	8.76546
Gdpd3	0.00888369	8.74326
BC028528	1.58321e-07	8.67868
Kcnk2	1.85503e-05	8.60904
Cdh5	8.04564e-08	8.43651
Sept4	1.58065e-05	8.39632
Nptx1	8.92444e-05	8.37207
S100a8	0.00900549	8.32128
Slco2a1	2.80705e-07	8.15811
Slc43a3	2.16814e-07	8.10111
Aard	1.70253e-06	8.05992
Arhgef15	5.48152e-09	7.98334
Gm19439	4.22098e-07	7.96373
Myzap	6.09768e-07	7.95592
Slc16a9	2.11614e-08	7.92338
Arap3	6.39032e-08	7.90453
Fpr1	4.1263e-05	7.8767
Hspa12b	5.0102e-07	7.86326
Wfdc21	0.000193106	7.81949
Gpm6a	0.000130739	7.73158
C6	2.70274e-07	7.70439
Etv5	1.22187e-05	7.67178
Ccm2l	1.10036e-07	7.66812
Mtcl1	5.46434e-06	7.66227
Adcy8	1.94435e-06	7.66104
Tmem246	4.39583e-07	7.65403
Foxf2	1.46965e-06	7.63417
Ldb2	4.70471e-05	7.5744
Rnf144a	7.45154e-07	7.56551
Pdzd2	4.90312e-07	7.54561
Atp6v0d2	7.97264e-05	7.53531
Tie1	7.81328e-09	7.49469
Gpr182	8.99254e-06	7.45261
Fam107a	0.00102149	7.44662
Hmcn1	2.03914e-05	7.3909
Sgip1	7.7803e-07	7.3723
Sec14l4	1.37907e-05	7.34922
Lonrf3	9.39991e-08	7.29381
Tmem178	1.11652e-05	7.27431
Ogn	1.34742e-05	7.27187
Prickle2	8.87354e-07	7.18827
Slc38a4	0.000737269	7.17552
Cav1	3.27613e-07	7.16281
S1pr1	1.59928e-06	7.15105
Pxdc1	5.12634e-07	7.06739
Fmo1	7.78271e-09	7.04997
Pde8b	4.25111e-05	7.03243
Col23a1	5.12761e-08	7.0115
Nox4	3.30318e-07	6.96982
Edil3	3.4199e-06	6.95427
Sema3c	2.76641e-06	6.94302
Acaa1b	0.00321089	6.93932
Prrg3	4.63387e-06	6.93816
Prkg2	6.34599e-06	6.91523
Klf15	9.10165e-06	6.89026
Slc7a10	9.85813e-05	6.88287
Qk	1.70055e-07	6.87214
Bdnf	5.96414e-06	6.81961
Olr1	0.00373665	6.81156
Emp2	4.81592e-06	6.79369
Fmo2	2.03669e-08	6.77857
Igfbp2	7.27141e-05	6.76831
Scnn1b	7.61689e-06	6.76134
Akap2	9.75397e-07	6.74346
2210011C24Rik	1.51494e-06	6.71421
Lamp3 /// Ppid	4.53856e-06	6.6916
Klhl5	1.96781e-07	6.67507
Cckar	0.00280928	6.64753
Pydc4	1.22466e-07	6.63761
Grp	0.000998355	6.60051
Egfl7	1.91329e-08	6.57137
Pde9a	8.32006e-08	6.55875
Rasgrf2	6.53576e-06	6.55496
Marco	0.00212704	6.4963
Fam162b	8.23717e-06	6.46896
Tmem116	1.52903e-05	6.39272
Itih4	6.04953e-06	6.39081
Armcx4	4.25155e-06	6.38492
Fgfr4	6.16807e-06	6.37225
Stmn2	1.88675e-05	6.33214
Esam	1.59947e-08	6.32567
Mfap4	3.08206e-07	6.25864
Adrb2	6.55997e-06	6.23799
Stard8	7.45147e-08	6.23477
A130038J17Rik	4.95351e-07	6.20179
Zfp697	3.04787e-08	6.19365
Rmdn2	3.906e-05	6.1936
Tex11	0.00041226	6.18595
Dpp4	0.000142857	6.1849
Hilpda	2.85855e-06	6.18347
Irx1	1.05805e-05	6.16437
Tmtc1	1.38536e-06	6.16401
Ripply3	3.24186e-06	6.15943
Scn3a	3.96589e-05	6.13839
Chia1	0.00253725	6.12359
Cyp2b10	0.000586618	6.11134
Sftpc	2.35521e-07	6.10724
Matn4	4.68634e-06	6.09314
She	1.05667e-06	6.08829
Slc6a15	7.77138e-07	6.07329
Dlc1	1.56331e-07	6.06587
Sptbn1	1.08844e-06	6.03873
Erg	3.33009e-08	5.96412
Sox18	1.90897e-06	5.96377
Eng	4.80058e-07	5.94548
Lphn3	1.31293e-05	5.94105
Clec1b	1.05239e-05	5.83146
Rasip1	4.12688e-06	5.78982
Pmp22	3.34859e-05	5.7892
Snhg11	4.92099e-06	5.77384
Arl4d	2.30562e-07	5.74763
Scd1	0.000261399	5.74532
Pecam1	4.35489e-08	5.72902
Maob	4.24681e-05	5.72682
Egflam	2.7902e-06	5.6944
Vwf	1.20915e-07	5.6943
Tmem163	0.000299966	5.67626
Rapgef4	9.86634e-08	5.66343
Myct1	1.64494e-05	5.66137
Gpc3	2.33349e-07	5.64312
Scn7a	0.000119798	5.61965
Tspan11	8.12417e-05	5.61777
Reck	1.45745e-05	5.61087
6230424C14Rik	8.27752e-07	5.60866
Itga1	8.90057e-08	5.60603
Cd209a	9.38582e-06	5.59371
Hsd11b1	1.62891e-06	5.5894
Arhgap31	1.20743e-05	5.55622
Kank4	7.97007e-06	5.49353
Slco3a1	1.70059e-07	5.4597
Sema4f	4.14809e-05	5.43732
Hhip	0.000394709	5.4082
Arhgap6	5.57602e-07	5.4052
Tspan18	4.97456e-07	5.39692
F7	2.82073e-05	5.37613
Radil	0.000144992	5.35723
Dpep1	2.86684e-06	5.34528
Clstn2	5.95535e-06	5.30213
Tmod2	0.000703886	5.30209
Coro2b	4.17207e-06	5.29813
Zfp945	0.00642298	5.28444
Sox11	0.00573804	5.28121
Efnb2	0.00116535	5.27915
Plekhd1	7.33423e-05	5.27803
Tmod1	2.105e-05	5.27399
Myh10	1.1957e-05	5.23941
Sema3e	1.92806e-05	5.21871
Cys1	1.21957e-06	5.21422
Foxa2	0.000563977	5.21397
Higd1b	1.66363e-07	5.20122
Unc45b	1.74692e-05	5.19789
Rbpjl	1.01397e-05	5.19779
Bmp4	6.30601e-05	5.18162
Tinagl1	6.2076e-06	5.16942
Cth	9.86553e-05	5.16502
Lztfl1	0.000320636	5.16353
Npc2	2.00878e-06	5.14318
Mylk	1.49688e-06	5.14196
Mfsd7c	2.21999e-06	5.13748
Hoxa5	5.05116e-07	5.13013
Pla2g1b	0.00100053	5.12392
Kit	6.22343e-07	5.11045
Rasgrp2	0.00125715	5.08744
Plxna2	7.47873e-05	5.08242
Fibin	8.73723e-06	5.07261
Nebl	2.1658e-07	5.059
Ttll7	2.63474e-05	5.04576
Agtr1a	1.19952e-06	5.04399
Zfp365	3.03615e-05	4.99492
Trpc6	4.88047e-05	4.99232
Kitl	4.18141e-07	4.98983
Grap	0.000128703	4.98376
Gjb6	0.00313874	4.98062
Gprc5a	1.56613e-05	4.97223
Syt7	0.000141019	4.97088
Mcoln3	0.00359216	4.96024
Ctla2a /// Ctla2b	1.11399e-07	4.95464
Tle1	1.9846e-06	4.93748
C230007H23Rik	1.15872e-07	4.93489
Pcdha1 /// Pcdha10 /// Pcdha11 /// Pcdha12 /// Pcdha2 /// Pcdha3 /// Pcdha4 /// Pcdha5 /// Pcdha6 /// Pcdha7 /// Pcdha8 /// Pcdha9 /// Pcdhac1 /// Pcdhac2	0.00284558	4.91325
Reps2	1.23574e-07	4.88559
Bex2	0.00180695	4.8684
Pard6b	9.62492e-07	4.83868
G0s2	4.82878e-05	4.82142
Cyth3	8.89766e-08	4.78063
Amph	3.54714e-05	4.77823
Ablim3	5.29476e-06	4.77337
Dach1	0.000337643	4.75897
Bend7	1.46248e-05	4.75602
Kdr	2.75687e-05	4.7359
2310050P20Rik	1.8218e-05	4.72595
Ctla2a	4.50946e-07	4.7201
Pde5a	1.09239e-05	4.71964
Mapre2	1.46192e-05	4.70948
Dock4	1.71008e-05	4.69063
Rasl11b	1.26016e-06	4.67709
Bmp6	0.00142002	4.67473
Higd1c /// Mettl7a1 /// Mettl7a2 /// Mettl7a2Higd1c /// Mettl7a3	3.22589e-06	4.63103
Gria1	0.000208496	4.62963
Armcx1	1.99627e-06	4.62367
Prickle1	3.01711e-06	4.6147
Elovl1	0.000498354	4.59057
Stard9	1.06952e-07	4.58772
Ushbp1	1.63366e-06	4.58037
Ptprm	3.06252e-06	4.55773
Shank3	5.61043e-06	4.55196
Pttg1	1.6024e-05	4.54241
5730409N24Rik	6.4089e-09	4.54232
Gzma	0.00183438	4.53375
Ackr2	1.52347e-05	4.52705
Map3k6	2.26337e-05	4.52685
Klf2	7.99213e-05	4.52657
Dram1	5.08883e-05	4.51169
Stard13	3.90897e-07	4.50272
Mum1l1	0.00103634	4.48344
Plvap	2.63809e-06	4.46887
Cst8	0.00349955	4.46406
Tppp	0.000192173	4.45843
Cyp4b1	0.00277938	4.45633
B230114P17Rik	2.02384e-07	4.45309
Arxes1 /// Arxes2	0.00125331	4.44875
Shroom3	9.18333e-07	4.44659
Wscd1	4.40125e-06	4.4448
Aldh2	7.57577e-11	4.43302
Npr2	3.01979e-06	4.43283
Atp8a1	8.59699e-05	4.41738
Ctnnd2	1.68301e-06	4.4138
Hba-a1 /// Hba-a2	0.000728131	4.41105
Arhgap20	2.05337e-05	4.40889
Trim16	0.000219236	4.37476
Lrtm2	2.78667e-06	4.36146
Clic3	0.000315261	4.34515
Grk5	1.11923e-06	4.33298
Sult1a1	5.14151e-05	4.32234
Mcemp1	0.000287206	4.31662
Sema7a	7.02783e-05	4.30677
Arhgef26	5.27389e-06	4.30664
Parvb	1.46577e-06	4.29606
Pdgfra	3.09402e-06	4.29434
Pyhin1	7.02734e-06	4.28723
Rapgef3	1.72799e-07	4.2741
Tmem243	0.000144775	4.26892
Car8	0.00123358	4.25701
Abcd2	0.00011439	4.25661
Cbfa2t3	1.51522e-05	4.25001
Zbtb46	3.9e-05	4.2476
Id1	1.56977e-06	4.23809
Gap43	8.31529e-05	4.23798
Prr5l	8.15684e-06	4.2336
2900072G11Rik	1.0334e-07	4.21895
Gstt1	1.47058e-05	4.21003
Nnat	0.000153465	4.19678
Tsc22d3	0.000122756	4.1902
Gdnf	0.00200346	4.18608
Fam184a	7.86725e-06	4.1828
Lpin2	5.89685e-07	4.17731
Slc4a1	0.000987451	4.16443
Slc39a8	0.000374922	4.15676
Copg2os2	0.000138592	4.15606
Snx25	5.38264e-06	4.15449
Frem1	0.00069988	4.14408
Serpina3c	0.000348198	4.14307
Wipf3	2.30924e-06	4.14169
Ppp1r9a	0.00346552	4.14079
Nrp1	2.77268e-06	4.12438
Krtap17-1	0.000194119	4.1059
Fgg	0.00531752	4.10101
Ppp1r16b	0.000425182	4.09934
Kank2	9.00292e-07	4.09824
Hpcal4	0.00221322	4.08827
Gsn	6.90747e-08	4.08181
9030425L15Rik	1.03218e-06	4.08109
Prkar1b	7.56995e-05	4.06568
AI956758	1.33565e-05	4.06517
2610027K06Rik	0.000216417	4.06494
Akr1c19	0.000500003	4.05778
Hnmt	0.000179735	4.04408
Ppap2a	1.17823e-07	4.04263
Pdlim2	6.15806e-07	4.02573
Lpar3	0.00064034	4.01491
Sod3	6.59316e-05	4.01179
Heg1	1.98218e-05	4.00463
Adk	1.3801e-05	4.00183
Adcy4	5.02667e-06	4.00156
Bmpr2	4.24083e-07	4.00102
Efnb1	5.99615e-05	3.99292
Dpysl2	6.02156e-06	3.9805
Upk3b	0.00582991	3.97741
1190002N15Rik	4.03128e-05	3.97583
Fermt2	4.64742e-07	3.97441
Prelp	2.78938e-05	3.97058
Glp1r	1.17218e-05	3.96468
Tox2	0.000255624	3.93592
Timp3	4.43562e-06	3.91638
Phldb2	6.79187e-06	3.89872
Tspan2	4.47099e-05	3.88846
Rprm	0.000134135	3.87478
C530008M17Rik	6.57302e-05	3.87407
Igfbp6	1.12062e-05	3.869
Ptgs1	1.18973e-05	3.86681
Tslp	1.12193e-05	3.86655
Pknox2	1.00843e-06	3.85665
Npr1	1.00076e-06	3.85389
Krt80	4.28527e-06	3.85012
D7Ertd715e	1.87704e-05	3.84684
Clta	0.00110263	3.84405
Cnn1	0.0042272	3.84069
Tubb1	0.000607262	3.83904
Pcdh18	9.75695e-05	3.81984
Eme2	4.1447e-05	3.81521
Bcam	1.74772e-05	3.8108
Prrg1	3.17946e-05	3.80366
Pcdh17	0.000200604	3.78989
Tcf23	0.000150945	3.77048
A330076H08Rik	0.000450281	3.76205
Vstm4	8.89951e-06	3.7604
Nt5dc2	1.53492e-05	3.73617
Xdh	5.85254e-08	3.73437
Gja4	9.92528e-07	3.71045
Dbp	0.00315283	3.71025
Angpt1	0.00658086	3.68899
Slc1a3	9.64135e-05	3.68263
Fgf1	1.01366e-05	3.67054
Otud1	8.09416e-08	3.66498
Fam49a	8.48749e-06	3.65951
Pex19	1.92345e-08	3.6534
Deptor	8.81214e-05	3.64049
Grem2	1.41618e-05	3.64039
Cyp2d22	9.8923e-06	3.63081
Gulp1	0.000434004	3.63027
Atp1a2	0.000408148	3.62645
Hbb-b1 /// Hbb-b2 /// Hbb-bs /// Hbb-bt	0.00133086	3.62055
Clec12b	0.000514661	3.60929
Ctla2b	0.000181549	3.60805
Hopx	8.67849e-06	3.59997
Plxdc2	2.52131e-06	3.598
Mfap2	4.36022e-07	3.59776
Fbln5	9.86746e-05	3.59703
Nostrin	6.22306e-06	3.59545
Ccl6	0.000108202	3.5906
Fkbp14	2.07764e-05	3.58329
Lpl	0.000573725	3.5797
Sh2d3c	1.4714e-06	3.57727
Ier5	0.000802938	3.55951
Elfn1	0.00148459	3.55297
Nfe2	0.00335893	3.54385
Sema3a	0.000706898	3.54058
Ahsp	0.00237816	3.53794
Cd200	0.000578381	3.52785
2610507I01Rik	8.11514e-05	3.524
Snrk	2.55605e-07	3.51488
Htr2c	0.00519213	3.5127
9130009M17Rik	1.493e-06	3.50586
Tenc1	3.26637e-05	3.50471
Mertk	2.26573e-05	3.49871
Cpeb1	6.74801e-06	3.49656
Itpripl2	2.95727e-08	3.49616
AA986860	1.62316e-05	3.49209
Ctdspl	1.315e-07	3.49066
Synm	7.81738e-05	3.48884
Mat1a	0.00712082	3.48547
Epb4.1l5	0.000174884	3.4812
Rbmxl2	2.69835e-05	3.47832
Vipr2	0.000391513	3.47529
Fign	6.61341e-06	3.47385
Cadm1	0.000351483	3.47324
Magi3	8.73722e-06	3.47135
Hp	7.37498e-06	3.47118
Adrb1	2.7338e-06	3.46565
Chil3	0.000114708	3.46417
Tal1	2.82802e-06	3.46215
Lifr	2.63982e-06	3.44631
Tmem47	6.09465e-06	3.44005
Proz	0.00086337	3.43574
Cobll1	5.45979e-07	3.43502
Ptgis	1.2723e-06	3.42545
Itgb1	0.00372383	3.42337
Vstm2a	0.00138194	3.42172
Erc2	7.91128e-06	3.42149
Mcf2l	0.000496415	3.41836
Gjc1	6.06773e-06	3.41809
Tef	1.68414e-06	3.41167
Ndnf	0.0095034	3.41056
Fam57b	0.000761615	3.39436
Zfyve21	3.58044e-07	3.38957
Mettl7a1	2.10243e-05	3.38826
Gpr146	3.15645e-05	3.38507
Bcan	5.48504e-05	3.38335
Asap2	2.75086e-07	3.38118
4930486L24Rik	0.000816933	3.37642
4833411I10Rik	4.00955e-06	3.37547
Lrp4	0.000490945	3.37281
Cd97	2.6545e-08	3.37148
Prdm6	4.06955e-10	3.37078
Per3	1.21328e-05	3.36881
Ehd4	5.8132e-06	3.36812
Cxx1a /// Cxx1b	3.61701e-07	3.36475
Ms4a8a	0.000252219	3.36213
Arhgap29	2.37812e-06	3.34963
Flrt3	0.000116427	3.34414
Mmrn2	2.45848e-06	3.33913
Glb1l3	2.66239e-05	3.33798
Dep1	6.03359e-06	3.33353
9930012K11Rik	2.97267e-05	3.33242
Snrpn /// Snurf	0.00215878	3.32005
2900002J02Rik	2.66087e-06	3.31764
Trpc1	4.36871e-06	3.3095
Abca8a	0.00206193	3.30766
Elavl1	5.6387e-07	3.30694
Tfdp2	7.83893e-07	3.28362
Sstr4	0.00227234	3.28268
Ccl27a	0.00674988	3.28263
H60c	0.000193075	3.27294
Bst1	0.0012167	3.26409
Acot1	0.000211331	3.26207
Mturn	3.67559e-05	3.2615
Frmd4a	8.04524e-07	3.25935
Fgd5	3.94938e-06	3.25722
Ms4a4d	0.000199187	3.25618
Rassf8	6.42686e-07	3.24481
Sgce	6.9053e-05	3.24399
A330023F24Rik	8.28806e-05	3.2415
4930523C07Rik	5.46459e-05	3.23905
Stx3	4.26201e-09	3.22806
Klf4	0.000285218	3.22343
Ndst1	6.20143e-05	3.22234
Atp2a3	0.000772928	3.21844
2410004I01Rik	9.4043e-05	3.21659
Rap1gap	0.000263956	3.21316
Rasl12	9.76995e-08	3.21206
5730407I07Rik	7.39847e-08	3.21202
Cutal	0.000525571	3.20543
Popdc3	4.51848e-05	3.20434
Ehd2	6.31447e-06	3.20325
Stbd1	0.000257847	3.1993
Pitpnm2	5.50773e-07	3.19059
Tle4	1.89676e-05	3.18572
Dtna	0.00802788	3.18447
Cidec	0.00739534	3.1829
Fam65a	5.672e-07	3.18227
2610027H17Rik	1.63669e-06	3.17768
Dll4	3.74026e-06	3.17753
1700012B09Rik	0.000360656	3.17745
Tmem37	0.000199469	3.17374
Tmem2	0.000703774	3.17368
Pid1	1.14731e-06	3.16686
Fam219a	9.58165e-06	3.16667
Dennd3	1.35627e-05	3.16447
Rtp3	3.99181e-06	3.15855
Aass	0.00214201	3.15705
Tbkbp1	4.73169e-07	3.15676
A230058F20Rik	6.08087e-05	3.15601
4930503L19Rik	0.000769624	3.15433
Cryab	0.000260057	3.15393
Pparg	0.000813194	3.1536
Mettl7a1 /// Mettl7a2	2.89692e-05	3.15059
Fbxo30	3.66065e-07	3.14963
Cdo1	0.00055925	3.14574
Caskin2	4.74749e-06	3.14264
Phactr2	7.41333e-07	3.14159
Acot7	0.000300126	3.13794
4933409K07Rik /// Gm13306 /// Gm17167	0.000426985	3.13684
Zfp37	1.94077e-06	3.12884
Amigo2	0.000139974	3.11809
Mfsd2a	0.000218978	3.10886
Pmvk	0.000176189	3.10728
Vsig2	4.89534e-06	3.10104
Zdhhc14	0.000675429	3.08906
Rarres2	0.000809009	3.08742
Plcb4	4.95346e-05	3.08732
Rgs18	0.00156128	3.08432
Rftn2	2.54709e-05	3.08352
Gca	0.000479343	3.07879
Map4k2	0.000105776	3.07556
Prkce	5.38302e-05	3.07193
Sptlc2	2.0425e-06	3.07193
C1qtnf7	0.00159335	3.07055
Vegfc	5.24358e-06	3.06582
Sema6a	1.4068e-07	3.06445
Gzmb	0.00130138	3.06377
Ppm1f	6.40146e-06	3.05837
Chn1	0.00558282	3.05564
Car14	4.62535e-08	3.05509
Entpd1	8.90456e-06	3.05241
Dgkg	6.52615e-05	3.05013
Adrb3	0.0090662	3.04957
H6pd	1.72234e-06	3.04712
Galnt15	0.00372209	3.0375
AW987390	4.07785e-07	3.02956
Baiap3	3.43381e-05	3.02839
Fnbp1l	1.4248e-06	3.02675
Cdk14	1.83741e-05	3.02546
Svip	0.00263462	3.02352
Gria3	2.58406e-05	3.01956
Plcl1	4.05196e-06	3.0167
Klra2	0.00215754	3.01557
9530026P05Rik	0.000551672	3.01154
Pitpnc1	6.97516e-05	3.00608
Scarb1	2.41018e-05	3.00463
Ciart	3.4661e-06	3.00316
Gucy1a2	0.000193411	3.00048
Ptger2	1.49219e-05	2.99952
Fhl1	7.5993e-06	2.99309
Rassf2	7.62783e-05	2.99216
Kcns3	1.7185e-05	2.99057
Eif5a2	1.35622e-07	2.98712
Rgs9	3.60319e-06	2.98639
Rilp	1.69438e-05	2.98489
Cxcl12	0.000216353	2.97816
Ppap2b	2.11317e-05	2.97723
AI504432	0.0031892	2.9768
Ap1s2	5.89586e-05	2.97489
Ttc7b	7.90073e-05	2.97151
Ddr2	0.000222049	2.97091
Gm11744	0.000357999	2.96943
Tacc1	1.16777e-06	2.96885
Ntn4	6.85507e-07	2.96778
Cttnbp2nl	2.65024e-05	2.96139
Dock9	2.67365e-05	2.95792
Gm20748	4.83893e-08	2.95257
Robo4	2.56512e-07	2.94245
Per2	0.000316676	2.93607
Il17rd	3.71549e-07	2.93585
Adh1	0.000715329	2.93411
Lats2	7.38493e-07	2.93173
Exoc3l	9.44537e-06	2.92433
A530020G20Rik	0.00304458	2.91816
Arhgap28	3.60206e-05	2.91325
4632418H02Rik	8.48703e-05	2.89518
Chrdl1	0.000291655	2.89327
Adamts10	2.67899e-05	2.89135
Aqp1	3.52246e-05	2.89031
1110046J04Rik	3.76051e-05	2.8887
5031426D15Rik	0.00924764	2.88758
Runx1t1	1.94799e-05	2.88757
Mettl24	0.0073329	2.88687
Peli2	2.86341e-06	2.88394
Fgf7	2.36767e-05	2.88309
Nhlrc1	1.85594e-05	2.88305
Mxra7	4.53554e-06	2.88214
Epb4.1l2	2.92063e-05	2.88142
Klhl29	0.000370473	2.88132
Mbip	0.000184101	2.87877
Ccdc85b	5.24267e-08	2.87397
Edn1	0.00121254	2.87316
Nxpe3	0.00554977	2.85155
Ecm2	0.00192108	2.85025
Dusp23	2.20814e-05	2.84897
Ggcx	0.000274055	2.84763
Epb4.1	0.000250978	2.84701
Edn3	1.08296e-05	2.84692
Lrrn3	1.56675e-05	2.844
Scel	0.00253348	2.84163
Hoxb6	2.77716e-08	2.83672
Gpam	0.00054743	2.83174
Nkx2-1	0.00208305	2.82763
5330426P16Rik	0.000252833	2.82702
Dock6	1.14959e-07	2.82364
Tgfbr3	0.00116826	2.81977
Sorbs1	0.000115994	2.81214
Msn	8.20814e-06	2.81108
Rtn4	0.000138262	2.81074
Slc29a1	2.01993e-07	2.81047
Pag1	0.000377223	2.80235
Tnn	8.92818e-05	2.7993
Gata6	4.54292e-06	2.79927
Mbd1	0.00642445	2.79922
Tjp1	8.05305e-08	2.79868
Thsd1	2.53407e-08	2.79838
Sorbs3	4.28698e-05	2.79651
Scarf1	9.93943e-07	2.79592
Actg2	0.00562483	2.79353
Daam2	0.000135649	2.78797
Lphn2	3.77815e-05	2.78515
Tfpi	3.65221e-05	2.78419
Rora	1.25905e-05	2.78166
2900054C01Rik	0.00013163	2.77699
Col4a2	0.000123563	2.77468
Tmcc3	9.87926e-07	2.77371
Fzd4	1.00535e-05	2.76731
Rin3	6.1524e-05	2.76707
Cmklr1	2.28823e-05	2.76575
Prss8	0.00018552	2.75788
Afp	0.00979074	2.75381
Rasl11a	0.000610139	2.7517
1110064A23Rik	5.00974e-05	2.74783
Adam19	0.00033551	2.74624
Alox5ap	0.00305837	2.74005
Klf11	7.38324e-05	2.73829
Maoa	0.000620937	2.73722
Peak1	1.14074e-05	2.7345
Pde4b	0.000368988	2.73206
Klf9	1.79001e-05	2.73159
Map6	4.4908e-06	2.72908
Slc36a2	0.00101101	2.72497
Cml3	0.00698839	2.718
Arhgap24	3.63521e-06	2.71706
Zfp40	0.000672924	2.71549
Acot1 /// Acot2	6.01007e-05	2.71379
A4galt	0.00155895	2.7118
Rassf4	0.000993684	2.70924
Ptprg	5.331e-05	2.70295
Hip1	8.07943e-07	2.70174
Cped1	2.28693e-05	2.69999
Slc6a20a	0.00824427	2.69628
Col4a1	0.000232326	2.69119
Dusp3	7.81819e-06	2.68492
Syde1	1.82979e-06	2.68426
Tgfb1i1	0.000153066	2.6833
Cdyl2	9.81868e-06	2.68081
Fam13c	0.00147969	2.67429
Scarf2	1.71631e-05	2.674
Abcb1a	0.00134856	2.67101
Arrb1	3.59195e-08	2.67062
Fmnl2	0.0002356	2.67033
Ptgfr	0.000852418	2.6649
Amotl2	3.80688e-06	2.66121
Nxpe4	0.000782544	2.66044
Ccdc68	0.000452538	2.65792
Mettl7a2	2.11269e-05	2.65619
Pkd2	2.32053e-06	2.65502
Cox4i2	4.43852e-06	2.65497
LOC102632597	0.00042051	2.65116
Spry4	0.000166364	2.65055
Raph1	3.61738e-06	2.6475
Fasn	0.000355957	2.64663
Vldlr	0.000663443	2.64488
Ppp2r2c	0.000174835	2.63974
Slc39a2	0.00894292	2.63817
Rab3c	0.00227052	2.63774
Nrep	0.00383183	2.63722
Utrn	2.51267e-06	2.63483
4931406P16Rik	0.000132429	2.63088
Macf1	8.42108e-05	2.63059
Pdgfb	0.000218194	2.6246
Figf	0.00342157	2.62202
Tusc5	9.71212e-05	2.62194
Megf6	0.0010747	2.61784
Rdx	0.000814339	2.61586
Wfdc6a	0.000307806	2.61446
Cers4	1.78268e-05	2.61426
Adcy9	3.0212e-05	2.61199
Amhr2	0.000566099	2.60976
Epas1	2.25652e-07	2.60972
Meox2	0.000649809	2.60855
Ephb4	5.44581e-07	2.60466
9530036O11Rik	0.00392003	2.59627
Vegfa	0.00080691	2.59541
Spin4	9.58625e-05	2.59441
Pcnx	1.74342e-07	2.59401
Epn2	4.32465e-06	2.58909
Thbs3	0.00018314	2.5854
Lipf	0.00530579	2.5826
Serinc3	0.00366639	2.58247
Ecscr	8.89576e-05	2.58242
Gpx3	0.00175412	2.58085
Adi1	0.00386733	2.58079
H3f3b	1.07305e-06	2.57924
Rasgrp3	0.00887588	2.57891
Syde2	1.57219e-06	2.57812
Dnm3	5.08684e-05	2.57556
Mcc	0.000675469	2.57517
Hmgcs2	0.00866752	2.57499
Tbc1d24	3.60899e-06	2.57498
Itpkb	6.98255e-06	2.57403
Atp2b2	0.00120971	2.57296
E2f2	0.00124504	2.57218
Glul	3.14646e-05	2.56944
Ltbp4	3.38781e-05	2.56833
Tspan4	0.000262101	2.56805
Cox6b2	0.00587877	2.56653
Agpat4	4.20548e-07	2.56626
Clic4	4.57277e-06	2.56091
Prkch	4.06757e-06	2.56058
Nr1h3	3.01058e-05	2.55901
Pxdn	0.000943487	2.55714
Setd3	0.000133022	2.55689
Rcan2	0.00463401	2.55655
Slc44a2	1.90016e-06	2.55409
9330159F19Rik	2.2985e-05	2.55407
Sox13	0.000107426	2.5533
Fmo4	2.61264e-06	2.55186
Sec14l2	1.19846e-06	2.54805
Klrb1b	0.00486935	2.54662
Gypa	0.00217901	2.54475
Dusp7	0.00197033	2.54448
Cdc42ep1	3.87988e-05	2.5442
Gstk1	0.000311254	2.54175
Acot2	0.000236327	2.5417
Proca1	0.000205783	2.54019
Acvr2b	1.08621e-07	2.53852
Adamtsl2	0.000137553	2.53814
4833417J20Rik	6.54836e-05	2.53794
Cdkn1c	0.00597078	2.53763
Ston1	7.97182e-07	2.53413
Lphn1	3.62276e-08	2.53256
Kif26a	0.000143026	2.53148
Cacna1c	4.73241e-05	2.53109
Zfp711	0.000329935	2.52738
Akap12	0.0019426	2.52266
Nrarp	0.00708774	2.5222
Mettl21e	0.000564376	2.51896
Rtn4rl1	8.57085e-05	2.51606
Esyt3	0.000290299	2.51414
Abca3	0.0022711	2.50981
Celf2	0.000786509	2.50944
Abca5	0.000582566	2.50769
Lrrc16a	1.32346e-06	2.50509
Creg1	9.9392e-05	2.50492
Phex	0.00665535	2.50419
S1pr3	0.00507609	2.50151
Prkg1	3.68477e-06	2.50036
Trak2	6.08523e-06	2.50025
Ahnak	5.68115e-05	2.49996
Fzd5	5.64222e-05	2.49966
Slc26a4	0.0022093	2.49532
F10	0.00012384	2.49178
6720477C19Rik	0.000111753	2.48998
Pgr	0.000831783	2.48625
Wwc2	5.92708e-06	2.48459
Pnliprp1	0.000306512	2.47122
Acsl4	8.18807e-05	2.47099
Klf7	6.2515e-07	2.46821
Ntn1	0.000179237	2.46794
Apbb1	0.00635822	2.46625
Kcnk3	0.000603337	2.46404
Mmd	0.000458167	2.4618
Nipa1	0.0016767	2.46021
Hs2st1	0.000307088	2.45944
Serpinb9	4.38051e-05	2.45598
Tmtc2	0.00944046	2.45484
Zeb2	1.79654e-05	2.45312
Sh3tc1	1.74828e-06	2.45218
Soat1	0.000510908	2.45179
Kcnh1	0.00036981	2.45133
Akap7	0.000152186	2.4507
Specc1l	2.19471e-05	2.45011
Enho	0.00148968	2.44957
Tshb	0.000436594	2.44635
Eva1b	1.52687e-05	2.44625
Zc3h4	0.000745622	2.4462
Ubr1	1.40982e-05	2.44617
Cds2	2.93195e-06	2.44526
Gid4	4.27835e-05	2.44229
Armcx3	0.000284962	2.43943
Sema5a	0.000438933	2.43929
Sh2d1b1 /// Sh2d1b2	5.47081e-05	2.43851
P2rx5	9.49463e-06	2.43835
Marveld1	6.22966e-05	2.43768
Sipa1l2	5.30544e-07	2.43714
2810455D13Rik	1.26418e-05	2.43625
Plscr4	0.000192197	2.4301
Smad7	3.07432e-06	2.42941
LOC552876	4.04039e-05	2.42798
Adamts8	4.75948e-05	2.42652
D230025D16Rik	1.39144e-06	2.42556
Nes	0.00036524	2.42521
Ccl27a /// Ccl27b /// Gm13306 /// Gm2506 /// LOC100861978	0.00142578	2.42309
D430019H16Rik	0.000605569	2.41974
Ccdc82	6.85141e-06	2.4132
Nsg1	1.94473e-06	2.41263
BC030308	2.77353e-06	2.40977
Sema3b	0.000373346	2.40579
Slc15a1	0.0047794	2.40563
Rnf144b	0.000822642	2.40202
Pcdh12	0.00374529	2.39882
Otud7b	4.37083e-07	2.39881
C79607	1.90169e-05	2.39629
Slc5a12	0.0024871	2.39244
Bambi	0.00483241	2.39155
Rasd2	0.00111722	2.38809
Pfkfb4	0.000288252	2.38693
Btg3 /// Gm7334	0.000119596	2.38485
Greb1	0.00111265	2.38356
Klhl2	0.00010739	2.38147
Myo1c	2.42848e-06	2.38039
Hpcal1	6.75764e-06	2.37828
Cdc42ep4	1.22401e-05	2.37724
Cux2	0.00414808	2.37638
D12Ertd123e	0.00079419	2.37589
Sema6d	9.99934e-05	2.3749
Fads3	0.00926724	2.37273
Smurf2	3.26032e-06	2.37101
Bche	0.000419346	2.36894
Myo1b	0.000266955	2.36748
Colec12	0.000866371	2.36671
Rmdn1	1.8647e-06	2.36547
Nhsl2	1.08327e-05	2.36373
Il6ra	0.000210171	2.36258
Csgalnact1	6.5723e-05	2.36102
Cyp4v3	0.000217558	2.36075
Ddah1	0.000204447	2.35683
Lama2	1.63848e-05	2.35649
1110059G02Rik /// Sntb1	0.0082504	2.35628
Prkd3	8.38906e-05	2.3533
Gab3	0.000309502	2.35309
Tril	0.00328044	2.35216
Ptch1	0.00168525	2.3516
Pygl	0.00138219	2.35075
Samd4	9.82116e-05	2.35004
5930427L02Rik	0.000109428	2.34961
LOC102642479 /// Pdzd2	0.000493379	2.34445
Gsap	0.0084112	2.3444
Zeb1	0.000169417	2.34389
Zbtb4	0.000222965	2.34325
Pltp	0.00217162	2.34038
Tcn2	7.4063e-06	2.33897
Sgtb	1.70443e-07	2.33581
Szt2	0.00102174	2.33527
Elf5	0.00091272	2.33418
Sash1	2.05553e-06	2.33243
Slc22a23	6.85906e-05	2.33154
Txlng	2.54134e-05	2.33098
Abca8b	3.10673e-05	2.32736
LOC102631979	1.16351e-06	2.32663
Rras	1.36793e-07	2.32605
Inpp5a	4.5592e-06	2.32332
D530037H12Rik	9.52231e-07	2.31785
Kazald1	4.93294e-05	2.31616
Ccrl2	0.000350479	2.31504
Angptl4	0.00082555	2.31379
Prkd1	0.000961697	2.31084
Sdc2	0.000158418	2.30944
Gata5	0.000229083	2.30562
Abcg2	0.000536466	2.30456
Wwp1	2.03514e-05	2.30326
Smarca2	0.000108422	2.30297
Rab12	1.68714e-06	2.30068
Tmem140	0.0001871	2.29802
Sort1	0.000755971	2.29664
Scd2	0.000114422	2.29275
Pdgfd	0.00138114	2.29041
Fat4	8.20442e-05	2.28622
Cat	0.000422477	2.28551
Stxbp1	0.000664212	2.28515
Tnik	0.00944591	2.28196
Cgrrf1	1.16312e-06	2.27995
Rhoj	0.000133413	2.2797
Ifitm10	5.22081e-05	2.27652
Mpp5	2.96639e-07	2.27357
Glrx3 /// Gm12669	0.000523391	2.27334
Sparcl1	5.25211e-05	2.27282
Hist3h2a	5.03043e-06	2.27005
Bcar3	0.00162244	2.2683
Renbp	0.000105224	2.26582
Kcnip4	0.00674094	2.26577
Fgfr1op2	0.000170454	2.26555
AI464131	0.000738745	2.26257
Ppp1r2	8.68448e-06	2.25907
Slc10a6	0.000724868	2.25904
8430418B16Rik	1.78853e-05	2.25839
Ncald	0.000318923	2.25817
Nova2	0.000132141	2.25769
St7l	5.0618e-06	2.25687
Pex11a	0.000355405	2.25362
Fmo5	0.00236055	2.24965
Rnase4	0.00173515	2.24917
Cav2	0.000157025	2.24653
Hipk2	4.30149e-06	2.24268
Hmbox1	3.93369e-05	2.24187
Ubl3	1.16132e-05	2.23799
Dmxl2	0.00135708	2.23558
Cpq	0.0018724	2.23126
Notch1	0.000906273	2.23003
Lamc3	2.14497e-05	2.22829
Fam117b	0.000150984	2.2279
4930588G05Rik	9.26555e-05	2.22759
C130009A20Rik	8.05732e-05	2.22708
Il18	0.00500138	2.22629
Taf3	3.0798e-06	2.22388
Oplah	0.000125924	2.22297
Tbx5	0.000507493	2.22275
Psme4	7.26148e-05	2.22094
Ccnj	1.99692e-05	2.22066
Mxra8	0.00041152	2.21983
Pcdh1	0.00761756	2.21878
Aff3	0.00288173	2.21789
Hlx	1.66102e-05	2.21562
Icam1	0.000209343	2.2139
Pi4k2b	0.000645056	2.21382
Mgll	0.000402365	2.21311
Tfec	0.00742571	2.21009
Lmo7	1.10196e-05	2.20984
Sema3f	0.000175024	2.20927
Fat3	0.000106906	2.20923
Lpin1	0.00460873	2.20667
4930556M19Rik	0.0025155	2.20609
Tmeff2	0.00742722	2.20411
Rhob	9.7687e-07	2.20138
Nhlrc2	1.31496e-05	2.20087
A230055J12Rik	0.00030921	2.19624
Mfng	6.54514e-05	2.19542
Axin2	3.0466e-07	2.19517
Ly6c1 /// Ly6c2	0.000473008	2.19403
Plcb1	0.00944949	2.19283
Rspo1	0.00522695	2.19276
Tnxb	0.00735707	2.19249
Cry2	0.00251105	2.19022
Gabarapl1	0.000228643	2.18971
Fam126b	1.58967e-06	2.18887
Hlf	5.48777e-05	2.18883
Sec1	8.45526e-05	2.18433
Gm11696	0.000363456	2.18266
Plxdc1	0.000874058	2.18225
Arhgap8	0.000102385	2.18218
Il17d	2.5014e-05	2.18202
Cachd1	5.10922e-08	2.18046
Arhgef3	1.02109e-08	2.18003
Col8a2	0.00912328	2.17904
Ttc28	0.00138697	2.17901
Sirpb1a	0.00783596	2.17843
Tmem30a	9.01107e-06	2.17614
Pik3ca	1.99233e-05	2.16812
H2-T24	0.00135479	2.16781
Mctp1	0.000240021	2.16724
Gng11	0.000175102	2.16718
Ednrb	0.00167099	2.16306
Rbms2	6.313e-08	2.16304
Cpeb3	0.000104131	2.16041
AW556556	6.73832e-07	2.15823
Fzd8	8.23294e-05	2.15574
Fbxl7	8.87555e-06	2.15379
3830403N18Rik /// Xlr	0.000178327	2.15106
Hkdc1	0.00117001	2.15006
Ints8	5.85202e-06	2.14984
Wnt3a	0.000460118	2.1495
Phka1	5.80227e-05	2.14924
Klhl23	0.000774851	2.14782
Mid2	0.00129523	2.1469
Zhx3	1.23775e-08	2.14263
Tubb4a	0.000366642	2.14248
Dll1	0.00510271	2.13981
Zak	0.000129299	2.13944
Bnip2	6.87789e-05	2.13684
Slc6a4	0.000352139	2.13658
Fhod1	8.85798e-06	2.13632
Fads1	0.000242129	2.1351
Rasal2	1.01251e-05	2.13441
Lrp5	0.000268105	2.13184
Wdr45	2.99357e-05	2.13104
Rbfox3	0.00115415	2.12976
Crebrf	1.08885e-05	2.12952
A130009I22Rik	0.000113032	2.12822
Prrt4	9.59595e-06	2.12795
2210011C24Rik /// Mir1199	0.000682014	2.12675
Ccdc25	0.0031897	2.12332
Rasgef1b	0.00634318	2.12299
6430548M08Rik	4.65124e-05	2.12009
Tpm3	0.000113771	2.11924
B430105G09Rik	0.00106013	2.11836
Pald1	1.65585e-05	2.11793
Rusc2	0.00266476	2.11512
Irx3	0.00516057	2.11373
Lysmd2	4.02463e-05	2.11207
Jade2	0.000428771	2.10961
BC030336	2.96032e-05	2.10922
Zfp319	1.02937e-07	2.10809
9530067D14Rik	0.00259899	2.10576
Rnf215	3.63453e-06	2.10478
Gm10700	0.00509924	2.10425
Efr3b	0.00012862	2.10412
2900046F13Rik	0.00164449	2.10315
9530019H20Rik	1.04783e-06	2.10192
Picalm	0.000269631	2.10118
Rgs12	0.00366589	2.10095
Slc6a14	0.000356844	2.1002
AU020094	0.000685251	2.09827
Gpr125	6.27777e-05	2.0973
Slc12a4	5.90305e-07	2.09627
5530402H23Rik	2.56665e-06	2.09588
Numb	5.62948e-07	2.09572
9530006C21Rik	1.06095e-06	2.09471
Pcbp3	7.31358e-06	2.09156
Gata3	0.000208611	2.09096
Pik3r6	0.00146966	2.09005
Sult5a1	3.57136e-05	2.08864
Csgalnact2	6.16279e-06	2.08844
Gm3055 /// Zfp781	0.00234196	2.08667
AU020206	0.00606711	2.08503
Mprip	5.86352e-05	2.08502
Kif13a	4.84711e-05	2.08303
Vasn	1.65091e-06	2.08118
Inpp5b	1.05035e-05	2.081
Amz1	0.000722065	2.07869
Mpp3	0.000848706	2.07837
Pde8a	1.90439e-05	2.07823
Zfp385b	0.00317722	2.07793
Mal2	5.47601e-05	2.07743
Ednra	0.00064096	2.07711
BB166591	0.00615967	2.07661
Scfd1	0.00643407	2.07509
Ndufa4l2	0.00341417	2.07495
Dhdh	0.0018102	2.07169
Sec62	1.09081e-05	2.07056
Gfod1	2.83863e-06	2.06845
Gyg	4.19975e-06	2.06762
Adap2	5.64101e-05	2.06616
Mid1ip1	6.38951e-05	2.06605
2810474O19Rik	6.78057e-05	2.06511
Atp8b4	0.00104937	2.06405
Rassf3	2.40782e-05	2.0602
Slc16a10	5.4011e-05	2.06016
Nr3c1	8.9115e-05	2.05881
Vim	0.000118108	2.05856
Abcg1	0.000513831	2.05756
Lipa	0.00290232	2.05715
9530059O14Rik	8.73674e-05	2.05512
Pkd1	4.99189e-05	2.05433
Fabp12	0.00113686	2.05202
Pkn3	1.9273e-05	2.05006
Cdadc1	1.7467e-05	2.04769
Bcl6b	0.00733428	2.04649
Btbd3	0.000323583	2.0457
Pias1	0.000166115	2.04554
Megf9	6.45764e-05	2.04516
Bicd2	0.000142434	2.04142
S1pr2	0.000241109	2.04067
Gpm6b	0.00107359	2.04017
Chka	0.0010521	2.03198
Triobp	2.37837e-05	2.03084
Pnpla2	0.000108648	2.03078
Ccr2	0.00659882	2.03054
Foxp1	8.56268e-05	2.0304
Hoxa4	0.00360028	2.03021
Ppp1r3e	0.00315631	2.02978
Scp2	8.28372e-05	2.02923
Ankrd29	0.0014821	2.02852
Kctd8	0.00129522	2.02831
Stmn1	0.00252388	2.02805
Adamts15	0.0087464	2.027
Cpt1a	0.0020192	2.02605
Gigyf2	0.00172138	2.02515
Cacna2d1	0.000246892	2.02511
5330403D14Rik	0.00597417	2.02506
Tet1	0.00800107	2.02441
Prkd2	0.000642219	2.02434
Il6st	0.000802533	2.02387
Taf9b	0.00133828	2.0234
Thra	0.00120131	2.02279
Tmem132d	0.000292496	2.02041
Sfxn4	0.00107489	2.01763
Gpt	5.83463e-05	2.01717
E130012A19Rik	0.00735207	2.0167
Tm6sf1	0.00134831	2.01655
Sept8	0.00152313	2.01628
Tspan9	7.9028e-05	2.01276
Gpr124	2.75458e-05	2.01178
LOC102641080	0.000180704	2.01136
Emc7	3.02368e-05	2.01134
St3gal6	0.00277948	2.00983
Fam102b	0.000381106	2.00963
Mical2	0.00320636	2.00962
D7Wsu130e	0.00050116	2.00827
Fam69b	0.000835008	2.00605
Cdc42bpa	0.000271847	2.00512
Rab6b	0.00330106	2.00504
Hhex	0.0091032	2.00475
Nr1d2	0.000964166	2.0047
Map3k3	5.31721e-06	2.00035
Gmpr	0.00894545	-2.00104
Cotl1	0.00466915	-2.00156
Dpysl3	0.000113697	-2.00184
Dclk1	0.000577009	-2.00436
C530014P21Rik	0.00347486	-2.00487
Trak1	0.00297408	-2.00566
Dynlt1a /// Dynlt1b /// Dynlt1c /// Dynlt1f	0.00271293	-2.0057
2010107G12Rik	0.000446458	-2.00634
Igh-VJ558 /// Igha	0.00146677	-2.00652
Dio2	0.00130238	-2.00703
Prrx1	3.98373e-05	-2.0081
Cenpe	0.00225432	-2.00814
Ddr1	0.000137251	-2.01039
Fcgr2b	0.00431682	-2.01339
Nrip1	1.63296e-05	-2.01419
Pigt	0.000289492	-2.01612
Vsig10	0.000214408	-2.01657
Ngfr	0.000874058	-2.01659
Arhgef16	2.30998e-06	-2.01821
B4galt6	0.00101922	-2.01893
Fam3c	1.53105e-05	-2.01994
Snhg1	9.25135e-06	-2.02084
Cand2	0.000368225	-2.02132
Ackr1	0.000242199	-2.02188
LOC102634034	0.00294578	-2.02214
Clip4	5.55738e-05	-2.02235
Csf2rb2	0.00338751	-2.02286
Msi1	0.000335758	-2.02401
Lypd8	0.000948066	-2.02515
Cd80	0.0030829	-2.02538
Foxa3	0.00819318	-2.02583
Haghl	0.00679635	-2.02616
Clec11a	0.000730891	-2.02665
Bcl2a1a /// Bcl2a1b /// Bcl2a1d	0.0011738	-2.02808
Gp1bb /// Sept5	0.000746493	-2.02848
Kctd17	0.000152547	-2.02903
Ngf	3.68846e-05	-2.02976
Rhou	0.000568651	-2.02978
Il22ra1	0.00136523	-2.03443
Mfap5	0.00136605	-2.03461
Plekhg6	4.34259e-05	-2.03557
Fignl1	0.0024072	-2.0361
Nrap	0.00425431	-2.03644
Aldh18a1	1.35998e-05	-2.03728
Galnt4	0.0001671	-2.03775
Fbxw9	0.000195401	-2.03801
Sh3bgrl2	0.000663198	-2.04103
Efna5	0.00202289	-2.0412
Eva1a	0.00146978	-2.04222
Rfk	0.00158413	-2.04294
Spata6	0.00235806	-2.04379
Tmem173	0.00104133	-2.04612
Tprn	0.00013908	-2.0464
Galnt3	9.36365e-05	-2.04868
Dsg2	2.55239e-05	-2.04926
Kcnk1	2.54162e-05	-2.04934
Nxn	0.00122048	-2.05016
Entpd7	4.453e-05	-2.05074
D13Ertd787e	4.47028e-05	-2.05207
Ccna2	0.00433472	-2.05263
Hmgn3	0.000309651	-2.05368
Vopp1	0.00061396	-2.05429
Got2	3.60797e-05	-2.05507
Wwp2	5.45475e-05	-2.05565
Syne4	2.61193e-05	-2.05635
Slc45a4	4.1347e-05	-2.05637
Eno1	0.000137657	-2.05744
Panx1	0.000265494	-2.0589
Thsd7a	0.00524561	-2.05949
Sidt1	0.000446509	-2.06019
Pik3cg	0.000953805	-2.06062
Gpx8	0.000365743	-2.06151
Stk38l	4.67989e-06	-2.06173
Celf4	0.00385365	-2.06363
Map7	0.000763115	-2.06394
Pmaip1	0.00824405	-2.06583
Enah	0.00384759	-2.06995
Srgap3	0.00151575	-2.07097
Uhrf1	0.00109633	-2.07284
Lrrc46	0.00112811	-2.07376
Ndrg1	0.00223589	-2.07429
Prkar2b	0.00625457	-2.07443
Aldh3b2	0.00036819	-2.07496
Mapk11	0.0003292	-2.07524
Plxnb3	3.59834e-05	-2.07529
St3gal4	0.00067396	-2.0789
Col5a1	0.000250058	-2.08168
Tnfrsf4	1.8083e-06	-2.08213
Pde7a	0.000665894	-2.08399
Cd276	0.00706615	-2.08448
Sec11c	0.000217922	-2.09229
Kcnn4	0.00312836	-2.09242
Pyroxd1	0.00162218	-2.09252
Pdzk1ip1	0.0040425	-2.09261
Col7a1	0.00830568	-2.09318
Ppp1r13l	0.00338527	-2.09342
Spint1	0.000167651	-2.09498
Fzd1	0.00481606	-2.09623
Tbc1d1	0.000285835	-2.09654
Gpc1	0.00212736	-2.09765
Sox4	0.000126437	-2.09834
Ptpmt1	9.22232e-05	-2.09871
Rprd2	0.0097506	-2.10059
Ttc22	0.000285484	-2.10569
Cblc	4.29776e-05	-2.10826
Strbp	0.00528225	-2.10986
Osbpl10	0.000359379	-2.11111
Runx1	0.000262603	-2.1114
Rbm47	0.000807142	-2.11185
Acp5	0.00742032	-2.11191
Pmepa1	7.18e-06	-2.11317
Mapk6	2.22726e-05	-2.11599
Nr4a1	0.00383665	-2.11643
Il23a	0.000544344	-2.11734
Pmm1	0.00574504	-2.11862
Rcc2	1.57285e-06	-2.1192
2310061G22Rik	0.000115406	-2.11987
Entpd2	0.00130568	-2.12049
Vipr1	0.00339453	-2.12067
Nfatc2	0.000565723	-2.12075
Ckap4	0.00022359	-2.1211
Plscr1	2.56731e-05	-2.12394
Mgmt	1.08319e-05	-2.12401
Eya1	0.000940777	-2.12513
Mcu	0.00059332	-2.12599
AW112010	0.000299161	-2.12668
Anxa1	5.17746e-05	-2.12749
Samd9l	0.000177815	-2.12838
Uck2	0.000179351	-2.12858
Cybrd1	0.000484806	-2.12883
Gal3st4 /// Gpc2	0.000559073	-2.12891
Tnfsf11	0.00145878	-2.13243
Uchl3 /// Uchl4	0.00148784	-2.13358
Eda2r	0.00956757	-2.13402
Foxc2	0.000295451	-2.13418
Tubb3	0.00217237	-2.13428
Rab30	0.00608005	-2.13748
Gys1	0.0038287	-2.13749
Wdr20rt	0.00636364	-2.13826
Slc39a11	5.40953e-07	-2.13844
Fbn1	0.00100089	-2.13895
Snord89	0.00993979	-2.1391
A930026I22Rik	0.00177366	-2.14217
2810408A11Rik	0.00247068	-2.14239
Npl	0.000689137	-2.14471
Pam	0.00981345	-2.14728
Prosc	0.000287448	-2.1487
Ptger4	0.0032157	-2.15
Eno1 /// Eno1b	6.38877e-05	-2.15003
Prss32	0.00894594	-2.15189
Syncrip	0.000641855	-2.15267
Mycbp	0.0041901	-2.15306
Nudt4	0.000501926	-2.1545
Cdc42ep5	0.00167098	-2.15509
Mpp6	0.00107361	-2.156
Psat1	0.00174339	-2.15628
Foxi1	0.00822611	-2.16019
B4galt3	0.000608004	-2.16189
Hhat	0.00103639	-2.16589
Isg20	0.00017125	-2.16601
B9d1	0.00254719	-2.1677
Vars	6.54174e-07	-2.16792
Sema4d	0.000378361	-2.16798
Cemip	0.000391921	-2.16964
Slc4a4	0.00061019	-2.16991
Parp8	0.000132343	-2.17016
Smox	0.00257383	-2.17104
Glb1	0.000209215	-2.17117
Slc9a3r1	0.000155487	-2.17314
Pcolce	0.00264026	-2.17376
Slc20a1	0.000135113	-2.1743
Plxna3	4.42997e-05	-2.17451
Coro2a	4.38888e-06	-2.17516
Slc9a9	0.000332242	-2.17576
Cenpa	0.000673778	-2.17597
Ppap2c	0.000919217	-2.17679
Wnt4	0.00371515	-2.17768
2610524H06Rik	2.84249e-05	-2.17809
Ppa1	3.11218e-06	-2.18122
Eln	0.00452375	-2.1819
A130010J15Rik	7.0352e-07	-2.18684
Ccdc64b	0.00108068	-2.18772
Masp1	0.000168312	-2.18783
Tsc22d1	0.00147695	-2.18821
Cdca8	0.00708558	-2.19079
Ly86	0.00326826	-2.19123
Trim7	0.00487909	-2.19171
Gpc6	0.000165434	-2.19195
Cfb	0.00482399	-2.192
Syt8	0.00261531	-2.19228
Ano9	0.00733874	-2.19361
Dock11	0.00255093	-2.19394
Ggh	0.000117568	-2.19441
Zfand1	0.00258609	-2.19444
Tenm2	0.00678157	-2.19581
Clcf1	0.000152766	-2.19615
Gale	3.51907e-09	-2.1967
Lrrc2	0.00687382	-2.19674
Mfap3l	0.000708661	-2.19682
Capg	0.00890795	-2.20207
Pde12	4.78865e-08	-2.20237
Shmt2	1.53835e-05	-2.20305
Chodl	0.000415474	-2.20627
4930452B06Rik	1.15977e-05	-2.20697
Ly6g6e	0.0038894	-2.20859
Sh3pxd2b	0.000549655	-2.21083
Ncam1	0.000523507	-2.21095
Fstl1	0.00463971	-2.21117
Tmem40	0.00202204	-2.2136
Slc22a4	0.00653705	-2.21571
Ccna1	0.00112932	-2.21647
Pde10a	0.00418546	-2.21801
Lpgat1	3.28175e-05	-2.21839
Ptpn18	0.000132057	-2.22108
Mmp7	0.00564016	-2.22187
Ptgds	0.00851023	-2.22395
1500011B03Rik	4.77921e-05	-2.2242
Dlk2	0.00732721	-2.22469
Clmn	5.55466e-05	-2.22524
Oas2	0.00209328	-2.22533
Oas3	0.00393624	-2.22558
Hes6	0.000826003	-2.22727
Igf1	0.00267723	-2.22768
Ppif	0.000616682	-2.22818
Cxxc5	0.000286681	-2.22844
Rab17	0.00256817	-2.22859
Bid	0.000169283	-2.22962
Igfbp4	0.00232858	-2.22991
Fosl2	0.000712829	-2.23061
Cd86	0.00131986	-2.23452
Hist1h4a /// Hist1h4b /// Hist1h4c /// Hist1h4d /// Hist1h4f /// Hist1h4h /// Hist1h4i /// Hist1h4j /// Hist1h4k /// Hist1h4m /// Hist1h4n /// Hist2h4 /// Hist4h4	0.00945715	-2.23468
Spag1	0.0082439	-2.23576
Tanc2	5.16636e-05	-2.23581
BC016579	4.26076e-05	-2.23693
Iqcd	0.00256765	-2.23962
Fmn1	0.00673116	-2.24162
Ak4	0.00241975	-2.24348
Flrt2	0.00563758	-2.24375
Sytl1	0.000118301	-2.24386
Arhgef4	0.00116767	-2.24517
Relb	2.35102e-05	-2.2461
Ankrd35	0.00265713	-2.24736
Crxos	0.0079812	-2.2475
Sfrp1	1.91596e-05	-2.24822
Atf3	0.00419212	-2.24965
Prelid2	4.25698e-05	-2.25145
Capn13	0.000746526	-2.25155
9630010G10Rik	0.000491408	-2.25282
Ces2b	0.00187192	-2.25323
Odf2l	0.00266048	-2.25435
Fat2	0.00571135	-2.25537
Cmas	5.94235e-05	-2.25547
Lrba	1.02923e-05	-2.25664
Ccnb1 /// Gm5593	0.00878832	-2.25701
Ak1	0.000617605	-2.25898
Kcnma1	0.00173375	-2.26075
Abcc9	0.00623653	-2.2614
Dpy19l3	0.000233399	-2.2615
Sh3glb2	3.40657e-05	-2.26394
Stc1	4.88075e-05	-2.26502
Cib1	1.47595e-06	-2.26844
Grhl2	0.000476654	-2.26921
Kctd1	0.000320187	-2.27422
Gmds	0.000697001	-2.27494
B930041F14Rik	0.00230544	-2.27528
Ifit1	0.00141905	-2.28173
Gm10643	0.00775696	-2.28308
Bag2	0.000100808	-2.28489
Bspry	0.000118013	-2.28721
Eppk1	1.83447e-05	-2.28763
4833438C02Rik	0.000234646	-2.29064
Stau2	2.48845e-05	-2.29183
Gm10451	0.000368289	-2.29256
Casq1	0.00912774	-2.29342
Ppfia3	0.000191991	-2.29523
Hoxa1	0.00212576	-2.29634
Nans	5.55455e-07	-2.3001
Sectm1b	4.16704e-05	-2.30248
8430408G22Rik	0.00924941	-2.3029
Mafb	0.000374722	-2.30324
Mipol1	0.00230988	-2.30483
Aim1	0.000737959	-2.30577
1700001O22Rik	0.000235697	-2.30588
Ankrd23	0.00671643	-2.30932
Pik3r3	4.37432e-06	-2.3106
Wisp1	0.000424845	-2.31257
Pfkl	2.28438e-06	-2.31285
Prkab1	4.3119e-06	-2.31338
Bmpr1b	0.00168421	-2.31412
Hebp2	0.00630143	-2.31501
Qsox1	0.000587629	-2.31561
Fscn1	0.00173745	-2.31769
Slc15a2	0.00303683	-2.31783
Pak1	9.5844e-05	-2.31939
Cenpf	0.00760675	-2.32265
Slc7a5	0.00312665	-2.32408
Tctex1d2	0.0014895	-2.32483
Rab15	1.44542e-05	-2.32835
A930007A09Rik	0.0065597	-2.33002
Tmem125	1.36959e-05	-2.33348
Serpinb12	0.00201863	-2.33571
Bcl11a	0.00291395	-2.33632
Slc1a1	0.000121522	-2.33668
Gpc4	2.81589e-06	-2.33916
Fxyd6	0.000237049	-2.33924
Plac8	0.00560082	-2.34133
Enc1	6.78171e-06	-2.34672
Gxylt2	4.37895e-05	-2.34777
Fbln7	0.0075377	-2.35164
Cxadr	0.00236575	-2.35182
Tmtc4	0.000188298	-2.35316
Ascl3	0.000407685	-2.36066
Irak3	0.00020903	-2.362
Fosl1	0.00118508	-2.36238
Orai2	1.88794e-05	-2.36288
Arntl	6.05815e-05	-2.36343
Matn2	0.00414684	-2.36373
Gjb3	0.00851112	-2.36495
Gm16340 /// Ifi203 /// LOC100862473 /// LOC102641031	0.0060749	-2.36663
Tnfaip8	3.65138e-05	-2.36722
Clec10a	0.00118138	-2.36923
Dcstamp	0.0069389	-2.37421
Tst	0.000300396	-2.37429
Plekha6	0.000204928	-2.37659
Acsl3	0.000118563	-2.37776
Plekha7	0.000301142	-2.37909
Sgms2	0.00035779	-2.38036
Lgr5	0.00326231	-2.3818
Tnfaip3	0.00042891	-2.38418
Traf4	4.10232e-06	-2.38422
Sowahb	4.26857e-05	-2.38474
Ccl2	0.00032955	-2.3862
Lif	5.10351e-06	-2.38669
Hk2	0.000390757	-2.38793
Serpine1	0.00123243	-2.39231
Ephb2	2.05185e-05	-2.39398
Rhbdl2	0.000807186	-2.39402
Dtx1	8.51872e-07	-2.39598
Wdr34	0.00479045	-2.39966
Ydjc	1.9507e-06	-2.40235
Cp	2.4016e-05	-2.40277
Ero1l	3.52418e-06	-2.40298
Umod	0.0051007	-2.40383
Shc4	0.000962874	-2.40421
Ifi204	0.00104191	-2.40471
Sfrp4	0.000159805	-2.40967
Btbd17	0.00576684	-2.40978
Slc7a11	0.00455477	-2.41119
Ctla4	0.00284187	-2.41384
Fat1	0.000620201	-2.41535
Endod1	2.01811e-05	-2.41899
Ebf3	0.00273924	-2.41911
Apoe	3.20136e-06	-2.41944
Tnfrsf18	5.02498e-05	-2.41972
Egr2	0.000159299	-2.42184
Slc25a13	0.000136254	-2.42224
Has3	0.00492454	-2.42228
Il13ra1	0.00130377	-2.4225
Adss	1.87103e-06	-2.42509
Sobp	0.00088385	-2.42552
Knop1	0.000639701	-2.42857
Frk	0.00276214	-2.42936
Hnf4g	0.00984955	-2.43956
Edem1	0.000762072	-2.44012
Acpp	0.00259455	-2.44112
Cnnm2	6.8502e-05	-2.44146
Nefh	0.00448174	-2.44398
Rrad	0.000149689	-2.4442
Esr1	0.00213208	-2.44523
Hddc2	1.33812e-05	-2.44572
Usp18	0.000102267	-2.44621
Snhg4	0.00299753	-2.44702
Spats2l	0.00208975	-2.45
Micall2	0.000547046	-2.45021
Efs	0.00127575	-2.45335
Serpinf1	0.000244086	-2.45602
Gstm5	2.74926e-05	-2.46103
Cdh3	0.00284022	-2.46613
Steap2	0.000755551	-2.46616
Trp53i11	2.59833e-05	-2.46811
Casp1	2.54221e-05	-2.4682
Mark1	0.000214764	-2.46823
Slc35g1	0.000205224	-2.47099
Ccl7	0.00323608	-2.47397
Fam107b	1.20633e-06	-2.47468
Prp2	0.00032535	-2.47621
Golm1	8.52472e-07	-2.47798
Stil	0.000136241	-2.47894
Pla2g4a	0.000112129	-2.47958
Hpgds	8.26833e-05	-2.48148
Tnfsf8	1.0219e-06	-2.48465
Bdh1	0.00305451	-2.48862
Ankrd42	0.00603441	-2.48934
Mkx	0.00710183	-2.48959
Dyrk3	0.00126512	-2.49182
Eps8	0.000358376	-2.49958
1110002E22Rik /// LOC102634333	0.00148819	-2.50316
Col1a2	0.000239552	-2.50501
Mmp23	0.00189675	-2.5058
Rnf24	0.00011727	-2.50652
Tspan33	0.00102133	-2.50796
Rcbtb2	0.0025952	-2.50856
Flnb	2.32881e-05	-2.5117
Thy1	0.000200662	-2.51253
Gm10193 /// Zfp706	0.000358295	-2.51303
Iapp	6.0796e-05	-2.51333
Ahr	0.0006708	-2.51671
C330027C09Rik	0.000156681	-2.52031
Pkm	8.39652e-05	-2.52128
Oasl2	0.00126249	-2.52617
Zfp618	0.00029783	-2.52943
Acsm3	0.00447344	-2.53106
Kctd14	0.00172637	-2.53159
Gpr176	0.000440494	-2.53391
Rab25	3.90795e-05	-2.53513
Spats2	0.000189817	-2.53766
Dusp10	0.00037469	-2.53858
Nfkbiz	2.57228e-05	-2.53879
Marcksl1	0.000147282	-2.53938
Itih5	0.00060137	-2.54115
2610018G03Rik	0.00533448	-2.54626
Pkp3	0.000321038	-2.54648
Rhpn2	0.000117242	-2.54728
A730054J21Rik	0.00594084	-2.55547
Serpinb8	0.00290041	-2.55726
Cyfip2	0.00374269	-2.55848
Nek2	0.00612324	-2.5587
Bcl3	0.00268489	-2.55891
Cyp26a1	0.00253036	-2.55895
Tnfrsf22	0.00396785	-2.55896
Hsh2d	0.00021705	-2.55948
C3ar1	0.000295882	-2.56306
Pdk1	0.0043131	-2.56595
Clcn2	0.00248024	-2.57232
Adamts2	0.000539303	-2.57245
Ttc39a	0.0025835	-2.57314
Ikbke	0.000102339	-2.57328
Wisp2	0.00806884	-2.57383
Dcn	0.00113562	-2.57439
Arc	0.00010126	-2.57725
Ceacam1 /// Ceacam2	0.000185959	-2.57823
1110008L16Rik	0.000111338	-2.57832
Ccdc74a	0.0068563	-2.57895
LOC624295	0.00283583	-2.58053
Tmc4	1.66917e-06	-2.5826
Cdc14a	0.00911082	-2.58456
4921506M07Rik /// LOC102642336	0.000346174	-2.59201
Clybl	0.00451083	-2.59591
BC030870	0.000218687	-2.59705
Btg4	0.00106293	-2.60348
Sdr42e1	0.00183203	-2.60348
Lemd1 /// LOC100505034	0.000356345	-2.60924
Slc39a6	8.72427e-07	-2.60982
Cep128	0.00491974	-2.61206
Tbx1	5.45928e-05	-2.61449
Pafah1b3	5.51985e-07	-2.61469
Rassf10	0.00125081	-2.6166
Kif21a	0.00203398	-2.61776
Adamdec1	0.00844444	-2.61826
Stk39	0.000512671	-2.62229
Cdh17	9.91507e-05	-2.62825
Tbx18	0.000845234	-2.6319
Tenm3	0.00100674	-2.63727
Ccdc80	0.00011271	-2.63728
Sh2d5	0.00607922	-2.63763
Ect2	0.000710286	-2.64584
Klhl30	0.00169209	-2.64629
Trpv4	3.20182e-05	-2.64876
Pdcd1	0.00876782	-2.65534
Pycr1	7.74716e-05	-2.65831
Cpa3	0.00179002	-2.65944
Lgi2	0.000567069	-2.66142
2310001H17Rik	0.000230983	-2.66173
Tiam2	0.00589629	-2.66218
Hook2	2.39263e-05	-2.66279
Ccdc67	0.000552907	-2.66781
Nrip3	0.000374935	-2.66856
Tmem98	6.4401e-06	-2.67218
0610040J01Rik	1.63745e-05	-2.67277
Krt8	2.13325e-05	-2.68057
Cpz	0.00016597	-2.68344
Car9	0.00105094	-2.6843
Arl6	0.000403846	-2.68565
Osbpl3	0.000309018	-2.68671
Sema4b	1.94798e-05	-2.6868
Tpd52l1	0.000422803	-2.68845
Csprs /// Gm15433 /// Gm2666 /// Gm7609 /// LOC100041903 /// LOC100503923 /// LOC101055758	4.52223e-05	-2.69914
Sap30	0.00148153	-2.70107
BC026600	0.000342829	-2.70151
Fn3krp	0.000135855	-2.70168
Aim1l	0.000270922	-2.70201
Enpp1	0.000415753	-2.71259
Iffo2	2.14378e-06	-2.7155
Appl2	0.000356308	-2.71787
Bcas1	0.00289387	-2.72351
Tpsb2	5.87446e-07	-2.72433
Runx3	0.000537286	-2.72568
Plch2	0.000428334	-2.73178
Sostdc1	0.000536716	-2.73183
Rgs16	0.000583106	-2.73306
Scin	0.000670024	-2.73618
Slc14a1	0.00529761	-2.73694
Pi16	0.00068354	-2.73735
Myc	1.84801e-05	-2.74246
Acox2	0.00121437	-2.74855
Aif1	0.000137612	-2.75336
Pycard	0.000528909	-2.75391
Steap4	0.000108036	-2.75887
Nhsl1	1.47342e-05	-2.75906
Zfp7	8.31433e-07	-2.76264
Ncmap	0.000382325	-2.76349
Tpsab1	0.000315245	-2.76396
Zbtb7c	6.21226e-05	-2.76664
Fam83h	0.000425984	-2.76924
Sel1l3	0.00377922	-2.77593
Serpinb1b	5.44593e-05	-2.77978
Trim63	0.00104226	-2.78732
Tes	2.14333e-07	-2.78813
Mybpc1	0.00846791	-2.79078
Clic6	0.00384096	-2.79136
Twist1	5.5843e-06	-2.79195
Ankrd22	0.00744674	-2.79438
Robo1	8.2845e-05	-2.79687
Zbp1	3.97066e-05	-2.79957
Sulf1	5.45924e-06	-2.80004
Btbd11	0.000342715	-2.8031
Zc3h12d	0.000978092	-2.80913
Gm6377	0.000829377	-2.81286
Wnt10a	0.000499874	-2.81529
Kdelr3	2.96354e-05	-2.816
Cdk1	0.00017614	-2.81916
Hs3st3b1	2.4632e-05	-2.82149
Slc2a1	0.00021572	-2.82158
Spdef	6.31817e-06	-2.82235
Clu	3.66361e-08	-2.82472
Tnfrsf9	0.00125162	-2.82522
Dsp	0.000663101	-2.831
Cenpi	0.000444299	-2.83191
Slc4a7	0.000494338	-2.8371
Kif2c	0.000277256	-2.83751
Ankrd6	0.000131459	-2.84026
Polr3k	1.69353e-05	-2.8437
Gpr64	0.00715702	-2.84457
Ovol1	4.16522e-05	-2.84614
Chac2	0.000125136	-2.84886
Artn	0.000236148	-2.85209
Smim22	5.03046e-05	-2.85571
Mmp14	7.79306e-05	-2.85675
Plek2	0.000162178	-2.85962
Cldn7	2.09794e-06	-2.86069
Epsti1	0.000269418	-2.86102
Bmp7	9.65256e-05	-2.86892
Col8a1	0.000410287	-2.86941
Galnt7	0.00215977	-2.87067
Igfbp5	0.00500515	-2.87303
Vwa1	4.92363e-05	-2.87786
Ebf2	0.000406218	-2.88227
Sectm1a	0.00497093	-2.88713
Lca5l	0.000361533	-2.88741
Muc2	5.58685e-05	-2.89546
Tgif1	5.24371e-06	-2.90088
Tpi1	1.7884e-07	-2.90185
Htra3	0.00100687	-2.90386
Cdcp1	0.000157279	-2.90429
Tnni2	0.00652762	-2.91326
Mmp3	0.00797898	-2.91917
Galm	7.42594e-05	-2.92262
Fam110c	0.000145062	-2.94142
Lgals12	0.00374511	-2.94182
Glrb	0.00461534	-2.94955
Crabp1	0.00187512	-2.95929
6430537K16Rik	0.000248671	-2.96852
C1qb	1.73305e-05	-2.96899
Abcc1	4.40535e-06	-2.98311
Scara5	0.00368618	-2.98406
Gm16136	0.00113367	-2.98878
Ceacam1	0.000122317	-2.9918
Il1rl2	4.79787e-05	-2.99234
Slc25a18	0.007653	-2.99469
Noxo1	2.60872e-05	-2.99755
Fbn2	0.000130915	-3.00014
Cd14	0.000225447	-3.00319
Lgi1	0.00323906	-3.01574
Mmp13	0.00362121	-3.02329
4933407E14Rik	0.000168959	-3.02761
Aldh3a1	0.00469309	-3.02937
Fgf13	2.23459e-05	-3.03041
Psrc1	0.00308026	-3.03321
St14	2.51762e-06	-3.03666
Fam83e	7.2397e-05	-3.03694
Gas5 /// Snord47	8.79911e-06	-3.03722
Insl6	0.00140726	-3.04113
Gpr171	0.00102381	-3.04818
Pax9	6.64248e-08	-3.0494
Tnfrsf22 /// Tnfrsf23	0.000309314	-3.05153
Vsig4	0.00496355	-3.06049
Itgbl1	0.00326546	-3.06925
Igdcc4	6.50315e-05	-3.07091
Ccnd2	7.8446e-07	-3.07586
Slc44a4	1.77702e-05	-3.08648
Tenm4	3.937e-05	-3.10043
Junb	0.000439462	-3.10347
Slpi	0.00228166	-3.11555
Cep55	0.00154855	-3.11586
Mphosph6	1.92765e-05	-3.11612
Socs3	0.00338772	-3.11918
Bace2	0.000145857	-3.12038
Apol9a /// Apol9b	0.00117022	-3.12599
Tspan1	6.64048e-05	-3.13986
C1qa	1.61815e-05	-3.1404
Foxa1	2.47798e-05	-3.14152
Ms4a7	9.26688e-05	-3.14293
Tchh	3.16582e-05	-3.14719
Sptssb	0.00422586	-3.15376
C1qc	8.36127e-06	-3.15805
Apol7a /// Apol7c /// Gm8221	0.000165012	-3.15934
2200002D01Rik	8.10508e-06	-3.16354
Klk10	0.0093448	-3.16998
Lzts3	8.10399e-05	-3.17127
Zfp750	0.000317483	-3.17127
AU042950	4.05286e-05	-3.17385
Vip	0.00304811	-3.17606
Tmem30b	0.000153655	-3.18787
Ppp1r32	0.00513602	-3.18897
Nfkbie	1.39532e-06	-3.18921
Shox2	0.00408235	-3.18994
Klhl4	0.00522484	-3.19425
AI844685	0.000905869	-3.19586
LOC102635638	0.00274989	-3.19736
Slc16a11	3.16466e-06	-3.20874
Lpcat2	0.000200154	-3.21252
Morn5	0.00586224	-3.23533
Dmkn	9.333e-05	-3.23767
Tubb2a-ps2 /// Tubb2b	1.97218e-05	-3.23793
Pir	0.00046823	-3.23815
Rdh10	2.31481e-07	-3.24118
Ecm1	0.00103249	-3.24249
Nfasc	7.97668e-07	-3.24597
Esrp1	1.48383e-06	-3.24721
Mmp12	0.00980289	-3.24832
Ptprz1	0.000876722	-3.25089
Urah	0.00341473	-3.25574
Erlin2	9.51952e-07	-3.25791
Barx2	0.00052026	-3.26283
Tmem158	6.29095e-08	-3.26598
Trim13	0.000420485	-3.26667
Bglap /// Bglap2 /// Bglap3	2.13026e-06	-3.26685
Apobec2	0.000339679	-3.26948
Glis3	7.3075e-05	-3.27476
Pdgfc	2.95009e-05	-3.28501
Celsr1	5.57925e-06	-3.2891
Col11a1	0.000332945	-3.2946
Krt14	0.00409002	-3.29677
Epyc	1.96797e-05	-3.30071
Vit	0.00496304	-3.30407
Eaf2	0.000142896	-3.30441
Sptlc3	0.0025918	-3.31459
Upk3bl	0.00442387	-3.31528
Nupr1	1.98543e-06	-3.31796
Irf6	0.000173671	-3.32233
Tln2	0.00579449	-3.32701
Apold1	5.31328e-05	-3.33243
Tmem54	0.000733513	-3.33411
Gm19935	0.0063997	-3.33416
2310043M15Rik	0.000121368	-3.34065
Rgs1	0.00300985	-3.34218
Mapk13	5.97012e-06	-3.35221
Ddx60	0.0015613	-3.35494
Lypd6b	0.000190216	-3.35715
Lrig1	0.000134051	-3.36007
Bhlhe40	4.37965e-06	-3.36483
Slc5a9	9.63687e-06	-3.36591
Clec4n	0.000609263	-3.36935
Bcl2l15	0.00979897	-3.3718
Sim2	0.00762907	-3.38312
Galnt6	5.2882e-05	-3.3837
Entpd3	0.00289853	-3.40372
Fam83f	4.52006e-05	-3.40541
Ccdc34	0.000152456	-3.40782
Inhba	0.00020343	-3.42412
Tnfrsf23	0.00058605	-3.44108
Eya2	0.000178009	-3.44243
Thbs4	0.00210388	-3.4489
Srprb /// Trf	2.34098e-07	-3.4495
Styk1	0.000131677	-3.46914
Mansc1	0.000115825	-3.47477
Gm15867	0.00319167	-3.47527
Krt18	1.3742e-06	-3.48221
Igk-V28 /// Igkv6-14 /// Igkv6-23 /// Igkv8-19	0.00656079	-3.48773
Tshz2	0.000127719	-3.49228
Tnfrsf11b	0.000154908	-3.49471
Erbb2	2.03873e-06	-3.49989
Epcam	1.52193e-06	-3.51054
Defb1	0.000114509	-3.5119
Sult1c2	0.000312547	-3.53281
Dctd	0.00157925	-3.53398
Eif2s1	0.000723451	-3.53444
Serpinb1a	3.41689e-06	-3.53472
Ckmt1	3.81493e-08	-3.53488
Mybpc2	0.00153113	-3.53624
Nfil3	0.000649978	-3.54822
Col15a1	1.30465e-06	-3.54909
Abcc4	5.01292e-08	-3.55135
Pinlyp	2.55992e-05	-3.56006
2610035D17Rik	8.93022e-05	-3.57023
Vill	6.59484e-05	-3.57297
Muc20	3.34794e-07	-3.57422
Fgf23	7.6339e-05	-3.57462
Rhov	0.00169284	-3.5811
Slc28a3	4.28171e-05	-3.5813
Klf5	8.52012e-06	-3.58271
Dscaml1	0.00916254	-3.59998
Pof1b	8.33752e-05	-3.60112
Col5a3	0.000123366	-3.60206
Pcdh7	0.00331124	-3.60801
Mpzl3	2.24221e-05	-3.61727
4930444P10Rik	0.00335811	-3.61769
Parm1	3.87718e-05	-3.62409
Cldn2	3.53223e-05	-3.62479
Slc45a3	6.49193e-06	-3.62677
Lgr4	5.95707e-06	-3.63437
Csprs /// Gm2666 /// Gm7609 /// LOC100041903 /// LOC100503923	0.000176173	-3.64458
Lpcat4	2.48272e-07	-3.65295
Id4	0.00125597	-3.68015
Aldoc	7.34255e-05	-3.71306
Adamts12	0.000239608	-3.71925
Gprc5c	4.22577e-06	-3.73272
Smoc2	0.000264419	-3.73426
Hcar2	0.000622265	-3.74239
Slco4a1	1.15395e-06	-3.74509
B3galt2	0.00838679	-3.7454
Tnfaip6	0.00036735	-3.75132
Csprs /// Gm15433 /// Gm2666 /// Gm7609 /// LOC100041903 /// LOC100503923	5.87337e-05	-3.75875
Pdlim4	9.08535e-05	-3.7755
Ehf	1.81826e-05	-3.78115
Steap1	0.00038967	-3.78243
Mgat3	3.56239e-05	-3.79167
Wnt7b	3.88717e-06	-3.79312
4732490B19Rik	9.22173e-05	-3.79913
Krt19	1.43921e-05	-3.813
Tpbg	7.92774e-05	-3.84108
Rassf6	1.32276e-07	-3.8422
Pitx1	4.23241e-05	-3.85676
Capsl	0.00342664	-3.87147
Upk1b	4.33183e-06	-3.87331
Mpzl2	0.00122244	-3.88546
Muc13	0.000194764	-3.90368
Acsm1	0.000224267	-3.91315
Ctse	0.00683829	-3.91802
Prss27	0.00678603	-3.92779
F3	0.00189223	-3.92797
Gpx2	3.17305e-05	-3.93051
Trim59	0.000562102	-3.93173
Mt1	0.000122952	-3.93176
Tjp3	1.406e-06	-3.93251
Mboat1	0.000115491	-3.9436
Otop1	0.00714604	-3.94659
Ifi44l	0.000540885	-3.95408
Fcna	0.000813708	-3.96702
Asph	1.15096e-05	-3.98353
Col3a1	3.17621e-05	-3.99607
Tmprss13	5.1153e-05	-4.0026
Col5a2	0.000103305	-4.00643
Chst5	0.0084441	-4.01292
Sorbs2	0.000305852	-4.02297
Ifitm1	2.05557e-05	-4.02847
Gsta4	5.9218e-05	-4.0401
Lgals3bp	5.32138e-05	-4.0484
Tyro3	5.06213e-05	-4.07133
Ptges	2.02268e-05	-4.09247
Rin1	0.000708317	-4.1001
Ccl12	0.000692523	-4.10751
Rnf128	0.000419681	-4.12012
Adam28	1.23226e-05	-4.12022
Gm3417 /// Gm3448 /// Tcte3	0.00348397	-4.12031
Islr	9.63527e-05	-4.13173
Ttc9	2.7585e-05	-4.14701
Scgb3a1	0.00874896	-4.1613
Six2	0.000210137	-4.16628
Foxc1	0.00159783	-4.16722
Speer4a	0.0016498	-4.19384
BC064078	5.17588e-05	-4.22093
AI506816	4.13438e-06	-4.26094
Mgat4a	3.14058e-05	-4.27344
Adig	0.00193794	-4.27775
Gsto1	8.20493e-05	-4.27887
Isl1	0.000127783	-4.28021
Tfap2a	6.72787e-06	-4.28521
Klhl41	0.00319007	-4.29247
Timp1	0.0087417	-4.30036
Shisa3	0.00185466	-4.30543
Fap	5.53893e-05	-4.32587
Mx1	4.23437e-05	-4.34507
1500015O10Rik	5.30938e-06	-4.3451
Ccdc89	0.00788449	-4.35185
Egr3	0.000641645	-4.36117
Rgs5	1.09222e-06	-4.36315
Gna14	2.51545e-05	-4.37176
D17H6S56E-5	2.68823e-05	-4.3831
Gramd3	8.36363e-08	-4.3917
Blnk	0.00014032	-4.3919
Aldh1a3	0.00448781	-4.39799
Hpse	7.20613e-06	-4.40842
Cyp1b1	2.09728e-05	-4.4153
Thbs2	9.42276e-05	-4.43001
Nfe2l3	6.47622e-05	-4.44349
Pdgfrl	6.99893e-05	-4.46276
Cidea	0.00988653	-4.51119
Fndc7	0.00156557	-4.52011
Klhdc8a	0.000100127	-4.52204
Misp	1.80389e-05	-4.57724
Olig3	0.00321143	-4.60734
Ccl8	1.67843e-05	-4.62807
Itgb8	1.25614e-06	-4.63436
Stoml3	0.000417758	-4.64082
[truncated: 218 more rows]
