# Supplementary material for: ERBB2 Regulates MED24 during Cancer Progression in Mice with Pten and Smad4 Deletion in the Pulmonary Epithelium
Source: Cells. 2019 Jun 19;8(6):615. doi: 10.3390/cells8060615 (PMC6627404; doi:10.3390/cells8060615)
Supplement: Supplementary file 1 [file cells-08-00615-s001.zip › Cells-515655-supp-final/Table S4.xlsx]

## Sheet: Sheet1
ID	p-value (Ptend/dSmad4d/dErbb2d/d vs Ptend/dSmad4d/d)	Fold-Change(Ptend/dSmad4d/dErbb2d/d vs Ptend/dSmad4d/d)
Cldn18	1.13455e-07	42.1879
Ager	6.38906e-09	38.9608
Col4a3	9.0604e-09	36.05
Hc	7.98754e-08	33.7297
Ear1	3.61688e-05	33.3633
Npr3	8.15342e-06	32.6914
Fendrr	3.19612e-09	31.7962
Akap5	2.93692e-07	30.0452
Sftpa1	4.13641e-08	29.8735
Rtkn2	6.36731e-09	29.6011
Lgi3	3.20288e-07	29.5143
Car4	7.41009e-07	28.749
Tmcc2	2.95141e-08	26.2608
Slc6a2	1.23245e-08	25.4037
Hpgd	1.8946e-09	24.6207
Tmem100	5.59867e-08	24.0116
Clec1a	3.85362e-07	23.6245
Tinag	4.02028e-06	22.6297
Clec14a	1.61591e-06	21.8561
Limch1	2.40974e-08	21.7762
Sftpb	5.96162e-07	21.716
Akr1c14	7.21031e-07	21.6493
Col4a4	9.5123e-08	20.9381
2900001G08Rik	3.57559e-05	20.6269
Cxcl15	1.18611e-05	20.2519
Calcrl	1.35247e-07	20.12
Pcolce2	1.38713e-06	19.2608
Bex4	2.75329e-06	18.6331
Itga8	4.63937e-06	18.6313
Shh	5.4144e-08	18.4775
Ear1 /// Ear12 /// Ear2 /// Ear3	2.68993e-07	18.3616
Slc34a2	4.26036e-07	18.2977
Mapt	1.27178e-07	17.769
Foxf1	2.13777e-08	17.5482
Ramp2	6.3284e-09	17.5458
Clic5	2.99806e-07	17.4296
Inmt	1.5881e-08	17.35
Lipg	2.15227e-06	17.1354
Kcne2	7.02959e-06	17.0476
Lrp2	2.85013e-06	16.9673
Hecw2	2.6724e-07	16.6898
Tbx2	2.17066e-08	16.4513
Prx	4.97272e-07	16.4286
Cldn5	1.61448e-08	16.1162
Tek	3.52755e-08	15.9366
Tbx4	3.4896e-07	15.6206
Nckap5	1.83469e-05	15.2497
Nkd1	1.73396e-08	15.1906
Mlc1	2.18639e-07	15.0447
Smad6	8.34848e-07	14.9434
S100g	5.45431e-05	14.8095
Gucy1a3	9.33444e-07	14.7566
Ear3	5.56889e-07	14.6904
Gpr116	9.23263e-07	14.4916
Tspan7	1.46929e-09	14.4584
Ear12 /// Ear2 /// Ear3	3.56263e-07	14.4461
Tcf21	9.27262e-08	14.171
Myrip	1.40693e-05	14.1348
Notch4	1.79014e-07	14.0767
Tbx3	1.14327e-07	14.0597
Gucy1b3	9.46438e-08	13.857
Prex2	1.96153e-08	13.711
Prmt8	5.05651e-07	13.7084
Enpep	1.45133e-06	13.5724
Sox7	6.67665e-08	13.3957
Spock2	3.11707e-07	13.1945
Alas2	3.81339e-05	13.1635
Sema3g	6.55394e-08	12.9448
Krt79	1.73866e-07	12.9396
Mme	2.79961e-05	12.8668
Icam2	3.05587e-06	12.8492
Phactr1	1.49029e-07	12.8412
Lrat	2.96674e-05	12.7754
Rgcc	3.69607e-07	12.6266
Zbtb16	0.0002443	12.5534
Ankrd33b	1.13376e-05	12.1713
Ccdc85a	1.97514e-07	12.1472
Sgpp2	3.45131e-05	12.0586
Ppp1r14a	1.41208e-06	11.9875
Cyyr1	3.37342e-09	11.9468
Scube2	1.85455e-06	11.9167
Slc38a5	2.04985e-07	11.8838
Thbd	5.55045e-08	11.8207
Tns1	2.90679e-08	11.8169
Scnn1g	1.79855e-06	11.7432
Rasgef1a	1.84532e-06	11.586
Sox17	3.21204e-07	11.4636
Gata2	3.61751e-08	11.4039
LOC552901	2.17988e-07	11.2066
Pvrl3	1.08538e-05	11.1437
Slc9a3r2	2.50727e-08	11.0781
Napsa	7.80553e-05	11.0686
Gpihbp1	1.37972e-06	11.0428
Fam189a2	3.69691e-07	10.8663
Lims2	2.21406e-08	10.846
Sdpr	1.1478e-06	10.8208
Egfl6	6.53957e-05	10.8131
Acvrl1	5.07374e-08	10.8056
Mamdc2	1.96468e-07	10.7682
Chil1	1.86148e-06	10.6283
Acer2	1.08836e-07	10.5738
Col13a1	3.78785e-07	10.5401
Tmem204	5.28396e-08	10.4436
Rapgef5	3.17711e-06	10.3805
Podxl	3.35836e-08	10.3714
Chst11 /// Phactr1	9.26309e-07	10.2965
Cd36	2.37559e-07	10.2464
9430020K01Rik	1.05319e-07	10.171
Lpcat1	1.50752e-05	10.1688
Snca	0.000538728	10.0772
Cd93	1.4722e-08	10.0323
Lrrk2	6.01833e-06	9.77799
Npnt	8.09367e-07	9.70722
Kank3	2.0913e-08	9.69216
D10Bwg1379e	0.000152708	9.65874
Ism1	1.45643e-07	9.63581
Afap1l1	9.76766e-07	9.32415
Eltd1	2.04425e-10	9.30808
Ptprb	6.47771e-09	9.29036
Lepr	7.81179e-07	9.22496
Lyve1	5.83971e-06	9.11197
Flt1	5.1773e-08	9.04955
LOC102633802 /// Tmem243	1.18793e-06	8.93379
Hoxb5	3.86676e-07	8.84962
Ace	1.7416e-07	8.76546
BC028528	1.58321e-07	8.67868
Kcnk2	1.85503e-05	8.60904
Cdh5	8.04564e-08	8.43651
Sept4	1.58065e-05	8.39632
Nptx1	8.92444e-05	8.37207
Slco2a1	2.80705e-07	8.15811
Slc43a3	2.16814e-07	8.10111
Aard	1.70253e-06	8.05992
Arhgef15	5.48152e-09	7.98334
Gm19439	4.22098e-07	7.96373
Myzap	6.09768e-07	7.95592
Slc16a9	2.11614e-08	7.92338
Arap3	6.39032e-08	7.90453
Fpr1	4.1263e-05	7.8767
Hspa12b	5.0102e-07	7.86326
Wfdc21	0.000193106	7.81949
Gpm6a	0.000130739	7.73158
C6	2.70274e-07	7.70439
Etv5	1.22187e-05	7.67178
Ccm2l	1.10036e-07	7.66812
Mtcl1	5.46434e-06	7.66227
Adcy8	1.94435e-06	7.66104
Tmem246	4.39583e-07	7.65403
Foxf2	1.46965e-06	7.63417
Ldb2	4.70471e-05	7.5744
Rnf144a	7.45154e-07	7.56551
Pdzd2	4.90312e-07	7.54561
Atp6v0d2	7.97264e-05	7.53531
Tie1	7.81328e-09	7.49469
Gpr182	8.99254e-06	7.45261
Fam107a	0.00102149	7.44662
Hmcn1	2.03914e-05	7.3909
Sgip1	7.7803e-07	7.3723
Sec14l4	1.37907e-05	7.34922
Lonrf3	9.39991e-08	7.29381
Tmem178	1.11652e-05	7.27431
Ogn	1.34742e-05	7.27187
Prickle2	8.87354e-07	7.18827
Cav1	3.27613e-07	7.16281
S1pr1	1.59928e-06	7.15105
Pxdc1	5.12634e-07	7.06739
Fmo1	7.78271e-09	7.04997
Pde8b	4.25111e-05	7.03243
Col23a1	5.12761e-08	7.0115
Nox4	3.30318e-07	6.96982
Edil3	3.4199e-06	6.95427
Sema3c	2.76641e-06	6.94302
Prrg3	4.63387e-06	6.93816
Prkg2	6.34599e-06	6.91523
Klf15	9.10165e-06	6.89026
Slc7a10	9.85813e-05	6.88287
Qk	1.70055e-07	6.87214
Bdnf	5.96414e-06	6.81961
Olr1	0.00373665	6.81156
Emp2	4.81592e-06	6.79369
Fmo2	2.03669e-08	6.77857
Igfbp2	7.27141e-05	6.76831
Scnn1b	7.61689e-06	6.76134
Akap2	9.75397e-07	6.74346
2210011C24Rik	1.51494e-06	6.71421
Lamp3 /// Ppid	4.53856e-06	6.6916
Klhl5	1.96781e-07	6.67507
Pydc4	1.22466e-07	6.63761
Egfl7	1.91329e-08	6.57137
Pde9a	8.32006e-08	6.55875
Rasgrf2	6.53576e-06	6.55496
Marco	0.00212704	6.4963
Fam162b	8.23717e-06	6.46896
Tmem116	1.52903e-05	6.39272
Itih4	6.04953e-06	6.39081
Armcx4	4.25155e-06	6.38492
Fgfr4	6.16807e-06	6.37225
Stmn2	1.88675e-05	6.33214
Esam	1.59947e-08	6.32567
Mfap4	3.08206e-07	6.25864
Adrb2	6.55997e-06	6.23799
Stard8	7.45147e-08	6.23477
A130038J17Rik	4.95351e-07	6.20179
Zfp697	3.04787e-08	6.19365
Rmdn2	3.906e-05	6.1936
Tex11	0.00041226	6.18595
Dpp4	0.000142857	6.1849
Hilpda	2.85855e-06	6.18347
Irx1	1.05805e-05	6.16437
Tmtc1	1.38536e-06	6.16401
Ripply3	3.24186e-06	6.15943
Scn3a	3.96589e-05	6.13839
Cyp2b10	0.000586618	6.11134
Sftpc	2.35521e-07	6.10724
Matn4	4.68634e-06	6.09314
She	1.05667e-06	6.08829
Slc6a15	7.77138e-07	6.07329
Dlc1	1.56331e-07	6.06587
Sptbn1	1.08844e-06	6.03873
Erg	3.33009e-08	5.96412
Sox18	1.90897e-06	5.96377
Eng	4.80058e-07	5.94548
Lphn3	1.31293e-05	5.94105
Clec1b	1.05239e-05	5.83146
Rasip1	4.12688e-06	5.78982
Pmp22	3.34859e-05	5.7892
Snhg11	4.92099e-06	5.77384
Arl4d	2.30562e-07	5.74763
Scd1	0.000261399	5.74532
Pecam1	4.35489e-08	5.72902
Maob	4.24681e-05	5.72682
Egflam	2.7902e-06	5.6944
Vwf	1.20915e-07	5.6943
Tmem163	0.000299966	5.67626
Rapgef4	9.86634e-08	5.66343
Myct1	1.64494e-05	5.66137
Gpc3	2.33349e-07	5.64312
Scn7a	0.000119798	5.61965
Tspan11	8.12417e-05	5.61777
Reck	1.45745e-05	5.61087
6230424C14Rik	8.27752e-07	5.60866
Itga1	8.90057e-08	5.60603
Cd209a	9.38582e-06	5.59371
Hsd11b1	1.62891e-06	5.5894
Arhgap31	1.20743e-05	5.55622
Kank4	7.97007e-06	5.49353
Slco3a1	1.70059e-07	5.4597
Sema4f	4.14809e-05	5.43732
Hhip	0.000394709	5.4082
Arhgap6	5.57602e-07	5.4052
Tspan18	4.97456e-07	5.39692
F7	2.82073e-05	5.37613
Radil	0.000144992	5.35723
Dpep1	2.86684e-06	5.34528
Clstn2	5.95535e-06	5.30213
Tmod2	0.000703886	5.30209
Coro2b	4.17207e-06	5.29813
Plekhd1	7.33423e-05	5.27803
Tmod1	2.105e-05	5.27399
Myh10	1.1957e-05	5.23941
Sema3e	1.92806e-05	5.21871
Cys1	1.21957e-06	5.21422
Foxa2	0.000563977	5.21397
Higd1b	1.66363e-07	5.20122
Unc45b	1.74692e-05	5.19789
Rbpjl	1.01397e-05	5.19779
Bmp4	6.30601e-05	5.18162
Tinagl1	6.2076e-06	5.16942
Cth	9.86553e-05	5.16502
Npc2	2.00878e-06	5.14318
Mylk	1.49688e-06	5.14196
Mfsd7c	2.21999e-06	5.13748
Hoxa5	5.05116e-07	5.13013
Pla2g1b	0.00100053	5.12392
Kit	6.22343e-07	5.11045
Rasgrp2	0.00125715	5.08744
Plxna2	7.47873e-05	5.08242
Fibin	8.73723e-06	5.07261
Nebl	2.1658e-07	5.059
Ttll7	2.63474e-05	5.04576
Agtr1a	1.19952e-06	5.04399
Zfp365	3.03615e-05	4.99492
Trpc6	4.88047e-05	4.99232
Kitl	4.18141e-07	4.98983
Grap	0.000128703	4.98376
Gprc5a	1.56613e-05	4.97223
Syt7	0.000141019	4.97088
Mcoln3	0.00359216	4.96024
Ctla2a /// Ctla2b	1.11399e-07	4.95464
Tle1	1.9846e-06	4.93748
C230007H23Rik	1.15872e-07	4.93489
Reps2	1.23574e-07	4.88559
Pard6b	9.62492e-07	4.83868
G0s2	4.82878e-05	4.82142
Cyth3	8.89766e-08	4.78063
Amph	3.54714e-05	4.77823
Ablim3	5.29476e-06	4.77337
Dach1	0.000337643	4.75897
Bend7	1.46248e-05	4.75602
Kdr	2.75687e-05	4.7359
2310050P20Rik	1.8218e-05	4.72595
Ctla2a	4.50946e-07	4.7201
Pde5a	1.09239e-05	4.71964
Mapre2	1.46192e-05	4.70948
Dock4	1.71008e-05	4.69063
Rasl11b	1.26016e-06	4.67709
Higd1c /// Mettl7a1 /// Mettl7a2 /// Mettl7a2Higd1c /// Mettl7a3	3.22589e-06	4.63103
Gria1	0.000208496	4.62963
Armcx1	1.99627e-06	4.62367
Prickle1	3.01711e-06	4.6147
Elovl1	0.000498354	4.59057
Stard9	1.06952e-07	4.58772
Ushbp1	1.63366e-06	4.58037
Ptprm	3.06252e-06	4.55773
Shank3	5.61043e-06	4.55196
Pttg1	1.6024e-05	4.54241
5730409N24Rik	6.4089e-09	4.54232
Ackr2	1.52347e-05	4.52705
Map3k6	2.26337e-05	4.52685
Klf2	7.99213e-05	4.52657
Dram1	5.08883e-05	4.51169
Stard13	3.90897e-07	4.50272
Plvap	2.63809e-06	4.46887
Tppp	0.000192173	4.45843
B230114P17Rik	2.02384e-07	4.45309
Shroom3	9.18333e-07	4.44659
Wscd1	4.40125e-06	4.4448
Aldh2	7.57577e-11	4.43302
Npr2	3.01979e-06	4.43283
Atp8a1	8.59699e-05	4.41738
Ctnnd2	1.68301e-06	4.4138
Hba-a1 /// Hba-a2	0.000728131	4.41105
Arhgap20	2.05337e-05	4.40889
Trim16	0.000219236	4.37476
Lrtm2	2.78667e-06	4.36146
Clic3	0.000315261	4.34515
Grk5	1.11923e-06	4.33298
Sult1a1	5.14151e-05	4.32234
Mcemp1	0.000287206	4.31662
Sema7a	7.02783e-05	4.30677
Arhgef26	5.27389e-06	4.30664
Parvb	1.46577e-06	4.29606
Pdgfra	3.09402e-06	4.29434
Rapgef3	1.72799e-07	4.2741
Tmem243	0.000144775	4.26892
Car8	0.00123358	4.25701
Abcd2	0.00011439	4.25661
Cbfa2t3	1.51522e-05	4.25001
Zbtb46	3.9e-05	4.2476
Id1	1.56977e-06	4.23809
Gap43	8.31529e-05	4.23798
Prr5l	8.15684e-06	4.2336
2900072G11Rik	1.0334e-07	4.21895
Gstt1	1.47058e-05	4.21003
Nnat	0.000153465	4.19678
Tsc22d3	0.000122756	4.1902
Fam184a	7.86725e-06	4.1828
Lpin2	5.89685e-07	4.17731
Slc39a8	0.000374922	4.15676
Copg2os2	0.000138592	4.15606
Snx25	5.38264e-06	4.15449
Frem1	0.00069988	4.14408
Serpina3c	0.000348198	4.14307
Wipf3	2.30924e-06	4.14169
Nrp1	2.77268e-06	4.12438
Krtap17-1	0.000194119	4.1059
Fgg	0.00531752	4.10101
Ppp1r16b	0.000425182	4.09934
Kank2	9.00292e-07	4.09824
Gsn	6.90747e-08	4.08181
9030425L15Rik	1.03218e-06	4.08109
Prkar1b	7.56995e-05	4.06568
AI956758	1.33565e-05	4.06517
2610027K06Rik	0.000216417	4.06494
Hnmt	0.000179735	4.04408
Ppap2a	1.17823e-07	4.04263
Pdlim2	6.15806e-07	4.02573
Lpar3	0.00064034	4.01491
Sod3	6.59316e-05	4.01179
Heg1	1.98218e-05	4.00463
Adk	1.3801e-05	4.00183
Adcy4	5.02667e-06	4.00156
Bmpr2	4.24083e-07	4.00102
Efnb1	5.99615e-05	3.99292
Dpysl2	6.02156e-06	3.9805
1190002N15Rik	4.03128e-05	3.97583
Fermt2	4.64742e-07	3.97441
Prelp	2.78938e-05	3.97058
Glp1r	1.17218e-05	3.96468
Tox2	0.000255624	3.93592
Timp3	4.43562e-06	3.91638
Phldb2	6.79187e-06	3.89872
Tspan2	4.47099e-05	3.88846
Rprm	0.000134135	3.87478
C530008M17Rik	6.57302e-05	3.87407
Igfbp6	1.12062e-05	3.869
Ptgs1	1.18973e-05	3.86681
Tslp	1.12193e-05	3.86655
Pknox2	1.00843e-06	3.85665
Npr1	1.00076e-06	3.85389
Krt80	4.28527e-06	3.85012
D7Ertd715e	1.87704e-05	3.84684
Clta	0.00110263	3.84405
Tubb1	0.000607262	3.83904
Pcdh18	9.75695e-05	3.81984
Eme2	4.1447e-05	3.81521
Bcam	1.74772e-05	3.8108
Prrg1	3.17946e-05	3.80366
Pcdh17	0.000200604	3.78989
Tcf23	0.000150945	3.77048
Vstm4	8.89951e-06	3.7604
Nt5dc2	1.53492e-05	3.73617
Xdh	5.85254e-08	3.73437
Gja4	9.92528e-07	3.71045
Slc1a3	9.64135e-05	3.68263
Fgf1	1.01366e-05	3.67054
Otud1	8.09416e-08	3.66498
Fam49a	8.48749e-06	3.65951
Pex19	1.92345e-08	3.6534
Deptor	8.81214e-05	3.64049
Grem2	1.41618e-05	3.64039
Cyp2d22	9.8923e-06	3.63081
Gulp1	0.000434004	3.63027
Atp1a2	0.000408148	3.62645
Hopx	8.67849e-06	3.59997
Plxdc2	2.52131e-06	3.598
Mfap2	4.36022e-07	3.59776
Fbln5	9.86746e-05	3.59703
Nostrin	6.22306e-06	3.59545
Ccl6	0.000108202	3.5906
Fkbp14	2.07764e-05	3.58329
Lpl	0.000573725	3.5797
Sh2d3c	1.4714e-06	3.57727
Sema3a	0.000706898	3.54058
Ahsp	0.00237816	3.53794
Cd200	0.000578381	3.52785
2610507I01Rik	8.11514e-05	3.524
Snrk	2.55605e-07	3.51488
9130009M17Rik	1.493e-06	3.50586
Tenc1	3.26637e-05	3.50471
Mertk	2.26573e-05	3.49871
Cpeb1	6.74801e-06	3.49656
Itpripl2	2.95727e-08	3.49616
AA986860	1.62316e-05	3.49209
Ctdspl	1.315e-07	3.49066
Synm	7.81738e-05	3.48884
Epb4.1l5	0.000174884	3.4812
Rbmxl2	2.69835e-05	3.47832
Vipr2	0.000391513	3.47529
Fign	6.61341e-06	3.47385
Cadm1	0.000351483	3.47324
Magi3	8.73722e-06	3.47135
Hp	7.37498e-06	3.47118
Adrb1	2.7338e-06	3.46565
Chil3	0.000114708	3.46417
Tal1	2.82802e-06	3.46215
Lifr	2.63982e-06	3.44631
Tmem47	6.09465e-06	3.44005
Proz	0.00086337	3.43574
Cobll1	5.45979e-07	3.43502
Ptgis	1.2723e-06	3.42545
Itgb1	0.00372383	3.42337
Vstm2a	0.00138194	3.42172
Erc2	7.91128e-06	3.42149
Mcf2l	0.000496415	3.41836
Gjc1	6.06773e-06	3.41809
Tef	1.68414e-06	3.41167
Fam57b	0.000761615	3.39436
Zfyve21	3.58044e-07	3.38957
Mettl7a1	2.10243e-05	3.38826
Gpr146	3.15645e-05	3.38507
Asap2	2.75086e-07	3.38118
4930486L24Rik	0.000816933	3.37642
4833411I10Rik	4.00955e-06	3.37547
Lrp4	0.000490945	3.37281
Cd97	2.6545e-08	3.37148
Prdm6	4.06955e-10	3.37078
Per3	1.21328e-05	3.36881
Ehd4	5.8132e-06	3.36812
Cxx1a /// Cxx1b	3.61701e-07	3.36475
Ms4a8a	0.000252219	3.36213
Arhgap29	2.37812e-06	3.34963
Flrt3	0.000116427	3.34414
Mmrn2	2.45848e-06	3.33913
Glb1l3	2.66239e-05	3.33798
Dep1	6.03359e-06	3.33353
9930012K11Rik	2.97267e-05	3.33242
2900002J02Rik	2.66087e-06	3.31764
Trpc1	4.36871e-06	3.3095
Elavl1	5.6387e-07	3.30694
Tfdp2	7.83893e-07	3.28362
Sstr4	0.00227234	3.28268
Bst1	0.0012167	3.26409
Mturn	3.67559e-05	3.2615
Frmd4a	8.04524e-07	3.25935
Fgd5	3.94938e-06	3.25722
Ms4a4d	0.000199187	3.25618
Rassf8	6.42686e-07	3.24481
Sgce	6.9053e-05	3.24399
A330023F24Rik	8.28806e-05	3.2415
4930523C07Rik	5.46459e-05	3.23905
Stx3	4.26201e-09	3.22806
Ndst1	6.20143e-05	3.22234
2410004I01Rik	9.4043e-05	3.21659
Rap1gap	0.000263956	3.21316
Rasl12	9.76995e-08	3.21206
5730407I07Rik	7.39847e-08	3.21202
Popdc3	4.51848e-05	3.20434
Ehd2	6.31447e-06	3.20325
Stbd1	0.000257847	3.1993
Pitpnm2	5.50773e-07	3.19059
Tle4	1.89676e-05	3.18572
Fam65a	5.672e-07	3.18227
2610027H17Rik	1.63669e-06	3.17768
Dll4	3.74026e-06	3.17753
Tmem37	0.000199469	3.17374
Pid1	1.14731e-06	3.16686
Fam219a	9.58165e-06	3.16667
Dennd3	1.35627e-05	3.16447
Rtp3	3.99181e-06	3.15855
Tbkbp1	4.73169e-07	3.15676
A230058F20Rik	6.08087e-05	3.15601
4930503L19Rik	0.000769624	3.15433
Cryab	0.000260057	3.15393
Pparg	0.000813194	3.1536
Mettl7a1 /// Mettl7a2	2.89692e-05	3.15059
Fbxo30	3.66065e-07	3.14963
Cdo1	0.00055925	3.14574
Caskin2	4.74749e-06	3.14264
Phactr2	7.41333e-07	3.14159
4933409K07Rik /// Gm13306 /// Gm17167	0.000426985	3.13684
Zfp37	1.94077e-06	3.12884
Amigo2	0.000139974	3.11809
Mfsd2a	0.000218978	3.10886
Pmvk	0.000176189	3.10728
Vsig2	4.89534e-06	3.10104
Zdhhc14	0.000675429	3.08906
Plcb4	4.95346e-05	3.08732
Rgs18	0.00156128	3.08432
Rftn2	2.54709e-05	3.08352
Gca	0.000479343	3.07879
Map4k2	0.000105776	3.07556
Prkce	5.38302e-05	3.07193
Sptlc2	2.0425e-06	3.07193
Vegfc	5.24358e-06	3.06582
Sema6a	1.4068e-07	3.06445
Ppm1f	6.40146e-06	3.05837
Car14	4.62535e-08	3.05509
Entpd1	8.90456e-06	3.05241
Dgkg	6.52615e-05	3.05013
H6pd	1.72234e-06	3.04712
AW987390	4.07785e-07	3.02956
Baiap3	3.43381e-05	3.02839
Fnbp1l	1.4248e-06	3.02675
Cdk14	1.83741e-05	3.02546
Gria3	2.58406e-05	3.01956
Pitpnc1	6.97516e-05	3.00608
Scarb1	2.41018e-05	3.00463
Ciart	3.4661e-06	3.00316
Gucy1a2	0.000193411	3.00048
Ptger2	1.49219e-05	2.99952
Fhl1	7.5993e-06	2.99309
Rassf2	7.62783e-05	2.99216
Kcns3	1.7185e-05	2.99057
Eif5a2	1.35622e-07	2.98712
Rgs9	3.60319e-06	2.98639
Rilp	1.69438e-05	2.98489
Cxcl12	0.000216353	2.97816
Ppap2b	2.11317e-05	2.97723
AI504432	0.0031892	2.9768
Ap1s2	5.89586e-05	2.97489
Ttc7b	7.90073e-05	2.97151
Ddr2	0.000222049	2.97091
Gm11744	0.000357999	2.96943
Tacc1	1.16777e-06	2.96885
Ntn4	6.85507e-07	2.96778
Cttnbp2nl	2.65024e-05	2.96139
Dock9	2.67365e-05	2.95792
Gm20748	4.83893e-08	2.95257
Robo4	2.56512e-07	2.94245
Per2	0.000316676	2.93607
Il17rd	3.71549e-07	2.93585
Lats2	7.38493e-07	2.93173
Exoc3l	9.44537e-06	2.92433
A530020G20Rik	0.00304458	2.91816
Arhgap28	3.60206e-05	2.91325
Chrdl1	0.000291655	2.89327
Adamts10	2.67899e-05	2.89135
Aqp1	3.52246e-05	2.89031
1110046J04Rik	3.76051e-05	2.8887
Runx1t1	1.94799e-05	2.88757
Peli2	2.86341e-06	2.88394
Fgf7	2.36767e-05	2.88309
Nhlrc1	1.85594e-05	2.88305
Mxra7	4.53554e-06	2.88214
Epb4.1l2	2.92063e-05	2.88142
Klhl29	0.000370473	2.88132
Mbip	0.000184101	2.87877
Ccdc85b	5.24267e-08	2.87397
Dusp23	2.20814e-05	2.84897
Ggcx	0.000274055	2.84763
Epb4.1	0.000250978	2.84701
Edn3	1.08296e-05	2.84692
Lrrn3	1.56675e-05	2.844
Hoxb6	2.77716e-08	2.83672
Gpam	0.00054743	2.83174
5330426P16Rik	0.000252833	2.82702
Dock6	1.14959e-07	2.82364
Sorbs1	0.000115994	2.81214
Msn	8.20814e-06	2.81108
Rtn4	0.000138262	2.81074
Slc29a1	2.01993e-07	2.81047
Pag1	0.000377223	2.80235
Tnn	8.92818e-05	2.7993
Gata6	4.54292e-06	2.79927
Tjp1	8.05305e-08	2.79868
Thsd1	2.53407e-08	2.79838
Sorbs3	4.28698e-05	2.79651
Scarf1	9.93943e-07	2.79592
Daam2	0.000135649	2.78797
Lphn2	3.77815e-05	2.78515
Tfpi	3.65221e-05	2.78419
Rora	1.25905e-05	2.78166
2900054C01Rik	0.00013163	2.77699
Col4a2	0.000123563	2.77468
Tmcc3	9.87926e-07	2.77371
Fzd4	1.00535e-05	2.76731
Rin3	6.1524e-05	2.76707
Cmklr1	2.28823e-05	2.76575
Prss8	0.00018552	2.75788
Rasl11a	0.000610139	2.7517
1110064A23Rik	5.00974e-05	2.74783
Adam19	0.00033551	2.74624
Klf11	7.38324e-05	2.73829
Maoa	0.000620937	2.73722
Peak1	1.14074e-05	2.7345
Pde4b	0.000368988	2.73206
Klf9	1.79001e-05	2.73159
Map6	4.4908e-06	2.72908
Slc36a2	0.00101101	2.72497
Arhgap24	3.63521e-06	2.71706
Zfp40	0.000672924	2.71549
Acot1 /// Acot2	6.01007e-05	2.71379
A4galt	0.00155895	2.7118
Rassf4	0.000993684	2.70924
Ptprg	5.331e-05	2.70295
Hip1	8.07943e-07	2.70174
Cped1	2.28693e-05	2.69999
Col4a1	0.000232326	2.69119
Dusp3	7.81819e-06	2.68492
Syde1	1.82979e-06	2.68426
Cdyl2	9.81868e-06	2.68081
Scarf2	1.71631e-05	2.674
Abcb1a	0.00134856	2.67101
Arrb1	3.59195e-08	2.67062
Fmnl2	0.0002356	2.67033
Ptgfr	0.000852418	2.6649
Amotl2	3.80688e-06	2.66121
Nxpe4	0.000782544	2.66044
Mettl7a2	2.11269e-05	2.65619
Pkd2	2.32053e-06	2.65502
Cox4i2	4.43852e-06	2.65497
LOC102632597	0.00042051	2.65116
Spry4	0.000166364	2.65055
Raph1	3.61738e-06	2.6475
Fasn	0.000355957	2.64663
Vldlr	0.000663443	2.64488
Slc39a2	0.00894292	2.63817
Rab3c	0.00227052	2.63774
Utrn	2.51267e-06	2.63483
4931406P16Rik	0.000132429	2.63088
Macf1	8.42108e-05	2.63059
Pdgfb	0.000218194	2.6246
Tusc5	9.71212e-05	2.62194
Rdx	0.000814339	2.61586
Wfdc6a	0.000307806	2.61446
Cers4	1.78268e-05	2.61426
Adcy9	3.0212e-05	2.61199
Epas1	2.25652e-07	2.60972
Meox2	0.000649809	2.60855
Ephb4	5.44581e-07	2.60466
Spin4	9.58625e-05	2.59441
Pcnx	1.74342e-07	2.59401
Epn2	4.32465e-06	2.58909
Thbs3	0.00018314	2.5854
Lipf	0.00530579	2.5826
Ecscr	8.89576e-05	2.58242
Adi1	0.00386733	2.58079
H3f3b	1.07305e-06	2.57924
Syde2	1.57219e-06	2.57812
Tbc1d24	3.60899e-06	2.57498
Itpkb	6.98255e-06	2.57403
Atp2b2	0.00120971	2.57296
Glul	3.14646e-05	2.56944
Ltbp4	3.38781e-05	2.56833
Agpat4	4.20548e-07	2.56626
Clic4	4.57277e-06	2.56091
Prkch	4.06757e-06	2.56058
Nr1h3	3.01058e-05	2.55901
Setd3	0.000133022	2.55689
Slc44a2	1.90016e-06	2.55409
9330159F19Rik	2.2985e-05	2.55407
Sox13	0.000107426	2.5533
Fmo4	2.61264e-06	2.55186
Sec14l2	1.19846e-06	2.54805
Cdc42ep1	3.87988e-05	2.5442
Gstk1	0.000311254	2.54175
Proca1	0.000205783	2.54019
Acvr2b	1.08621e-07	2.53852
Adamtsl2	0.000137553	2.53814
4833417J20Rik	6.54836e-05	2.53794
Ston1	7.97182e-07	2.53413
Lphn1	3.62276e-08	2.53256
Kif26a	0.000143026	2.53148
Cacna1c	4.73241e-05	2.53109
Mettl21e	0.000564376	2.51896
Rtn4rl1	8.57085e-05	2.51606
Esyt3	0.000290299	2.51414
Lrrc16a	1.32346e-06	2.50509
Creg1	9.9392e-05	2.50492
Prkg1	3.68477e-06	2.50036
Trak2	6.08523e-06	2.50025
Ahnak	5.68115e-05	2.49996
Fzd5	5.64222e-05	2.49966
Slc26a4	0.0022093	2.49532
F10	0.00012384	2.49178
6720477C19Rik	0.000111753	2.48998
Wwc2	5.92708e-06	2.48459
Acsl4	8.18807e-05	2.47099
Klf7	6.2515e-07	2.46821
Ntn1	0.000179237	2.46794
Mmd	0.000458167	2.4618
Serpinb9	4.38051e-05	2.45598
Zeb2	1.79654e-05	2.45312
Sh3tc1	1.74828e-06	2.45218
Soat1	0.000510908	2.45179
Kcnh1	0.00036981	2.45133
Akap7	0.000152186	2.4507
Specc1l	2.19471e-05	2.45011
Eva1b	1.52687e-05	2.44625
Ubr1	1.40982e-05	2.44617
Cds2	2.93195e-06	2.44526
Armcx3	0.000284962	2.43943
Sema5a	0.000438933	2.43929
Sh2d1b1 /// Sh2d1b2	5.47081e-05	2.43851
P2rx5	9.49463e-06	2.43835
Marveld1	6.22966e-05	2.43768
Sipa1l2	5.30544e-07	2.43714
2810455D13Rik	1.26418e-05	2.43625
Plscr4	0.000192197	2.4301
Smad7	3.07432e-06	2.42941
LOC552876	4.04039e-05	2.42798
Adamts8	4.75948e-05	2.42652
D230025D16Rik	1.39144e-06	2.42556
Nes	0.00036524	2.42521
D430019H16Rik	0.000605569	2.41974
Ccdc82	6.85141e-06	2.4132
Nsg1	1.94473e-06	2.41263
BC030308	2.77353e-06	2.40977
Rnf144b	0.000822642	2.40202
Otud7b	4.37083e-07	2.39881
C79607	1.90169e-05	2.39629
Rasd2	0.00111722	2.38809
Pfkfb4	0.000288252	2.38693
Btg3 /// Gm7334	0.000119596	2.38485
Klhl2	0.00010739	2.38147
Myo1c	2.42848e-06	2.38039
Hpcal1	6.75764e-06	2.37828
Cdc42ep4	1.22401e-05	2.37724
Smurf2	3.26032e-06	2.37101
Myo1b	0.000266955	2.36748
Rmdn1	1.8647e-06	2.36547
Nhsl2	1.08327e-05	2.36373
Il6ra	0.000210171	2.36258
Cyp4v3	0.000217558	2.36075
Ddah1	0.000204447	2.35683
Lama2	1.63848e-05	2.35649
Prkd3	8.38906e-05	2.3533
Gab3	0.000309502	2.35309
Pygl	0.00138219	2.35075
Samd4	9.82116e-05	2.35004
5930427L02Rik	0.000109428	2.34961
Gsap	0.0084112	2.3444
Zeb1	0.000169417	2.34389
Zbtb4	0.000222965	2.34325
Tcn2	7.4063e-06	2.33897
Sgtb	1.70443e-07	2.33581
Sash1	2.05553e-06	2.33243
Slc22a23	6.85906e-05	2.33154
Txlng	2.54134e-05	2.33098
Abca8b	3.10673e-05	2.32736
LOC102631979	1.16351e-06	2.32663
Rras	1.36793e-07	2.32605
Kazald1	4.93294e-05	2.31616
Ccrl2	0.000350479	2.31504
Angptl4	0.00082555	2.31379
Sdc2	0.000158418	2.30944
Abcg2	0.000536466	2.30456
Wwp1	2.03514e-05	2.30326
Smarca2	0.000108422	2.30297
Rab12	1.68714e-06	2.30068
Tmem140	0.0001871	2.29802
Sort1	0.000755971	2.29664
Fat4	8.20442e-05	2.28622
Cat	0.000422477	2.28551
Stxbp1	0.000664212	2.28515
Cgrrf1	1.16312e-06	2.27995
Rhoj	0.000133413	2.2797
Ifitm10	5.22081e-05	2.27652
Glrx3 /// Gm12669	0.000523391	2.27334
Sparcl1	5.25211e-05	2.27282
Hist3h2a	5.03043e-06	2.27005
Renbp	0.000105224	2.26582
Fgfr1op2	0.000170454	2.26555
AI464131	0.000738745	2.26257
Slc10a6	0.000724868	2.25904
8430418B16Rik	1.78853e-05	2.25839
Ncald	0.000318923	2.25817
Pex11a	0.000355405	2.25362
Cav2	0.000157025	2.24653
Hipk2	4.30149e-06	2.24268
Ubl3	1.16132e-05	2.23799
Dmxl2	0.00135708	2.23558
Lamc3	2.14497e-05	2.22829
Fam117b	0.000150984	2.2279
C130009A20Rik	8.05732e-05	2.22708
Psme4	7.26148e-05	2.22094
Ccnj	1.99692e-05	2.22066
Mxra8	0.00041152	2.21983
Hlx	1.66102e-05	2.21562
Icam1	0.000209343	2.2139
Pi4k2b	0.000645056	2.21382
Mgll	0.000402365	2.21311
Tfec	0.00742571	2.21009
Fat3	0.000106906	2.20923
Axin2	3.0466e-07	2.19517
Ly6c1 /// Ly6c2	0.000473008	2.19403
Gabarapl1	0.000228643	2.18971
Fam126b	1.58967e-06	2.18887
Sec1	8.45526e-05	2.18433
Gm11696	0.000363456	2.18266
Plxdc1	0.000874058	2.18225
Il17d	2.5014e-05	2.18202
Cachd1	5.10922e-08	2.18046
Tmem30a	9.01107e-06	2.17614
Pik3ca	1.99233e-05	2.16812
H2-T24	0.00135479	2.16781
Mctp1	0.000240021	2.16724
Gng11	0.000175102	2.16718
Rbms2	6.313e-08	2.16304
Cpeb3	0.000104131	2.16041
Fbxl7	8.87555e-06	2.15379
3830403N18Rik /// Xlr	0.000178327	2.15106
Ints8	5.85202e-06	2.14984
Phka1	5.80227e-05	2.14924
Zhx3	1.23775e-08	2.14263
Bnip2	6.87789e-05	2.13684
Slc6a4	0.000352139	2.13658
Wdr45	2.99357e-05	2.13104
Crebrf	1.08885e-05	2.12952
2210011C24Rik /// Mir1199	0.000682014	2.12675
6430548M08Rik	4.65124e-05	2.12009
Tpm3	0.000113771	2.11924
Pald1	1.65585e-05	2.11793
Lysmd2	4.02463e-05	2.11207
Jade2	0.000428771	2.10961
BC030336	2.96032e-05	2.10922
Zfp319	1.02937e-07	2.10809
Rnf215	3.63453e-06	2.10478
9530019H20Rik	1.04783e-06	2.10192
Slc12a4	5.90305e-07	2.09627
5530402H23Rik	2.56665e-06	2.09588
Gata3	0.000208611	2.09096
Pik3r6	0.00146966	2.09005
Sult5a1	3.57136e-05	2.08864
Csgalnact2	6.16279e-06	2.08844
Kif13a	4.84711e-05	2.08303
Inpp5b	1.05035e-05	2.081
Amz1	0.000722065	2.07869
Mpp3	0.000848706	2.07837
Pde8a	1.90439e-05	2.07823
Zfp385b	0.00317722	2.07793
Ednra	0.00064096	2.07711
Dhdh	0.0018102	2.07169
Sec62	1.09081e-05	2.07056
Gyg	4.19975e-06	2.06762
Adap2	5.64101e-05	2.06616
Mid1ip1	6.38951e-05	2.06605
2810474O19Rik	6.78057e-05	2.06511
Atp8b4	0.00104937	2.06405
Slc16a10	5.4011e-05	2.06016
Vim	0.000118108	2.05856
Abcg1	0.000513831	2.05756
Lipa	0.00290232	2.05715
Pkn3	1.9273e-05	2.05006
Cdadc1	1.7467e-05	2.04769
Megf9	6.45764e-05	2.04516
S1pr2	0.000241109	2.04067
Pnpla2	0.000108648	2.03078
Foxp1	8.56268e-05	2.0304
Kctd8	0.00129522	2.02831
Tm6sf1	0.00134831	2.01655
Sept8	0.00152313	2.01628
Fam102b	0.000381106	2.00963
Rab6b	0.00330106	2.00504
Dpysl3	0.000113697	-2.00184
Dclk1	0.000577009	-2.00436
Trak1	0.00297408	-2.00566
Dynlt1a /// Dynlt1b /// Dynlt1c /// Dynlt1f	0.00271293	-2.0057
Dio2	0.00130238	-2.00703
Prrx1	3.98373e-05	-2.0081
Ddr1	0.000137251	-2.01039
Pigt	0.000289492	-2.01612
Vsig10	0.000214408	-2.01657
Ngfr	0.000874058	-2.01659
Arhgef16	2.30998e-06	-2.01821
B4galt6	0.00101922	-2.01893
Fam3c	1.53105e-05	-2.01994
Cand2	0.000368225	-2.02132
Lypd8	0.000948066	-2.02515
Cd80	0.0030829	-2.02538
Haghl	0.00679635	-2.02616
Kctd17	0.000152547	-2.02903
Ngf	3.68846e-05	-2.02976
Il22ra1	0.00136523	-2.03443
Aldh18a1	1.35998e-05	-2.03728
Galnt4	0.0001671	-2.03775
Fbxw9	0.000195401	-2.03801
Sh3bgrl2	0.000663198	-2.04103
Efna5	0.00202289	-2.0412
Eva1a	0.00146978	-2.04222
Rfk	0.00158413	-2.04294
Spata6	0.00235806	-2.04379
Tprn	0.00013908	-2.0464
Galnt3	9.36365e-05	-2.04868
Dsg2	2.55239e-05	-2.04926
Kcnk1	2.54162e-05	-2.04934
Nxn	0.00122048	-2.05016
Hmgn3	0.000309651	-2.05368
Vopp1	0.00061396	-2.05429
Got2	3.60797e-05	-2.05507
Wwp2	5.45475e-05	-2.05565
Syne4	2.61193e-05	-2.05635
Panx1	0.000265494	-2.0589
Sidt1	0.000446509	-2.06019
Gpx8	0.000365743	-2.06151
Celf4	0.00385365	-2.06363
Map7	0.000763115	-2.06394
Enah	0.00384759	-2.06995
Lrrc46	0.00112811	-2.07376
Ndrg1	0.00223589	-2.07429
Aldh3b2	0.00036819	-2.07496
Plxnb3	3.59834e-05	-2.07529
St3gal4	0.00067396	-2.0789
Col5a1	0.000250058	-2.08168
Pde7a	0.000665894	-2.08399
Ppp1r13l	0.00338527	-2.09342
Spint1	0.000167651	-2.09498
Fzd1	0.00481606	-2.09623
Tbc1d1	0.000285835	-2.09654
Gpc1	0.00212736	-2.09765
Sox4	0.000126437	-2.09834
Ttc22	0.000285484	-2.10569
Cblc	4.29776e-05	-2.10826
Strbp	0.00528225	-2.10986
Osbpl10	0.000359379	-2.11111
Runx1	0.000262603	-2.1114
Nr4a1	0.00383665	-2.11643
Il23a	0.000544344	-2.11734
Rcc2	1.57285e-06	-2.1192
2310061G22Rik	0.000115406	-2.11987
Entpd2	0.00130568	-2.12049
Ckap4	0.00022359	-2.1211
Plscr1	2.56731e-05	-2.12394
Mgmt	1.08319e-05	-2.12401
Eya1	0.000940777	-2.12513
Mcu	0.00059332	-2.12599
AW112010	0.000299161	-2.12668
Samd9l	0.000177815	-2.12838
Uck2	0.000179351	-2.12858
Cybrd1	0.000484806	-2.12883
Tnfsf11	0.00145878	-2.13243
Foxc2	0.000295451	-2.13418
Tubb3	0.00217237	-2.13428
Slc39a11	5.40953e-07	-2.13844
Fbn1	0.00100089	-2.13895
A930026I22Rik	0.00177366	-2.14217
Prosc	0.000287448	-2.1487
Syncrip	0.000641855	-2.15267
Mycbp	0.0041901	-2.15306
Nudt4	0.000501926	-2.1545
Psat1	0.00174339	-2.15628
B4galt3	0.000608004	-2.16189
Hhat	0.00103639	-2.16589
Isg20	0.00017125	-2.16601
B9d1	0.00254719	-2.1677
Vars	6.54174e-07	-2.16792
Sema4d	0.000378361	-2.16798
Cemip	0.000391921	-2.16964
Slc4a4	0.00061019	-2.16991
Slc9a3r1	0.000155487	-2.17314
Slc20a1	0.000135113	-2.1743
Plxna3	4.42997e-05	-2.17451
Coro2a	4.38888e-06	-2.17516
Slc9a9	0.000332242	-2.17576
Ppap2c	0.000919217	-2.17679
Wnt4	0.00371515	-2.17768
2610524H06Rik	2.84249e-05	-2.17809
Ppa1	3.11218e-06	-2.18122
Ccdc64b	0.00108068	-2.18772
Masp1	0.000168312	-2.18783
Trim7	0.00487909	-2.19171
Gpc6	0.000165434	-2.19195
Clcf1	0.000152766	-2.19615
Gale	3.51907e-09	-2.1967
Lrrc2	0.00687382	-2.19674
Mfap3l	0.000708661	-2.19682
Pde12	4.78865e-08	-2.20237
Shmt2	1.53835e-05	-2.20305
Chodl	0.000415474	-2.20627
4930452B06Rik	1.15977e-05	-2.20697
Ncam1	0.000523507	-2.21095
Ccna1	0.00112932	-2.21647
Lpgat1	3.28175e-05	-2.21839
Ptpn18	0.000132057	-2.22108
1500011B03Rik	4.77921e-05	-2.2242
Clmn	5.55466e-05	-2.22524
Oas2	0.00209328	-2.22533
Hes6	0.000826003	-2.22727
Ppif	0.000616682	-2.22818
Cxxc5	0.000286681	-2.22844
Rab17	0.00256817	-2.22859
Bid	0.000169283	-2.22962
Igfbp4	0.00232858	-2.22991
Fosl2	0.000712829	-2.23061
Hist1h4a /// Hist1h4b /// Hist1h4c /// Hist1h4d /// Hist1h4f /// Hist1h4h /// Hist1h4i /// Hist1h4j /// Hist1h4k /// Hist1h4m /// Hist1h4n /// Hist2h4 /// Hist4h4	0.00945715	-2.23468
Tanc2	5.16636e-05	-2.23581
BC016579	4.26076e-05	-2.23693
Sytl1	0.000118301	-2.24386
Arhgef4	0.00116767	-2.24517
Ankrd35	0.00265713	-2.24736
Sfrp1	1.91596e-05	-2.24822
Capn13	0.000746526	-2.25155
9630010G10Rik	0.000491408	-2.25282
Odf2l	0.00266048	-2.25435
Cmas	5.94235e-05	-2.25547
Lrba	1.02923e-05	-2.25664
Ak1	0.000617605	-2.25898
Kcnma1	0.00173375	-2.26075
Abcc9	0.00623653	-2.2614
Dpy19l3	0.000233399	-2.2615
Sh3glb2	3.40657e-05	-2.26394
Stc1	4.88075e-05	-2.26502
Cib1	1.47595e-06	-2.26844
Grhl2	0.000476654	-2.26921
Kctd1	0.000320187	-2.27422
Gmds	0.000697001	-2.27494
Ifit1	0.00141905	-2.28173
Bag2	0.000100808	-2.28489
Bspry	0.000118013	-2.28721
Eppk1	1.83447e-05	-2.28763
Stau2	2.48845e-05	-2.29183
Gm10451	0.000368289	-2.29256
Ppfia3	0.000191991	-2.29523
Hoxa1	0.00212576	-2.29634
Nans	5.55455e-07	-2.3001
Sectm1b	4.16704e-05	-2.30248
Mipol1	0.00230988	-2.30483
Aim1	0.000737959	-2.30577
1700001O22Rik	0.000235697	-2.30588
Pik3r3	4.37432e-06	-2.3106
Wisp1	0.000424845	-2.31257
Pfkl	2.28438e-06	-2.31285
Prkab1	4.3119e-06	-2.31338
Bmpr1b	0.00168421	-2.31412
Qsox1	0.000587629	-2.31561
Fscn1	0.00173745	-2.31769
Slc15a2	0.00303683	-2.31783
Pak1	9.5844e-05	-2.31939
Tctex1d2	0.0014895	-2.32483
Rab15	1.44542e-05	-2.32835
A930007A09Rik	0.0065597	-2.33002
Tmem125	1.36959e-05	-2.33348
Serpinb12	0.00201863	-2.33571
Bcl11a	0.00291395	-2.33632
Slc1a1	0.000121522	-2.33668
Gpc4	2.81589e-06	-2.33916
Fxyd6	0.000237049	-2.33924
Plac8	0.00560082	-2.34133
Enc1	6.78171e-06	-2.34672
Gxylt2	4.37895e-05	-2.34777
Cxadr	0.00236575	-2.35182
Tmtc4	0.000188298	-2.35316
Ascl3	0.000407685	-2.36066
Orai2	1.88794e-05	-2.36288
Arntl	6.05815e-05	-2.36343
Matn2	0.00414684	-2.36373
Tnfaip8	3.65138e-05	-2.36722
Clec10a	0.00118138	-2.36923
Tst	0.000300396	-2.37429
Plekha6	0.000204928	-2.37659
Plekha7	0.000301142	-2.37909
Sgms2	0.00035779	-2.38036
Traf4	4.10232e-06	-2.38422
Sowahb	4.26857e-05	-2.38474
Lif	5.10351e-06	-2.38669
Ephb2	2.05185e-05	-2.39398
Rhbdl2	0.000807186	-2.39402
Dtx1	8.51872e-07	-2.39598
Ydjc	1.9507e-06	-2.40235
Cp	2.4016e-05	-2.40277
Ero1l	3.52418e-06	-2.40298
Sfrp4	0.000159805	-2.40967
Fat1	0.000620201	-2.41535
Endod1	2.01811e-05	-2.41899
Ebf3	0.00273924	-2.41911
Tnfrsf18	5.02498e-05	-2.41972
Slc25a13	0.000136254	-2.42224
Il13ra1	0.00130377	-2.4225
Adss	1.87103e-06	-2.42509
Sobp	0.00088385	-2.42552
Knop1	0.000639701	-2.42857
Frk	0.00276214	-2.42936
Acpp	0.00259455	-2.44112
Cnnm2	6.8502e-05	-2.44146
Rrad	0.000149689	-2.4442
Hddc2	1.33812e-05	-2.44572
Usp18	0.000102267	-2.44621
Spats2l	0.00208975	-2.45
Serpinf1	0.000244086	-2.45602
Gstm5	2.74926e-05	-2.46103
Steap2	0.000755551	-2.46616
Trp53i11	2.59833e-05	-2.46811
Casp1	2.54221e-05	-2.4682
Mark1	0.000214764	-2.46823
Fam107b	1.20633e-06	-2.47468
Prp2	0.00032535	-2.47621
Golm1	8.52472e-07	-2.47798
Pla2g4a	0.000112129	-2.47958
Tnfsf8	1.0219e-06	-2.48465
Ankrd42	0.00603441	-2.48934
Eps8	0.000358376	-2.49958
1110002E22Rik /// LOC102634333	0.00148819	-2.50316
Col1a2	0.000239552	-2.50501
Rnf24	0.00011727	-2.50652
Tspan33	0.00102133	-2.50796
Flnb	2.32881e-05	-2.5117
Thy1	0.000200662	-2.51253
Gm10193 /// Zfp706	0.000358295	-2.51303
Iapp	6.0796e-05	-2.51333
Ahr	0.0006708	-2.51671
Pkm	8.39652e-05	-2.52128
Oasl2	0.00126249	-2.52617
Zfp618	0.00029783	-2.52943
Gpr176	0.000440494	-2.53391
Rab25	3.90795e-05	-2.53513
Spats2	0.000189817	-2.53766
Dusp10	0.00037469	-2.53858
Nfkbiz	2.57228e-05	-2.53879
Marcksl1	0.000147282	-2.53938
Itih5	0.00060137	-2.54115
Pkp3	0.000321038	-2.54648
Rhpn2	0.000117242	-2.54728
A730054J21Rik	0.00594084	-2.55547
Cyp26a1	0.00253036	-2.55895
Hsh2d	0.00021705	-2.55948
Ttc39a	0.0025835	-2.57314
Dcn	0.00113562	-2.57439
Arc	0.00010126	-2.57725
Ceacam1 /// Ceacam2	0.000185959	-2.57823
1110008L16Rik	0.000111338	-2.57832
Tmc4	1.66917e-06	-2.5826
4921506M07Rik /// LOC102642336	0.000346174	-2.59201
BC030870	0.000218687	-2.59705
Btg4	0.00106293	-2.60348
Slc39a6	8.72427e-07	-2.60982
Tbx1	5.45928e-05	-2.61449
Pafah1b3	5.51985e-07	-2.61469
Rassf10	0.00125081	-2.6166
Kif21a	0.00203398	-2.61776
Stk39	0.000512671	-2.62229
Cdh17	9.91507e-05	-2.62825
Tbx18	0.000845234	-2.6319
Tenm3	0.00100674	-2.63727
Ccdc80	0.00011271	-2.63728
Klhl30	0.00169209	-2.64629
Trpv4	3.20182e-05	-2.64876
Pycr1	7.74716e-05	-2.65831
Cpa3	0.00179002	-2.65944
2310001H17Rik	0.000230983	-2.66173
Hook2	2.39263e-05	-2.66279
Ccdc67	0.000552907	-2.66781
Nrip3	0.000374935	-2.66856
Tmem98	6.4401e-06	-2.67218
0610040J01Rik	1.63745e-05	-2.67277
Krt8	2.13325e-05	-2.68057
Cpz	0.00016597	-2.68344
Arl6	0.000403846	-2.68565
Sema4b	1.94798e-05	-2.6868
Tpd52l1	0.000422803	-2.68845
Csprs /// Gm15433 /// Gm2666 /// Gm7609 /// LOC100041903 /// LOC100503923 /// LOC101055758	4.52223e-05	-2.69914
BC026600	0.000342829	-2.70151
Fn3krp	0.000135855	-2.70168
Aim1l	0.000270922	-2.70201
Iffo2	2.14378e-06	-2.7155
Appl2	0.000356308	-2.71787
Tpsb2	5.87446e-07	-2.72433
Runx3	0.000537286	-2.72568
Plch2	0.000428334	-2.73178
Sostdc1	0.000536716	-2.73183
Scin	0.000670024	-2.73618
Pi16	0.00068354	-2.73735
Myc	1.84801e-05	-2.74246
Acox2	0.00121437	-2.74855
Aif1	0.000137612	-2.75336
Nhsl1	1.47342e-05	-2.75906
Zfp7	8.31433e-07	-2.76264
Ncmap	0.000382325	-2.76349
Tpsab1	0.000315245	-2.76396
Zbtb7c	6.21226e-05	-2.76664
Fam83h	0.000425984	-2.76924
Sel1l3	0.00377922	-2.77593
Serpinb1b	5.44593e-05	-2.77978
Trim63	0.00104226	-2.78732
Tes	2.14333e-07	-2.78813
Twist1	5.5843e-06	-2.79195
Robo1	8.2845e-05	-2.79687
Zbp1	3.97066e-05	-2.79957
Sulf1	5.45924e-06	-2.80004
Btbd11	0.000342715	-2.8031
Zc3h12d	0.000978092	-2.80913
Wnt10a	0.000499874	-2.81529
Kdelr3	2.96354e-05	-2.816
Hs3st3b1	2.4632e-05	-2.82149
Slc2a1	0.00021572	-2.82158
Spdef	6.31817e-06	-2.82235
Clu	3.66361e-08	-2.82472
Dsp	0.000663101	-2.831
Slc4a7	0.000494338	-2.8371
Ankrd6	0.000131459	-2.84026
Polr3k	1.69353e-05	-2.8437
Gpr64	0.00715702	-2.84457
Ovol1	4.16522e-05	-2.84614
Chac2	0.000125136	-2.84886
Artn	0.000236148	-2.85209
Smim22	5.03046e-05	-2.85571
Mmp14	7.79306e-05	-2.85675
Plek2	0.000162178	-2.85962
Cldn7	2.09794e-06	-2.86069
Epsti1	0.000269418	-2.86102
Bmp7	9.65256e-05	-2.86892
Col8a1	0.000410287	-2.86941
Galnt7	0.00215977	-2.87067
Vwa1	4.92363e-05	-2.87786
Ebf2	0.000406218	-2.88227
Lca5l	0.000361533	-2.88741
Muc2	5.58685e-05	-2.89546
Tgif1	5.24371e-06	-2.90088
Tpi1	1.7884e-07	-2.90185
Cdcp1	0.000157279	-2.90429
Mmp3	0.00797898	-2.91917
Galm	7.42594e-05	-2.92262
Fam110c	0.000145062	-2.94142
6430537K16Rik	0.000248671	-2.96852
C1qb	1.73305e-05	-2.96899
Abcc1	4.40535e-06	-2.98311
Ceacam1	0.000122317	-2.9918
Il1rl2	4.79787e-05	-2.99234
Fbn2	0.000130915	-3.00014
4933407E14Rik	0.000168959	-3.02761
Fgf13	2.23459e-05	-3.03041
Psrc1	0.00308026	-3.03321
St14	2.51762e-06	-3.03666
Fam83e	7.2397e-05	-3.03694
Gas5 /// Snord47	8.79911e-06	-3.03722
Gpr171	0.00102381	-3.04818
Pax9	6.64248e-08	-3.0494
Igdcc4	6.50315e-05	-3.07091
Ccnd2	7.8446e-07	-3.07586
Slc44a4	1.77702e-05	-3.08648
Tenm4	3.937e-05	-3.10043
Junb	0.000439462	-3.10347
Mphosph6	1.92765e-05	-3.11612
Bace2	0.000145857	-3.12038
Apol9a /// Apol9b	0.00117022	-3.12599
Tspan1	6.64048e-05	-3.13986
C1qa	1.61815e-05	-3.1404
Foxa1	2.47798e-05	-3.14152
Tchh	3.16582e-05	-3.14719
C1qc	8.36127e-06	-3.15805
Apol7a /// Apol7c /// Gm8221	0.000165012	-3.15934
2200002D01Rik	8.10508e-06	-3.16354
Lzts3	8.10399e-05	-3.17127
Zfp750	0.000317483	-3.17127
AU042950	4.05286e-05	-3.17385
Tmem30b	0.000153655	-3.18787
Nfkbie	1.39532e-06	-3.18921
Slc16a11	3.16466e-06	-3.20874
Lpcat2	0.000200154	-3.21252
Dmkn	9.333e-05	-3.23767
Tubb2a-ps2 /// Tubb2b	1.97218e-05	-3.23793
Pir	0.00046823	-3.23815
Rdh10	2.31481e-07	-3.24118
Ecm1	0.00103249	-3.24249
Nfasc	7.97668e-07	-3.24597
Esrp1	1.48383e-06	-3.24721
Ptprz1	0.000876722	-3.25089
Urah	0.00341473	-3.25574
Erlin2	9.51952e-07	-3.25791
Barx2	0.00052026	-3.26283
Tmem158	6.29095e-08	-3.26598
Trim13	0.000420485	-3.26667
Bglap /// Bglap2 /// Bglap3	2.13026e-06	-3.26685
Apobec2	0.000339679	-3.26948
Glis3	7.3075e-05	-3.27476
Pdgfc	2.95009e-05	-3.28501
Celsr1	5.57925e-06	-3.2891
Col11a1	0.000332945	-3.2946
Krt14	0.00409002	-3.29677
Epyc	1.96797e-05	-3.30071
Eaf2	0.000142896	-3.30441
Sptlc3	0.0025918	-3.31459
Nupr1	1.98543e-06	-3.31796
Irf6	0.000173671	-3.32233
Apold1	5.31328e-05	-3.33243
2310043M15Rik	0.000121368	-3.34065
Mapk13	5.97012e-06	-3.35221
Ddx60	0.0015613	-3.35494
Lypd6b	0.000190216	-3.35715
Lrig1	0.000134051	-3.36007
Bhlhe40	4.37965e-06	-3.36483
Slc5a9	9.63687e-06	-3.36591
Galnt6	5.2882e-05	-3.3837
Fam83f	4.52006e-05	-3.40541
Ccdc34	0.000152456	-3.40782
Eya2	0.000178009	-3.44243
Srprb /// Trf	2.34098e-07	-3.4495
Styk1	0.000131677	-3.46914
Mansc1	0.000115825	-3.47477
Krt18	1.3742e-06	-3.48221
Tshz2	0.000127719	-3.49228
Tnfrsf11b	0.000154908	-3.49471
Erbb2	2.03873e-06	-3.49989
Epcam	1.52193e-06	-3.51054
Defb1	0.000114509	-3.5119
Sult1c2	0.000312547	-3.53281
Serpinb1a	3.41689e-06	-3.53472
Ckmt1	3.81493e-08	-3.53488
Nfil3	0.000649978	-3.54822
Col15a1	1.30465e-06	-3.54909
Abcc4	5.01292e-08	-3.55135
Pinlyp	2.55992e-05	-3.56006
2610035D17Rik	8.93022e-05	-3.57023
Vill	6.59484e-05	-3.57297
Muc20	3.34794e-07	-3.57422
Fgf23	7.6339e-05	-3.57462
Slc28a3	4.28171e-05	-3.5813
Klf5	8.52012e-06	-3.58271
Pof1b	8.33752e-05	-3.60112
Col5a3	0.000123366	-3.60206
Pcdh7	0.00331124	-3.60801
Mpzl3	2.24221e-05	-3.61727
Parm1	3.87718e-05	-3.62409
Cldn2	3.53223e-05	-3.62479
Slc45a3	6.49193e-06	-3.62677
Lgr4	5.95707e-06	-3.63437
Csprs /// Gm2666 /// Gm7609 /// LOC100041903 /// LOC100503923	0.000176173	-3.64458
Lpcat4	2.48272e-07	-3.65295
Id4	0.00125597	-3.68015
Adamts12	0.000239608	-3.71925
Gprc5c	4.22577e-06	-3.73272
Smoc2	0.000264419	-3.73426
Slco4a1	1.15395e-06	-3.74509
B3galt2	0.00838679	-3.7454
Tnfaip6	0.00036735	-3.75132
Csprs /// Gm15433 /// Gm2666 /// Gm7609 /// LOC100041903 /// LOC100503923	5.87337e-05	-3.75875
Pdlim4	9.08535e-05	-3.7755
Ehf	1.81826e-05	-3.78115
Steap1	0.00038967	-3.78243
Mgat3	3.56239e-05	-3.79167
Wnt7b	3.88717e-06	-3.79312
4732490B19Rik	9.22173e-05	-3.79913
Krt19	1.43921e-05	-3.813
Tpbg	7.92774e-05	-3.84108
Rassf6	1.32276e-07	-3.8422
Pitx1	4.23241e-05	-3.85676
Capsl	0.00342664	-3.87147
Upk1b	4.33183e-06	-3.87331
Mpzl2	0.00122244	-3.88546
Muc13	0.000194764	-3.90368
Acsm1	0.000224267	-3.91315
F3	0.00189223	-3.92797
Gpx2	3.17305e-05	-3.93051
Trim59	0.000562102	-3.93173
Mt1	0.000122952	-3.93176
Tjp3	1.406e-06	-3.93251
Mboat1	0.000115491	-3.9436
Ifi44l	0.000540885	-3.95408
Fcna	0.000813708	-3.96702
Asph	1.15096e-05	-3.98353
Col3a1	3.17621e-05	-3.99607
Tmprss13	5.1153e-05	-4.0026
Col5a2	0.000103305	-4.00643
Sorbs2	0.000305852	-4.02297
Ifitm1	2.05557e-05	-4.02847
Gsta4	5.9218e-05	-4.0401
Lgals3bp	5.32138e-05	-4.0484
Tyro3	5.06213e-05	-4.07133
Ptges	2.02268e-05	-4.09247
Rin1	0.000708317	-4.1001
Adam28	1.23226e-05	-4.12022
Islr	9.63527e-05	-4.13173
Ttc9	2.7585e-05	-4.14701
Six2	0.000210137	-4.16628
Foxc1	0.00159783	-4.16722
Speer4a	0.0016498	-4.19384
BC064078	5.17588e-05	-4.22093
AI506816	4.13438e-06	-4.26094
Mgat4a	3.14058e-05	-4.27344
Adig	0.00193794	-4.27775
Gsto1	8.20493e-05	-4.27887
Isl1	0.000127783	-4.28021
Tfap2a	6.72787e-06	-4.28521
Shisa3	0.00185466	-4.30543
Fap	5.53893e-05	-4.32587
Mx1	4.23437e-05	-4.34507
1500015O10Rik	5.30938e-06	-4.3451
Rgs5	1.09222e-06	-4.36315
Gna14	2.51545e-05	-4.37176
Gramd3	8.36363e-08	-4.3917
Blnk	0.00014032	-4.3919
Aldh1a3	0.00448781	-4.39799
Hpse	7.20613e-06	-4.40842
Cyp1b1	2.09728e-05	-4.4153
Thbs2	9.42276e-05	-4.43001
Nfe2l3	6.47622e-05	-4.44349
Pdgfrl	6.99893e-05	-4.46276
Cidea	0.00988653	-4.51119
Fndc7	0.00156557	-4.52011
Klhdc8a	0.000100127	-4.52204
Misp	1.80389e-05	-4.57724
Ccl8	1.67843e-05	-4.62807
Itgb8	1.25614e-06	-4.63436
Stoml3	0.000417758	-4.64082
Galnt12	6.10372e-07	-4.687
Perp	0.000318118	-4.68859
Igfbp3	0.00101004	-4.75868
AI256396	0.000153598	-4.77448
Prom1	0.000140504	-4.77517
Krt23	0.000126855	-4.77796
AU040972	0.0017309	-4.79045
A2m	1.3016e-05	-4.8293
Serinc2	2.08851e-05	-4.83749
Ikzf2	4.91171e-05	-4.8886
Nts	6.28358e-06	-4.92938
Gabrp	0.000141584	-5.04397
Atp10b	4.59888e-07	-5.0759
Ern2	2.91952e-05	-5.16927
Adam8	0.000103022	-5.25026
Mkrn2os	6.32178e-05	-5.29532
Egr1	3.47097e-05	-5.37579
Gcnt1	2.18295e-05	-5.37623
Galnt5	1.36523e-05	-5.40592
Ccl28	0.000230893	-5.42177
Ifi44	9.09801e-05	-5.49896
Adh7	0.000527027	-5.51733
Tacstd2	6.87758e-06	-5.52375
Cxcl17	4.00242e-05	-5.57364
Plch1	0.000123153	-5.57729
Mfsd4	8.07638e-05	-5.59901
Dsc3	0.000703331	-5.60674
Med24	3.95956e-05	-5.67179
Lipe	2.04257e-07	-5.68977
Mall	3.23535e-07	-5.71769
Pcyt1b	0.000306084	-5.75641
Mst1	4.07136e-05	-5.7798
Ankrd37	3.72569e-05	-5.78966
Fhl2	4.02031e-05	-5.80756
Dst	0.000162161	-5.84573
Gm3579	4.36105e-05	-5.86534
Ly6k	0.00024073	-5.88054
Ccdc3	0.000940045	-5.882
Has2	0.00160596	-5.93991
Fxyd4	3.95978e-05	-5.95677
Itgb4	0.000133528	-5.97705
Slc23a3	0.000127128	-5.99899
Prg4	0.000359481	-6.08238
Ildr1	1.71496e-05	-6.08365
F5	0.00308963	-6.15816
BC023969	9.11601e-08	-6.17689
Fcgbp	0.000587363	-6.19956
Tmprss11g	6.49381e-05	-6.3148
Enpp3	4.34841e-07	-6.39267
Ptx3	1.17192e-06	-6.42299
Frzb	9.5676e-07	-6.46598
Stra6	8.74099e-06	-6.48501
Ffar4	5.31586e-09	-6.56219
Dmrta2	5.58107e-06	-6.59345
Npas2	0.000106936	-6.64203
Aqp3	0.000504608	-6.66662
Gjb2	0.000527725	-6.67921
Sox2	2.825e-05	-6.71671
Fbln2	2.43208e-06	-6.77311
Prrx2	1.555e-06	-6.77776
Col1a1	2.36381e-05	-6.88653
Csf3	1.67471e-05	-6.90396
Sfn	0.000194869	-6.905
Cadm4	1.20441e-07	-6.94997
Cpxm1	1.10355e-06	-6.9663
Tcf24	1.23198e-05	-6.9936
Tubb2b	7.33243e-07	-7.00819
Sdcbp2	5.60519e-08	-7.02185
Basp1	9.44528e-07	-7.03474
Psapl1	2.82671e-07	-7.04129
Sertad4	5.21546e-05	-7.12721
Sult1d1	0.00526049	-7.13202
Comp	0.000224329	-7.18443
Srd5a1	0.00189488	-7.23034
Clca1	5.8378e-05	-7.28496
Vtcn1	4.1147e-05	-7.29901
Melk	1.01398e-05	-7.38153
Otx1	3.74617e-05	-7.4015
Tmc5	3.52459e-06	-7.42382
Six1	0.000270045	-7.44262
S100a14	0.000901297	-7.51755
Klk11	6.02401e-05	-7.53082
Slitrk6	1.26276e-05	-7.66265
Anxa8	4.68204e-05	-7.68179
Slc13a2	0.000171462	-7.72467
Fam84a	6.77713e-07	-7.77854
Muc4	2.20932e-07	-7.85063
5730559C18Rik	1.90547e-07	-7.90051
Scara3	0.000141681	-7.9818
Fetub	4.5705e-05	-8.0029
Trim15	4.45729e-08	-8.03398
Dkk2	2.73338e-07	-8.29417
Morc1	0.000141523	-8.47022
Chl1	1.36212e-07	-8.47324
Sox21	1.5827e-07	-8.61239
Atg9b	0.000250606	-8.62633
Adm	6.17083e-05	-8.67312
Atp6v1b1	2.95158e-05	-8.74335
1700016C15Rik	0.000269516	-8.76283
Fut9	0.000531136	-8.88789
Elf3	1.86497e-08	-8.99949
Cilp	0.000236003	-9.09222
Glycam1	0.000399936	-9.13104
Hsd17b2	0.000200758	-9.17807
Cldn23	0.000223585	-9.21692
Arntl2	1.60654e-05	-9.23791
Ces2f	4.89452e-05	-9.25978
Cdhr1	0.000495661	-9.34751
Dsc2	0.000272668	-9.37575
Ptn	1.73173e-06	-9.44704
Cyp4a12a	0.000673173	-9.85554
Muc16	4.06155e-05	-9.87138
BC048546	0.0017197	-9.8819
Fbxo32	1.92345e-06	-10.0144
Lrrc26	0.000111407	-10.1133
Padi1	9.98948e-07	-10.1702
Moxd1	0.000148729	-10.5987
Rad51b	1.16672e-05	-10.7036
Ccl20	1.44277e-05	-10.7582
Ubd	2.2268e-07	-11.3217
Pkp1	0.000456645	-11.485
4833423E24Rik	4.66486e-05	-11.548
C1ql3	0.000128456	-11.5507
Fxyd3	1.51754e-05	-11.6061
Osr2	1.45051e-07	-11.8844
Serpinb5	2.85297e-05	-12.1483
Lum	3.61837e-05	-12.2972
Lad1	7.79494e-07	-12.5188
Ptger3	2.56361e-05	-12.9351
Clca1 /// Clca2	2.45275e-06	-12.9698
Slc5a8	0.000163043	-13.0454
Dapl1	1.109e-06	-13.1652
Cpxm2	4.94432e-06	-13.1962
Slco1a5	1.6365e-05	-13.2542
Krt5	0.000105193	-13.3399
Gpr87	0.000238692	-13.866
Calml3	0.000191486	-14.1163
Sult1b1	3.99094e-05	-14.8235
Kcne3	8.93089e-06	-15.5666
Apol7a	3.96635e-06	-15.6622
Sprr1a	0.000695192	-18.9752
2610528A11Rik	8.45327e-06	-19.0515
Msln	7.07821e-08	-19.7804
Oit1	1.41094e-06	-19.9292
Col17a1	0.000141308	-19.9906
Cdh26	0.000292714	-20.0552
Ereg	0.000170641	-20.2637
Arg1	0.000985638	-20.837
Aqp4	8.93401e-06	-20.8445
Anxa10	4.72436e-05	-20.9867
Cldn4	2.1651e-08	-22.0181
Ly6d	1.67842e-06	-22.2682
Calcb	2.46387e-07	-22.7195
Pthlh	6.28526e-06	-23.4324
Alox12e	1.28866e-08	-23.5399
Gp2	0.000691537	-23.7981
Prss30	4.92248e-07	-24.0607
Trp63	2.27125e-05	-24.6793
Alox15	1.70748e-07	-25.3242
Nlrp10	2.28383e-05	-25.4202
Pglyrp1	7.17659e-06	-25.8342
AA467197	4.89618e-05	-27.1375
Prss22	2.16613e-08	-27.2153
Clca2	0.000108988	-27.8302
Egln3	3.47775e-06	-28.3809
Agr2	5.68724e-08	-28.4104
Tmprss11a	4.97449e-05	-28.6832
Krt6a	0.000868602	-30.2903
Serpinb2	2.56662e-06	-31.0141
Sprr2a1 /// Sprr2a2	2.82764e-05	-32.9468
Clca4	2.27975e-05	-33.955
Edn2	1.51523e-06	-35.0196
Krt17	7.46672e-09	-36.6048
Krt15	4.12932e-06	-43.6715
Ifi202b	1.60033e-07	-46.0246
Sult1c1	2.03502e-05	-56.0698
Sprr2a1 /// Sprr2a2 /// Sprr2a3	4.86184e-08	-58.3398
Ltf	3.94586e-05	-61.569
Serpinb11	6.60533e-07	-64.9424
2210407C18Rik	2.73454e-09	-79.3034
Ifi202b /// LOC100044068	2.75412e-08	-97.9827
Dmbt1	2.62907e-05	-107.983
Wfdc18	4.1966e-06	-143.684
