# Supplementary material for: ERBB2 Regulates MED24 during Cancer Progression in Mice with Pten and Smad4 Deletion in the Pulmonary Epithelium
Source: Cells. 2019 Jun 19;8(6):615. doi: 10.3390/cells8060615 (PMC6627404; doi:10.3390/cells8060615)
Supplement: Supplementary file 1 [file cells-08-00615-s001.zip › Cells-515655-supp-final/Table S5.xls]

## Sheet: Sheet0
© 2000-2018 QIAGEN. All rights reserved.
Upstream Regulator	Expr Fold Change	Molecule Type	Predicted Activation State	Activation z-score	p-value of overlap	Target molecules in dataset	Mechanistic Network
TGFB1		growth factor		-1.631	7.81e-49	ABCG1,ABCG2,ABLIM3,ACE,ACKR2,ACPP,ACVRL1,ADAM19,ADAMTS12,ADCY9,ADI1,ADK,ADM,AGR2,AHNAK,AHR,AK1,ALDH18A1,ALDH2,ALOX15,AMOTL2,ANGPTL4,ANXA8/ANXA8L1,AQP1,ARG1,B3GALT2,BDNF,BHLHE40,BMP4,BMP7,C1QA,C1QB,C1QC,C5,CADM1,CALML3,CAND2,CASP1,CAT,CAV1,CAV2,CBFA2T3,CCDC85B,CCL20,Ccl8,CCND2,CCRL2,CD36,CD80,CDC42EP4,CDH5,CDHR1,CEACAM1,CEMIP,CHI3L1,CLCA2,CLDN4,CLIC4,CLU,COL11A1,COL1A1,COL1A2,COL3A1,COL4A1,COL4A2,…	767 (20)
TNF		cytokine	Inhibited	-4.46	5.85e-44	A2M,A4GALT,ABCC1,ABCD2,ABCG2,ACE,ACKR2,ADAM8,ADAMTS8,ADM,ADRB1,ADRB2,AGER,AGTR1,ALDH1A3,ALDH2,ANGPTL4,AQP1,AQP3,ARC,ARG1,AXIN2,BDNF,BHLHE40,BID,BMP4,C5,CASP1,CAT,CAV1,CCDC80,CCL20,CCL28,Ccl6,CCND2,CD36,CD80,CDC42EP4,CDH5,CDO1,CERS4,CHI3L1,CLCF1,CLDN4,CLDN5,CLDN7,CLIC4,CLU,COL15A1,COL1A1,COL1A2,COL3A1,COL4A3,COMP,CP,CPA3,CRYAB,CSF3,CTDSPL,CXCL12,Cxcl15,CYP1B1,CYTH3,CYYR1,DCN,DLL4,DMBT1,DPP4,DSC2,D…	481 (12)
beta-estradiol		chemical - endogenous mammalian		-0.603	1.66e-35	A2M,A4GALT,ABCB1,ABCG2,ACE,ACER2,ACKR2,ACOX2,ACPP,ACVR2B,ADCY9,ADK,ADM,ADRB1,ADRB2,AGER,AGTR1,AHR,AIF1,AKAP2,ALDH18A1,ALOX15,AQP1,ARC,ARG1,ATP2B2,AXIN2,BACE2,BDNF,BHLHE40,BID,BLNK,BMP4,BMPR1B,BMPR2,BNIP2,CAPN13,CAV1,CAV2,CBFA2T3,CCDC80,CCL20,CCNA1,CCND2,CDC42EP4,CHI3L1,CLCA1,CLCA2,CLDN4,CLDN7,CLEC1B,CLIC4,CLSTN2,CLU,COL13A1,COL1A1,COL1A2,COL3A1,COMP,CP,CPXM1,CXADR,CXCL12,CXXC5,CYP1B1,CYP2B6,CYTH3…	732 (23)
ETV5	7.672	transcription regulator		1.301	2.34e-27	AGER,AHNAK,AKAP5,CAV1,CHI3L1,CLDN4,CLDN7,CLIC5,COL4A3,CXCL12,DPYSL2,EGFL6,EMP2,ETV5,FASN,HOPX,ICAM1,ICAM2,ITGB1,KRT19,KRT23,KRT80,LGI3,MID1IP1,MLC1,MMP14,MSN,PKP3,PMP22,QKI,S100A14,SCARB1,SCD,SFTPA1,SFTPB,SFTPC,SHH,SLC34A2,SOAT1,TIMP3,TINAGL1,TJP1,TJP3,TWIST1,ZEB1
progesterone		chemical - endogenous mammalian		1.097	6.03e-27	ABCB1,ABCG2,ACE,ACPP,ADM,ADRB2,AGTR1,ALOX15,AQP1,ARNTL,ATP1A2,BDNF,BHLHE40,CADM1,CAV1,CD36,Chil3/Chil4,CKMT1A/CKMT1B,CLCA1,CLDN4,CLDN5,COL15A1,CP,CRYAB,CTDSPL,CXCL12,CYP1B1,CYP26A1,CYP2B6,DLC1,DPP4,EDN3,EDNRA,EGR1,ENC1,ENG,ENPEP,EPAS1,ERBB2,F3,FAM49A,FLT1,FOXC1,FUT9,GABARAPL1,GAP43,GATA2,GJB2,GPAM,GRIA1,GRIA3,Gstt1,HOPX,HSD11B1,HSD17B2,ICAM1,ID1,IGFBP2,IGFBP3,IL6R,INMT,ISG20,ITGA1,ITGB1,KCNK1,KDR…	589 (23)
NKX2-1		transcription regulator		1.37	1.1e-26	AGER,AGR2,AQP1,BMP4,C5,CA4,CA8,CLDN18,CLU,DIO2,DPP4,Ear2 (includes others),EDIL3,EMP2,ENC1,ESAM,FAM3D,FGFR4,FOXF2,FXYD3,GRHL2,Gsta4,IGFBP6,INMT,KITLG,LRP2,MAPT,MATN4,MLC1,NAPSA,Nes,NKD1,PARD6B,PDGFRA,PGLYRP1,PLA2G1B,PRRX2,QKI,QSOX1,RBPJL,S100G,SCARA3,SCD,SCN7A,SCNN1G,SEC14L2,SERPINB9,SFTPA1,SFTPB,SFTPC,SHH,SLC34A2,SMAD7,SOX17,SOX2,THY1,TMEM37,TP63,TSPAN7,WNT4,WNT7B
CTNNB1		transcription regulator		-1.068	1.26e-23	ABCB1,ABCC1,ABCD2,ADSS,AHR,Akr1c14,ALDH1A3,AQP4,AXIN2,BHLHE40,BMP4,BMP7,C2orf40,C6,CADM1,CCNA1,CCND2,CEACAM1,CELSR1,CLDN2,CLDN5,CLU,COL1A1,COL4A1,COL4A2,CREG1,CSF3,CTDSPL,CTNND2,CXCL12,Cxcl15,CYP1B1,DIO2,DLL4,DPEP1,DTX1,ECM1,EDIL3,EDN3,EGR1,EPCAM,EPHB2,EPHB4,EYA2,FBLN2,FOXA2,FOXC1,FOXC2,GALM,GAP43,GATA2,GATA3,GJB2,GLUL,GPAM,GPX2,GRHL2,HHIP,HILPDA,HOXA5,HSD17B2,ID4,IGFBP2,IL23A,ISL1,ITGA1,ITGB1,KD…	618 (19)
dexamethasone		chemical drug	Activated	2.185	1.48e-23	ABCB1,ABCC1,ACE,ACSL4,ADAM28,ADM,ADRB2,Ahsp,Akr1c14,ALDH18A1,ALOX15,AMIGO2,ANGPTL4,AQP1,ARHGAP24,ARRB1,ASPH,ATP10B,AXIN2,BDNF,BHLHE40,C1QB,C5,CA8,CAT,CAV1,CCL20,CCNA1,CCND2,CCNJ,CD36,CD80,CEACAM1,CHI3L1,Chil3/Chil4,CLDN18,CLDN5,CLIC4,CLU,CMKLR1,COL11A1,COL15A1,COL1A1,COL4A1,COL4A2,COL4A3,CP,CREG1,CRYAB,CXADR,CXCL12,CYP1B1,CYP26A1,CYP2B6,DACH1,DCN,DGKG,DIO2,DLC1,DPYSL3,DUSP10,EDN2,EDNRA,EGLN3,EGR1…	679 (20)
lipopolysaccharide		chemical drug	Inhibited	-3.562	3.68e-23	ABCB1,ABCC1,ABCC4,ABCG1,ACE,ACVR2B,ADM,ADRB2,AGER,AGTR1,AHR,AKAP2,ALDH2,ALOX15,ANGPTL4,Apol7e (includes others),AQP1,AQP3,AQP4,ARC,ARG1,ATP1A2,BDNF,BID,BMP4,C5,CASP1,CAV1,CCL20,Ccl8,CCND2,CCRL2,CD200,CD36,CD80,CDC42EP4,CDH5,CEACAM1,CEMIP,CHI3L1,Chil3/Chil4,CLDN5,CLIC3,CLIC4,CNNM2,COL1A1,COL1A2,COL3A1,COL4A1,COL4A2,COL5A1,COL5A2,COL5A3,CP,CRYAB,CSF3,CTH,CXADR,CXCL12,Cxcl15,CYP2B6,DCN,DIO2,DLL4,DMB…	603 (15)
IFNG		cytokine	Inhibited	-3.479	1.31e-21	A2M,ABCB1,ABLIM3,ACE,ADAMTS8,ADM,AGER,AGTR1,AHR,AIF1,ALDH1A3,ALOX15,ANGPTL4,AQP1,ARC,ARG1,ARL6,BDNF,BID,BLNK,BST1,C1QA,C1QB,C1QC,CASP1,CAT,CAV1,CCL20,CCL28,Ccl6,Ccl8,CCNA1,CCND2,CCRL2,CD200,CD36,CD80,CEACAM1,CELSR1,Chil3/Chil4,CKMT1A/CKMT1B,CLEC10A,CLIC4,CLIC5,COL1A1,COL1A2,COL5A2,CP,CSF3,CXADR,CXCL12,DDR2,DDX60,Defb1,DPP4,EDNRA,EGLN3,EGR1,EHF,ELAVL1,ENTPD2,ERBB2,F3,FAM107A,FASN,FGF1,FGG,FHL2,FLT…	545 (13)
KRAS		enzyme		0.957	2.69e-21	ABCC4,AGER,AHNAK,AHR,AKAP5,Akr1c14,AMPH,ANXA8/ANXA8L1,ARG1,AXIN2,BMP4,CASP1,CAV1,CCDC80,CEACAM1,CHI3L1,CLEC10A,CLIC5,CLU,COL1A1,COL3A1,COL4A1,COL4A3,CRYAB,CSF3,CTNND2,CXADR,DCLK1,DDAH1,DPYSL2,EGFL6,EMP2,EPCAM,EPHB4,EREG,ERO1A,ETV5,F3,FASN,FBLN2,FBN1,FXYD3,GLUL,GPC3,GSN,HOPX,ID1,IGFBP2,JUNB,LGI3,LIF,LIPG,LTBP4,MID1IP1,MLC1,MMD,MMP3,MSLN,MSN,Muc16,MUC20,Muc4,MYC,MYLK,NCAM1,NKD1,NR4A1,NXN,PAK1,PALD1…	544 (16)
mifepristone		chemical drug		-0.64	3.22e-21	ABCB1,ACE,ADM,Alox12e,ALOX15,AQP1,ARG1,BMP7,C1QB,CASP1,CAV1,CEACAM1,CHI3L1,CKMT1A/CKMT1B,CLDN7,CLU,COL15A1,COL5A2,Ctla2a/Ctla2b,DIO2,DLC1,EGR1,EPCAM,F3,FBLN2,FOXA2,H6PD,HAS2,HPGD,HSD11B1,ICAM1,IGFBP3,ITGB4,JUNB,KIT,KLF11,KRT6B,LAMA2,LTF,MME,MMP3,Mt1,MYC,NDRG1,NOX4,NR4A1,OGN,PAX9,PDGFRA,PGLYRP1,PLA2G4A,PRKG2,PTGER2,PTGIS,PTGS1,PTN,PTX3,ROBO1,S100G,SFRP1,SFRP4,SLC2A1,SLC6A2,SOX17,Sult1d1,TENM3,TFPI…	664 (20)
ERBB2	-3.5	kinase	Inhibited	-2.077	1.45e-20	ABCG2,ACSL4,ADAM19,ADAM8,Adig,AGR2,AHNAK,ALOX15,ANGPTL4,BAG2,BHLHE40,BMP7,BNIP2,CADM1,CBFA2T3,CCDC80,CCL20,CCND2,CD36,CDCP1,CLDN4,CLDN7,CLU,CMAS,COL1A1,COL3A1,COL4A1,COL5A1,COL5A2,CXCL12,DPEP1,DSG2,DTX1,EDN2,EGR1,EHF,ELF3,EPHB2,EPSTI1,ERBB2,EREG,ETV5,FASN,FBLN2,FGF7,FLT1,FOXA1,FSCN1,FXYD3,FZD4,GALNT3,GATA3,GPAM,GPC1,GYG1,H6PD,HAS2,HP,ID1,IGFBP3,IGFBP4,IGFBP6,IL6R,IRF6,ITGB1,JUNB,KDR,KIT,LPCAT1,LU…	575 (19)
tretinoin		chemical - endogenous mammalian		1.625	1.67e-20	A2M,ABCG1,ACKR2,ADM,AGTR1,AHNAK,AHR,ALDH1A3,ANGPTL4,ANXA8/ANXA8L1,AP1S2,AQP1,ARG1,ARHGAP29,BHLHE40,BID,BMP4,BMPR1B,BMPR2,C1QA,CA8,CACNA1C,CALML3,CASP1,CCL20,CCNA1,CCND2,CCRL2,CD36,CD80,CD93,CDH5,CEACAM1,Chil3/Chil4,CHL1,CIDEA,COL1A1,COL1A2,COL3A1,COL4A1,COL4A2,COL4A3,CP,CREG1,CSF3,CYP26A1,CYP2B6,DAAM2,DCN,DDX60,DIO2,DLC1,DLL4,DPP4,DPYSL3,DSP,EFNB1,EGR1,ELF3,EPCAM,EYA2,F3,FASN,Fcna,FGFR4,FLT1,FOSL…	610 (18)
IL1B		cytokine	Inhibited	-2.119	1.6e-19	A2M,A4GALT,ABCG2,ACKR2,ACPP,ADAM8,ADM,ADRB2,AGER,AGTR1,AIF1,ALOX15,ANGPTL4,AQP4,ARC,ARG1,BMP4,CAT,CCL20,CCL28,CCNJ,CCRL2,CD80,CHI3L1,COL1A1,CP,CRYAB,CSF3,CXCL12,CYP2B6,DCN,DLL4,DPP4,EGLN3,EGR1,EHF,ELAVL1,ELF3,ENG,EPAS1,ERBB2,F3,FGF7,FGG,FLT1,G0S2,GATA3,GRIA1,HAS2,HP,HSD11B1,IAPP,ICAM1,IFIT1B,IGFBP3,IGFBP4,IGFBP6,IL23A,IL6R,ISG20,ISL1,ITGA1,ITGB1,ITGB8,ITPKB,JUNB,KDR,KRT19,LIF,LIFR,MAPT,MARCKSL1,M…	564 (15)
CG		complex		-1.319	6.29e-18	ABCB1,ACPP,ADH7,ADM,BDNF,BHLHE40,CBFA2T3,CCND2,CD93,CLU,COL11A1,CYP26A1,EDN2,EDN3,EGR1,ENPP3,EPAS1,EREG,FAM110C,FAM3D,FHL1,FZD1,FZD4,G0S2,GATA6,GJB2,GPC1,HAS2,HPGD,HPSE,HSD11B1,ICAM1,IGFBP2,IGFBP3,IGFBP4,ITGA1,ITGB1,KNOP1,LEPR,LGALS3BP,LIF,LIMCH1,LRRN3,NPR1,NPR3,NR4A1,NRP1,Oasl2,PECAM1,PPARG,PPP1R14A,PRKG2,PTGER2,PTGFR,PTGS1,PTX3,RASSF2,RORA,RUNX1,SCARB1,SEMA3E,SFRP4,SLC20A1,SLC4A4,SMAD6,SMURF2,S…	656 (18)
FGF2		growth factor		-0.087	8.48e-18	ACE,ANGPTL4,AQP3,ARC,BDNF,BMP4,CAV1,CCL20,CCND2,COL1A1,COL1A2,COL3A1,CRYAB,CSF3,CXCL12,DCN,DKK2,DLL4,EGR1,EPAS1,EPCAM,EREG,ETV5,F3,FBN1,FGF23,FGFR4,FLT1,GAP43,GRIA1,GRIA3,HAS2,HPSE,ICAM1,IGFBP2,IGFBP3,IGFBP4,ITGB1,JUNB,KDR,LYVE1,MAPT,MEOX2,MGMT,MMP3,MYC,Nes,NGFR,NOTCH4,NR4A1,PDGFB,PDGFC,PDGFRA,PLXDC1,PPARG,PRKCE,PTTG1,RUNX1,SCD,SDC2,SFRP1,SHH,SLC20A1,SLC2A1,SPRY4,ST3GAL4,TFPI,TIMP3,TNFSF11,TUBB3,…	593 (20)
Vegf		group		0.932	7.33e-17	A2M,ABCB1,ACE,AHR,Akr1c14,ANGPTL4,AQP4,ARNTL,AXIN2,BAG2,BMP7,CALCRL,CASP1,CD93,CDH5,CELSR1,CHI3L1,CLCF1,COL4A3,CPA3,CRYAB,Ctla2a/Ctla2b,CXCL12,CYYR1,DLL4,EGR1,EHF,EMP2,ENTPD1,ETV5,F3,FLT1,FXYD4,GJB2,GRK5,HOPX,HPSE,ICAM1,ID1,IGFBP3,IGFBP4,ISG20,ITGB1,ITGB8,KDR,KITLG,LRAT,LRIG1,LRP2,LYVE1,MALL,MAOB,MELK,MEOX2,MMP14,MYC,NOSTRIN,NOTCH4,NR4A1,NRP1,OSBPL10,OVOS2,PADI1,PLVAP,PLXNA2,PMP22,PTHLH,RECK,RGCC…	558 (19)
AGT		growth factor		0.559	1.75e-16	ACE,ADM,AGER,AGTR1,ALOX15,BDNF,CACNA1C,CAT,CAV1,CCND2,CD36,COL1A1,COL1A2,COL3A1,COL4A1,CP,Cxcl15,CYTH3,DLL4,EDNRA,EGR1,ENG,EREG,F3,FASN,FGF13,FGF7,FLT1,GAP43,GRK5,HAS2,ICAM1,IGFBP3,IGFBP4,ITGB1,ITPKB,KITLG,KLF5,LATS2,LEPR,LIF,LZTS3,MAPT,MATN2,MYC,MYH10,NCALD,NDRG1,NGF,NOTCH4,NOX4,NPR1,NPR3,NR4A1,OLR1,PIR,PPARG,PTGFR,PTGS1,PTHLH,RRAS,SCARB1,SEMA6A,SERPINB2,SLC10A6,SLC1A1,SLC2A1,SLC6A2,SMAD7,SNCA,S…	631 (18)
SMARCA4		transcription regulator		0.846	2.25e-16	A2M,ABCB1,ABLIM3,ACE,AGR2,AHNAK,AHR,ALDH1A3,ALDH2,ANXA10,AP1S2,ATP6V1B1,BMP4,BTG4,C1orf54,CA14,CASP1,CCDC85B,CCRL2,CHODL,CLCF1,COL1A1,CP,DGKG,EDNRA,EFNB1,EGR1,EHF,EPHB2,EREG,EVA1A,F3,FGG,FHL2,FLNB,FMO2,FOSL2,FOXA2,GPM6A,GSTO1,GULP1,HHIP,HNMT,HPGD,ICAM1,ICAM2,IGFBP4,IL23A,IRF6,ITGB1,KCNS3,KDR,KIT,KRT15,KRT18,LRAT,LUM,MAOB,MAPK13,Mt1,MYC,MYLK,NCALD,NFKBIZ,NOSTRIN,NPC2,NRIP3,NRP1,PDE4B,PER3,PERP,PPA…	576 (21)
ESR2		ligand-dependent nuclear receptor		0.441	9.79e-16	A4GALT,ADH7,AQP3,BID,BMP4,BMPR2,CAV1,CBFA2T3,CD93,CLDN4,CLEC1B,CLIC5,COL11A1,COL13A1,COL1A1,COMP,CXCL12,DDAH1,DUSP10,EGR1,ENPP3,EREG,FAM110C,FAM84A,FASN,FHL1,FOXA1,GALNT7,GYG1,HPGD,IGFBP3,IGFBP4,IL23A,ITGB1,JUNB,KAZALD1,KDR,KRT14,KRT17,KRT19,KRT6B,KRT8,LIMCH1,LPL,LRRN3,MAOA,MGAT3,MME,MMP14,MYC,NDRG1,NFE2L3,PERP,PLXDC1,PRKCH,PSAT1,PTGFR,PTGIS,PTX3,PYCR1,PYGL,RASSF10,RASSF2,RDH10,SCARB1,SERTAD4,SFR…	632 (19)
SP1		transcription regulator		1.436	1.99e-15	ABCB1,ABCD2,ACVRL1,ADCY4,AFAP1L1,AGER,AGTR1,ALAS2,BACE2,BDNF,BMP4,BMP7,CAT,CAV1,CCL20,CCND2,CEACAM1,CHI3L1,COL1A1,COL1A2,COL8A1,CRYAB,CTH,CXCL12,CYBRD1,CYP1B1,CYP26A1,DLC1,EGR1,ENG,EREG,F10,F3,F7,FASN,FGFR4,FLT1,FOXF2,GRIA1,HAS2,HPSE,ICAM1,ID4,IGFBP3,IGFBP4,KDR,KIT,KRT18,KRT19,LIPA,LPL,MAOA,MAOB,MEOX2,MMP14,Mt1,MUC2,MYC,MYLK,NDRG1,NGFR,NOX4,NPR1,PADI1,PDGFB,PDGFC,PDGFRA,PKM,PLA2G4A,PRKCE,PRKG1,PR…	506 (22)
TP73		transcription regulator		-0.058	2.68e-15	4930486L24Rik,ABCB1,ABCC1,ADAM19,ALAS2,ANGPTL4,ARNTL,BHLHE40,BID,BMP7,CADM1,CASP1,Ccl6,CLMN,COL1A1,COL5A2,CRYAB,CTH,DRAM1,EGR1,ENG,EREG,FASN,FLT1,FOXF1,GATA2,GPR176,GRK5,HPSE,IGFBP3,IGFBP4,ITGB4,KCNK1,KIT,KLF5,LY6D,MGMT,MMP14,MPZL2,NCAM1,NRP1,NUPR1,PDGFB,PERP,PIK3R3,PMP22,PSRC1,PTGES,RNF144B,ROBO4,RPRM,RTN4,RUNX1,SERPINA3,SERPINF1,SFN,SNRK,SPINT1,TBX1,THBS2,THY1,TIMP3,TP53I11,TSHZ2,TSPAN1,TWIST1,…	580 (19)
FOS		transcription regulator		1.166	2.97e-15	4930486L24Rik,A2M,ABCB1,ABCC1,AGTR1,ALDH1A3,AQP3,BDNF,CADM1,CAT,CCL20,CERS4,CHI3L1,CHODL,CLDN2,CLU,COBLL1,COL1A1,CSF3,CTH,Defb1,DIO2,EGR1,ENAH,EPS8,EREG,F3,FASN,FBN1,FETUB,FOXA1,FOXC1,FRZB,FZD5,HAS2,HOXA1,HPGD,ICAM1,IGFBP6,IL23A,ITGB1,ITGB4,JUNB,KITLG,KRT15,KRT8,LGALS3BP,LPL,Macf1,MAOA,MGAT4A,MMP3,MPZL2,MSLN,MYC,NFIL3,NGF,NOTCH4,NPTX1,NR4A1,NTS,PARD6B,PCNX1,PLA2G4A,PRKCE,PTPRZ1,PTTG1,QKI,RAP1GAP,…	410 (14)
ESR1		ligand-dependent nuclear receptor		0.302	3.19e-15	ABCB1,ABCG2,ACE,AHNAK,AK1,AQP1,AQP3,ARL4D,ARNTL,ARRB1,AXIN2,BMP4,BMPR2,C5,CAV1,CAV2,CBLC,CCL20,CLDN2,CLDN4,CLEC1B,CLIC3,COL13A1,COL5A2,COL8A1,CP,CXADR,CXCL12,CYP1B1,DOCK4,DSG2,DUSP10,EGR1,EIF5A2,ENAH,ERBB2,EREG,F3,FASN,FGD5,FHL1,FOSL2,FOXA1,FOXC1,FXYD6,GALNT7,GATA3,GJB2,GPAM,GSN,Gsta4,GULP1,GYG1,HIPK2,HOOK2,ICAM1,ID1,Ifi202b,IFI44,IFI44L,IGFBP2,IGFBP3,IGFBP4,ISG20,JUNB,KCNE2,KCNMA1,KIF13A,KRT19,L…	680 (21)
TWIST1	-2.792	transcription regulator		-0.042	4.81e-15	CCDC3,CELSR1,CHI3L1,CLDN4,CLU,COL1A1,CXCL12,DCN,EGFL6,ENPP3,FAT4,FBN2,FCGBP,FIBIN,FOXC2,GPC1,GSN,HEG1,IGFBP4,ITGA8,KIT,MME,MXRA8,NCAM1,PCDH18,PDGFRA,PDZD2,PROM1,PRRX2,PTPRZ1,RUNX3,SEMA5A,SHH,SLC28A3,SLC29A1,SPOCK2,THBS2,TIMP3,VIM,WISP1,ZEB1,ZEB2	367 (7)
HRAS		enzyme		-1.077	3.74e-14	A2M,ADM,AFAP1L1,AKAP2,ALDH1A3,AMOTL2,ANXA8/ANXA8L1,B4GALT3,BMP4,BTBD11,C1QC,CALCRL,CAV1,CCDC80,CCND2,CLCF1,CLU,COL1A1,COL1A2,COL3A1,COL4A1,COL5A2,CXCL12,CXXC5,DPP4,EGR1,EIF5A2,FASN,FAT1,FBLN2,FERMT2,FHL1,FOSL2,FZD1,GJB2,GNA14,GSN,HAS2,HOXB6,ICAM1,Ifi202b,IGFBP4,IL13RA1,IL17RD,ITGB1,ITGB4,JUNB,KLF5,KRT18,KRT19,LATS2,LIPG,MAOB,MMP14,MMP3,MUC13,MUC2,MYC,MYH10,MYO1C,NNAT,NRP1,PAFAH1B3,PCYT1B,PDGFC,PD…	496 (19)
STAT3		transcription regulator		-0.505	6.87e-14	A2M,ADM,AHR,ALAS2,ALDH1A3,ALOX15,ANGPTL4,ARG1,C5,CASP1,CAT,CCL20,Ccl8,CCND2,CCRL2,CD80,CDH5,CEACAM1,CHI3L1,CLIC5,COL1A1,COL1A2,COL3A1,COL5A1,CSF3,CYP26A1,DPP4,EGR1,EPAS1,F3,FASN,FERMT2,FGG,FLRT3,FLT1,FSCN1,GAP43,GATA3,HAS2,HP,ICAM1,Ifi202b,IFI44,IFIT1B,IKZF2,IL23A,IL6R,ISG20,ITGB1,JUNB,KDR,KRT17,LEPR,LGR4,LIF,LRP2,LTF,MMP3,Mt1,Mx1,MYC,NDRG1,NFKBIZ,NRP1,OAS2,PECAM1,PFKL,PLA2G4A,PLSCR1,PROM1,PTN,PT…	505 (15)
dihydrotestosterone		chemical - endogenous mammalian		0.863	7.64e-14	ABCC4,ABCG1,ACPP,ADM,AGTR1,ALDH1A3,AQP1,ASAP2,AXIN2,C1orf116,CASP1,CCND2,CD36,CDO1,CHI3L1,CLU,CMKLR1,COL3A1,COL4A1,COL5A2,COL5A3,CYP4A22,DCN,DIO2,DPP4,EGR1,ELAVL1,ERBB2,FASN,FBXO32,FGF7,Foxp1,FRK,G0S2,GAP43,GLUL,GSN,HOXA5,HPGD,Ifi202b,IGFBP2,IGFBP3,IGFBP4,ITGB1,KRT14,KRT19,KRT5,LIPE,LPL,MARK1,MGLL,MME,MMP3,Mt1,MYC,MYLK,MYRIP,NDRG1,NNAT,NR4A1,PDE9A,PER2,PPARG,PTHLH,SCD,SFRP4,SFTPB,SFTPC,SLC1A3,SLC…	636 (21)
WNT3A		cytokine		-1.644	8.28e-14	AHR,ALDH1A3,AXIN2,BDNF,BMP4,C2orf40,CCND2,COL1A1,CXCL12,DCN,DKK2,EFNB1,ENG,EPAS1,ETV5,FHL2,FZD1,GAP43,HAS2,ID1,IKZF2,KDR,KIT,KITLG,MMD,MMP14,MYC,NCALD,NCAM1,Nes,NGFR,NKD1,OGN,PDGFRA,PMP22,PPARG,PRICKLE1,RUNX1,RUNX1T1,SERPINB1,SHH,SOX17,TBX3,THY1,TIMP3,TMEM158,TNFRSF11B,TNFSF11,TNN,TUBB3,TWIST1,VIM,WISP1,WNT7B	487 (18)
phorbol myristate acetate		chemical drug		-1.527	1.05e-13	ABCB1,ACE,ACSL4,ADAM28,ADAM8,ADM,AGER,AGTR1,ALDH1A3,AMIGO2,ANGPTL4,AQP4,ARG1,BDNF,BMP7,C3orf52,C5,CA8,CAT,CAV1,CAV2,CCL20,CCNA1,CCND2,CD36,CEMIP,CLCF1,CSF3,DENND3,DMBT1,ECM1,EGR1,ERBB2,F3,FBN1,FGF7,FLT1,FOSL2,FOXC2,FUT9,FZD1,GABRP,GAP43,GATA2,GATA3,GPR87,GPRC5A,GRHL2,GRK5,HAS2,HOXA5,HPSE,HSD11B1,HSD17B2,HSH2D,ICAM1,ID1,IGFBP2,IGFBP3,IGFBP6,IL23A,IL6R,ITGB1,JUNB,KCNK2,KIT,KLF2,KLF5,Krtap17-1,LEPR,…	558 (16)
estrogen receptor		group		-1.545	1.57e-13	ABCG1,ABCG2,BDNF,BMP7,CAV1,CAV2,CCNA1,CCND2,CDH5,CLDN23,CLDN4,COL13A1,COL4A1,COL4A2,COL5A1,CXCL12,CYP2B6,DSC2,DSP,EGR1,ERBB2,EREG,FGF1,FGF13,FGFR4,GATA3,ICAM1,ICAM2,ITGB1,KRT15,KRT18,KRT19,KRT8,LTF,MAPT,MMP14,MSN,MYC,PCDH18,PCDH7,PDGFC,PLEK2,SHH,SLC9A3R1,SMAD6,TIMP3,TJP3,TSC22D3,VEGFC,VIM,ZEB1	645 (19)
SOX2	-6.717	transcription regulator		-0.947	1.77e-13	ABCG2,AHR,AXIN2,BHLHE40,BMP4,CLDN7,COBLL1,COL1A1,CYP26A1,DSP,ELF3,EPCAM,ETV5,FGFR4,FLT1,FOXA2,FOXF1,Foxp1,FRZB,GATA2,GATA3,GATA6,HHAT,HOPX,IRF6,ISL1,KDR,KITLG,KRT14,KRT17,KRT18,KRT19,Macf1,Nes,NOTCH4,NRP1,Oasl2,OTX1,OVOL1,PARD6B,PCDH18,PDGFRA,PECAM1,PPARG,PRKCH,PROM1,SOX13,SOX17,SOX2,SOX21,SPRR1A,SPRY4,STRA6,TBX3,TIMP3,TP63,TUBB3,TWIST1,USP18,VEGFC,VIM,WISP1	420 (18)
Alpha catenin		group		0.567	3.82e-13	ADAM8,ADAMTS12,AXIN2,COL15A1,COL1A1,COL1A2,COL3A1,COL5A1,COL5A2,CXCL12,EGFL6,ENG,EREG,FMNL2,GAP43,ICAM2,IGFBP2,IGFBP4,IGFBP6,KRT6B,LAMA2,LUM,MYC,NFKBIZ,NKD1,PDGFRA,PTX3,RHOJ,STEAP2,THBS2,TNFAIP6,TWIST1,VIM,ZEB2	428 (11)
EGF		growth factor	Inhibited	-2.576	5.84e-13	ABCG2,ACSL4,ALOX15,AQP3,ARC,ARTN,CASP1,CAV1,CCL20,CCND2,CDC42EP1,CLDN2,CLDN7,CLU,COL1A1,COL1A2,COL3A1,CYP2B6,DCN,DIO2,DPP4,EGR1,ELF3,ENAH,EPAS1,ERBB2,EREG,F3,FASN,FLT1,FOXA2,GATA2,Gsta4,HAS2,HOXB5,HPGD,ICAM1,ID1,IGFBP2,IGFBP3,IGFBP4,ITGB1,JUNB,KRT15,KRT19,KRT5,LTF,MMP3,MST1,MUC2,MYC,NCAM1,NGF,NPR2,NR4A1,NRP1,PLSCR1,PLXDC1,PPARG,PRKCH,PTGES,PTGS1,PTHLH,PTTG1,RUNX1,SCD,SERPINA3,SLC4A7,SOX4,SPRY4,ST…	579 (18)
GATA6	2.799	transcription regulator	Activated	2.472	6.58e-13	ABCB1,ALOX15,ARG1,BCAM,BMP4,BMPR2,CAV1,Chil3/Chil4,CLEC10A,COL4A1,COL4A2,DPP4,Fcna,FKBP14,FOXA1,FOXA2,GATA6,IRF6,KLF2,KRT14,KRT17,LYVE1,MARCO,MYC,MYLK,NAPSA,OVOL1,PDGFRA,PECAM1,PPP1R14A,PTGES,RBPJL,SCD,SEMA3C,SFTPA1,SFTPC,SHH,SORBS3,SOX17,SOX2,SOX7,SPRR1A,STARD13,WNT7B
bucladesine		chemical toxicant		-0.19	9.02e-13	ADCY8,BDNF,CD80,CLCF1,CLU,DIO2,ERBB2,F3,FOSL2,GAP43,GLUL,HAS2,HHIP,HSD11B1,ICAM1,ID1,ID4,IGFBP3,IGFBP6,IL23A,JUNB,KIT,KITLG,LIF,LIPE,LPCAT1,LRRN3,MMP14,Mt1,MYC,NCAM1,NGF,NR4A1,PDE4B,PDE5A,PDE8B,PDGFRA,PTGS1,QSOX1,SCARB1,SFTPA1,SFTPB,SFTPC,SLC2A1,SLC6A4,SLC9A3R1,SLC9A3R2,SOX17,SOX7,STC1,TBC1D1,THBD,TINAGL1,TNFSF11,TYRO3,UTRN,WNT10A,ZEB1,ZEB2	519 (14)
NFKBIA		transcription regulator		1.5	9.7e-13	A2M,AGTR1,ATP6V1B1,BCL11A,BID,CCL20,CCND2,CD80,CHI3L1,CLU,COL1A2,COL3A1,COL5A2,CP,CRYAB,CSF3,CXCL12,CYP1B1,DCN,ERBB2,EREG,ERO1A,F3,FGFR4,FHL2,FOXC2,FOXF2,FSCN1,GPR176,GRK5,Gstt1,HOXB5,HPSE,ICAM1,IFIT1B,IGFBP6,ITGB1,JUNB,KLF5,KRT18,KRT8,LIF,LIFR,MGMT,MMP14,MMP3,Mt1,MUC2,MYC,NFKBIE,NGF,NR4A1,OGN,PCDH7,PTGES,PTPRZ1,PTX3,Rtp3,SEMA3C,SERPINB2,SFRP1,SFTPA1,SH3GLB2,SHH,SOAT1,SOD3,SPTBN1,TIMP3,TNFAIP8,TN…	578 (14)
IL13		cytokine		-0.625	1.31e-12	ADAM28,ADAM8,ALOX15,ARG1,ARNTL2,BDNF,BID,CASP1,CCL20,Ccl6,Ccl8,CD36,CD80,CHI3L1,Chil3/Chil4,CIDEA,CLCA1,CLDN2,CLEC10A,COL1A1,COL1A2,COL3A1,DMXL2,DUSP10,EGR1,EPAS1,F3,FOXA2,FXYD3,FXYD4,G0S2,GATA3,GP2,GSN,HPSE,HSD11B1,ICAM1,IL13RA1,IL23A,KITLG,LIPA,MAOA,MMP14,MMP3,MUC2,PDGFC,PDLIM2,PID1,PLA2G4A,PPARG,PTGES,QSOX1,SERPINF1,SLC26A4,SLC43A3,SNCA,SORT1,SPDEF,SPINT1,SPRR1A,STXBP1,TFEC,TNFRSF11B,TNFSF11,T…	418 (15)
TP53		transcription regulator		-1.388	1.56e-12	A2M,ABCB1,ABCC1,ABCG2,ACE,ACER2,ADAM8,ADRB2,AGTR1,AK1,ALDH18A1,ALOX15,AMOTL2,ANXA8/ANXA8L1,APOBEC2,AQP3,ARHGEF4,ARRB1,AXIN2,BDNF,BHLHE40,BID,C1QC,CASP1,CAT,CAV1,CAV2,CCDC80,CCND2,CD36,CKMT1A/CKMT1B,CLCA2,CLIC4,CLU,COL1A1,COL1A2,COL3A1,COL4A1,COL4A2,COL5A2,CP,CRYAB,CXCL12,DDR1,DLC1,DPEP1,DPP4,DRAM1,DSC3,DTX1,EDIL3,EDNRA,EGFL6,EGR1,ENG,EPAS1,EPS8,ERBB2,F3,F5,FAM3C,FASN,FAT1,FBLN2,FERMT2,FGF13,FGF7,…	616 (17)
SNAI1		transcription regulator		0.907	2.72e-12	CCND2,CDH5,CLCA2,CLDN4,CLDN7,COL1A1,CXADR,ESRP1,FASN,FLNB,FMNL2,FOXC2,GSN,HPGD,ID1,ITGB1,KRT17,KRT18,KRT8,MMP14,PARVB,RAB25,SLC28A3,SLC29A1,THBD,THY1,TMOD1,TP63,TPM3,TWIST1,VILL,ZEB1,ZEB2	513 (19)
AR		ligand-dependent nuclear receptor		0.566	3.82e-12	4930486L24Rik,ABCC4,ABCG1,ACPP,ADM,AQP3,BASP1,BMPR2,CA4,CACNA1C,CAV1,CAV2,CCDC85B,CCNA1,CDK14,CDO1,CKAP4,COL3A1,CXCL12,DAPL1,DSC2,DSG2,EDN2,EDNRA,EGR1,EPAS1,EPPIN,ERBB2,ERO1A,FAM84A,FGF7,FOXA1,FXYD3,GPR182,GSN,HOPX,IGFBP3,ITGB4,KITLG,KRT14,LAMC3,LRIG1,MAOA,MME,MYC,MYO1B,NDRG1,NGFR,NUPR1,OVOS2,PDE9A,PDGFRA,PTGS1,PTHLH,RAB3C,SERPINA3,SERPINB5,SLC38A5,SLC39A8,SLC45A3,SLCO3A1,SRD5A1,STEAP2,STK39,Sult…	706 (25)
rosiglitazone		chemical drug		1.894	4.08e-12	ABCC9,ABCG1,ADAM8,ANGPTL4,AQP3,ARG1,BDNF,C1QA,C1QB,C1QC,C1QL3,CAT,CAV1,CAV2,Ccl8,CCRL2,CD36,CD80,CIDEA,COL1A1,CYP2B6,DIO2,EDNRA,EGLN3,F3,FASN,FGF1,FGF13,FOXA2,GATA3,GPAM,GRIA1,GYG1,H6PD,HAS2,HP,HPGD,HSD11B1,ICAM1,IGFBP2,IGFBP6,KLF11,KLF2,KRT18,LIPE,LPL,MGLL,NGF,NOX4,NR1H3,OAS2,OLR1,PDGFRA,PECAM1,PEX11A,PPARG,PTGES,RORA,SCARB1,SCD,SEMA3C,SERPINF1,SLC2A1,SOAT1,SORBS1,TPM3,TRIM63,UPK1B,VLDLR,WISP1	595 (21)
prostaglandin E2		chemical - endogenous mammalian		-1.216	5.52e-12	ABCG1,AHR,Akr1c14,ALOX15,ANGPTL4,AQP3,ARC,ARG1,CASP1,CCL20,CD80,Chil3/Chil4,CNNM2,COL1A1,CSF3,CXCL12,DCN,EGR1,ENPP3,ENTPD1,ERBB2,EREG,FASN,FLT1,FOSL2,GCNT1,HAS2,ICAM1,ID1,IGFBP4,IL23A,ITGB1,MMP14,MMP3,MUC2,MYC,NFIL3,NR1H3,NR4A1,NRP1,PDE4B,PLA2G4A,PPARG,PTGER2,PTGES,PTGS1,RIN1,ST3GAL4,THBD,TJP1,TNFAIP6,TNFRSF11B,TNFSF11,TSC22D3,TWIST1,VEGFC,VIM	648 (19)
decitabine		chemical drug		0.044	5.88e-12	ABCB1,ABCC1,ADRB2,ANGPTL4,BMP4,BMPR2,CADM1,CAV1,CCNA1,CCND2,CHI3L1,CLDN5,CLU,COL1A1,COL1A2,COL3A1,CXCL12,CYP1B1,DLC1,DMBT1,EGFL6,EHF,EPHB4,FBN2,FOXF2,GPC3,GSN,HOXA1,HPGD,HPSE,IGFBP2,IGFBP3,IRX1,ITGA1,JUNB,KRT15,KRT18,KRT8,LAMA2,LEPR,LUM,MAOB,MGMT,MMP14,MMP3,MYC,NDRG1,NPTX1,NR1H3,PDE9A,PDGFB,PDLIM2,PDLIM4,PER2,PLA2G1B,PPARG,PTPRG,RASGRF2,RASSF10,RASSF2,RECK,ROBO1,RPRM,RRAD,RUNX3,SCARB1,SERPINB5,SF…	586 (20)
PGR		ligand-dependent nuclear receptor		-0.175	6.53e-12	ABCG2,ALDH1A3,Alox12e,ALOX15,CD36,CKAP4,CLDN7,CTDSPL,DPYSL2,EDNRA,ENC1,EPAS1,ERBB2,F3,FAM49A,FOXC1,GATA3,GLUL,GPRC5A,GRIA3,GSTM3,HPCAL1,HPGD,ICAM1,ID1,ITGB1,ITGB4,KCNK1,KLF11,KLF5,KLF9,KRT18,MYC,NDRG1,PPARG,PPIF,PRKCH,PRKG2,PRRX1,PTGES,RASGRP2,RASSF2,RUNX1,SLC39A8,SLC9A3R1,ST3GAL4,STC1,STEAP1,TNFSF11,TSC22D3,UCK2,WNT4,ZEB1	607 (21)
SB203580		chemical - kinase inhibitor		1.09	7.55e-12	4930486L24Rik,ADAMTS8,ADRB2,AMOTL2,AQP1,AQP4,ARG1,BMP4,CCL20,CCRL2,CD80,CEACAM1,CLDN5,COL1A1,COL1A2,COL3A1,CRYAB,CYP1B1,EGR1,EHF,EMP2,EREG,F3,FLT1,Gsta4,ICAM1,IGFBP3,IL23A,ISG20,JUNB,KCTD1,KDR,KRT23,LIFR,LIPF,MMP3,MORC1,MUC2,MYC,NPR1,NR4A1,PDE4B,PDGFB,PDGFRA,PHLDB2,PPARG,PTGES,PTHLH,PTPRG,RBMS2,RUNX1,SERPINB9,SGMS2,SLC20A1,SLC39A2,SOD3,SOX7,TIMP3,TNFAIP6,TNFRSF11B,TNFSF11,TRPC6,TWIST1,UBD,UPK1B,V…	557 (16)
BMP4	5.182	growth factor		-0.698	1.15e-11	ABCG2,ACVR2B,BMP4,CDH5,COBLL1,CSF3,CXXC5,DIO2,ELF3,FOXF1,GABRP,GATA2,GATA3,HOPX,ID1,JUNB,KDR,KIT,KRT23,MMP14,MMP3,MYC,NCAM1,NGFR,NUPR1,OVOL1,PPARG,PRKCH,RUNX3,SCARB1,SHH,SMAD6,SMAD7,SOX2,SPINT1,SULF1,TAL1,TBX3,TFAP2A,TNFRSF11B,TNFSF11,TP63,VTCN1	654 (21)
IL10RA		transmembrane receptor		1.548	1.54e-11	ABCB1,ABCG1,Akr1c14,ALDH2,BMP4,CACHD1,CD36,CERS4,CLEC4M,CTH,DCN,DPEP1,DRAM1,ECM1,EHF,EMP2,ERO1A,F10,FBN1,FHL1,FOXF1,GPR171,GSAP,Gsta4,HMCN1,HPGD,HPSE,IL23A,KCNE3,KITLG,LUM,MAOB,NR1H3,OGN,OLR1,PDGFRA,PMP22,PYGL,REPS2,RGS18,S1PR1,SCARF1,SCIN,SERPINB9,SLC2A1,SORBS2,Speer4a (includes others),STARD8,Sult1a1,SULT1C2,TFEC,TINAG,TMEM30B,VSIG2,WWP1,ZBP1
NFkB (complex)		complex		-1.145	1.67e-11	A2M,ABCB1,ABCG1,ADM,AGER,AHR,ALDH1A3,AMPH,AQP1,BCL11A,BDNF,BID,CCL20,CCND2,CD36,CD80,CLCF1,CLU,COL1A2,CSF3,CXCL12,DMBT1,EGR1,EHF,ELF3,EPAS1,EPCAM,ERBB2,F3,FGF1,FGG,FOXF1,G0S2,GAP43,GATA3,GRK5,HAS2,HIP1,ICAM1,IGFBP2,IL23A,ISL1,ITGB1,ITGB8,ITPKB,JUNB,KDR,KIT,KRT17,KRT19,KRT6B,LIF,MMP3,MUC2,MYC,MYLK,NCAM1,NFKBIE,NFKBIZ,NGF,OLR1,PECAM1,PKP1,PPARG,PPIF,PTGES,PTX3,RAB3C,RRAS,RUNX1,SERPINA3,SERPINB2,SFT…	533 (13)
Mek		group		-0.574	1.9e-11	ABCG2,B4GALT6,BID,CCND2,CD200,CD36,CDCP1,CLDN2,CLU,COL1A2,CRYAB,DDR1,DDR2,EGR1,EPAS1,EPHB2,ERBB2,EREG,ETV5,FASN,GAP43,HAS2,ID1,ITGB1,JUNB,KDR,MANSC1,MMP14,MUC2,MYC,NGF,NOX4,NR1H3,NR4A1,PDGFRA,RUNX1,SEMA3C,SEMA6A,SLC20A1,SLC43A3,SPRY4,STON1,TWIST1,VEGFC,VIM,ZEB1	538 (19)
CEBPA		transcription regulator		1.953	2.01e-11	A2M,ABCB1,ADH7,ARG1,B9D1,CCL20,CCND2,CHI3L1,CKAP4,COL1A1,COL1A2,CREG1,CSF3,CYP2B6,FASN,FHL1,FLT1,FOXA2,FZD1,G0S2,GATA2,GATA6,HAS2,HP,HPGD,HSD11B1,ICAM1,ICAM2,ID1,IGFBP3,IGFBP4,IL6R,IRF6,JUNB,KLF5,KRT14,KRT17,LEPR,LPL,LTF,MYC,NFIL3,NRP1,OAS2,OLR1,OVOL1,PPARG,PPP1R14A,PTGFR,PTGS1,PTX3,QKI,RIN1,RORA,RUNX3,S100G,SCD,SEMA3E,SERPINB1,SERPINB2,SERPINB5,SERPINF1,SFTPA1,SFTPB,SFTPC,SPRR1A,TFAP2A,THBD,TNFA…	623 (24)
RASSF1		other		1.02	2.3e-11	ABCB1,AMIGO2,BHLHE40,BMPR2,CAV1,CAV2,CCND2,CLU,COL13A1,COL4A1,COL4A2,CREG1,DACH1,EGR1,GSN,HOXA1,IGFBP3,LDB2,LIF,MGMT,MYC,PAK1,PCDH7,RASGEF1A,TMEM158,TUBB1,TUBB2B	510 (18)
TP63	-24.679	transcription regulator		-1.771	2.3e-11	ABCB1,ADH7,ADM,AGR2,AHR,ALDH1A3,ARG1,BHLHE40,BMP7,CA4,CCND2,CEACAM1,COL4A1,COL4A3,COL5A1,CXCL17,DUSP10,ENG,F3,FASN,FBN1,FOXA2,GPX2,GRHL2,ID1,IGFBP3,IGFBP6,ITGB1,ITGB4,ITGB8,JUNB,KCNK1,KRT14,KRT6B,MPZL2,Muc4,MYC,PAK1,PAX9,PERP,PIK3CA,PIK3R3,PPP1R13L,PTHLH,RIN1,RUNX1,SERPINB2,SERPINB5,SERPINF1,SFN,SMURF2,THY1,TIMP3,TINAGL1,TNFAIP8,TP63,TRAF4,TWIST1,UPK1B,VILL,VIM,WNT4,ZEB1,ZEB2	506 (17)
TCF7L2		transcription regulator		1.693	2.37e-11	ABCD2,AQP3,ASPH,AXIN2,BMP4,CCND2,CLDN2,DOCK9,ELOVL1,EPAS1,EPCAM,FBXO32,FMNL2,FRMD4A,GLP1R,GLUL,Gm19439,GRAMD2B,GSN,HHIP,HIPK2,ID1,ID4,IL23A,KLHL2,LGI3,LPAR3,MAP7,MYC,NFASC,NPC2,NUDT4,OTUD7B,PARVB,PPP1R14A,PPP1R16B,PRICKLE1,PRRG1,QKI,RHBDL2,SDC2,SEMA4D,SLC22A23,SMAD7,SORBS3,SOX2,SRD5A1,STK39,SYDE2,TGIF1,TMEM125,TMEM163,TNS1,TP63,TPPP,TPRN,TRIM59,TSPAN2	451 (11)
HGF		growth factor		-0.544	2.5e-11	A2M,ABCG2,AHR,ANGPTL4,ARNTL,BAG2,CALCRL,CASP1,CAV1,CD93,CELSR1,CGRRF1,CLCF1,COL1A1,COL1A2,COL3A1,COL4A1,CRYAB,CYP2B6,EGR1,EHF,ELF3,EMP2,ENTPD1,EPCAM,F3,FAM3C,FGF7,FLT1,FOXA1,FOXA2,GRK5,HLX,ICAM1,ID1,IGFBP3,IGFBP4,ISG20,ITGB1,ITGB8,KITLG,KRT17,KRT18,KRT19,LYVE1,MELK,MEOX2,MERTK,MMP14,MYC,NR4A1,NRP1,PLXNA2,PMP22,PTGS1,PTHLH,PTTG1,RIN1,SEMA3A,SERPINB2,SFRP1,SLC20A1,SLC9A3R1,SOX2,ST14,STC1,TACSTD2,TH…	622 (18)
INHA		growth factor		-0.436	4.04e-11	ADAMTSL2,CCND2,COL1A2,COL3A1,COL4A4,COMP,CYP1B1,Cyp2d22,EREG,FGFR4,GJC1,HAS2,HSD17B2,IGFBP4,KIT,KITLG,KRT18,KRT19,KRT79,KRT8,LAMC3,MATN2,MYC,PCDH7,PTX3,SFRP4,SMAD7,TJP1,WISP1	278 (7)
APP		other	Inhibited	-2.257	5.29e-11	ABCG1,ABCG2,AGER,AIF1,AK1,AMPH,ARC,ARG1,ARNTL,ATP1A2,ATP2B2,AXIN2,BASP1,BDNF,BMP4,CALML3,CAT,CCL20,CCND2,CDH5,Chil3/Chil4,CKMT1A/CKMT1B,CLDN5,CLTA,CLU,COL13A1,CP,Ctla2a/Ctla2b,CXCL12,Cxcl15,DCN,DDAH1,DPY19L3,DPYSL2,EGR1,EIF5A2,ENG,EPAS1,EPHB2,ERBB2,FAM49A,FAP,Fnbp1l,Foxp1,FZD1,GAP43,GLIS3,GOT2,GPC1,GRIA1,Gsta4,GSTM3,HIPK2,ICAM1,ICAM2,IFIT1B,IGFBP2,ISG20,ITGA1,JUNB,KCNE3,LDB2,MAP6,MAPT,MERTK,MGAT3…	525 (14)
PD98059		chemical - kinase inhibitor		0.797	6.34e-11	ACE,AGTR1,ARRB1,ATP6V1B1,BDNF,CAV1,CCL20,CCND2,CD36,CDC42EP1,CLU,COL1A1,COL1A2,COL3A1,COL4A1,Cxcl15,CYP1B1,DIO2,EGR1,ENG,ENTPD1,EPAS1,ERBB2,EREG,F3,FASN,FOXC2,GAP43,GRIA1,HAS2,HPCAL1,HPGD,ICAM1,IGFBP3,ITGB1,JUNB,KRT19,KRT8,LAD1,LIFR,LIPF,LIPG,LPGAT1,LPL,MCF2L,MGLL,MMD,MMP14,MMP3,MUC2,MYC,NGF,NR4A1,NXN,PCYT1B,PDGFB,PDGFRA,PLA2G4A,PPARG,PTGES,PTHLH,RECK,RUNX1,SCARB1,SEC14L2,SERPINB2,SERPINB5,SFTPA1…	452 (16)
EGFR		kinase		-1.761	9.77e-11	ABCG2,ARG1,CAV1,CDCP1,CHI3L1,Chil3/Chil4,CLDN2,COL1A1,COL3A1,COL5A2,COL8A1,CRYAB,CXCL12,DSC2,DSG2,EGR1,ERBB2,EREG,F3,F7,FAP,FASN,FBLN2,FBN1,FGF7,FOSL2,GPC1,HAS2,HP,ICAM1,ID1,IGFBP3,IGFBP4,JUNB,KIAA0391,KRT17,MATN2,MME,MMP14,MMP3,MYC,PKM,PLA2G4A,PROM1,PTGER2,PTGES,PTGIS,PTGS1,RRAS,RUNX1,SEMA7A,SERPINA3,SFRP1,SLC2A1,SLC4A7,SOX2,TNFAIP6,TNFRSF11B,TNFSF11,Tpsab1,TWIST1,VIM,ZEB1,ZEB2	568 (18)
OSM		cytokine	Inhibited	-2.169	1.07e-10	A2M,ABCC1,ABCC4,ABCG1,ACE,ACKR2,AHR,ARG1,BHLHE40,CADM4,CAT,CCL20,CCND2,CDC42EP4,CHI3L1,CLDN4,COL1A1,COL1A2,COL3A1,COL8A1,CSF3,CXADR,CXCL12,CYP1B1,DSC2,ECM1,EPCAM,EPHB2,F3,FASN,FETUB,FOXC1,GAP43,GCA,GLUL,HP,HSD11B1,ICAM1,ID1,IGFBP3,IGFBP6,IL13RA1,IL6R,ISG20,ITPKB,JUNB,KRT17,KRT19,LIF,LIFR,LY6D,MAOA,MGLL,MGMT,MMP3,MPZL2,MYC,MYH10,PLA2G4A,PLCB4,PPARG,PTGES,PTPRZ1,PYGL,QKI,QSOX1,RORA,RUNX1,SCNN1B,SER…	548 (18)
EZH2		transcription regulator	Inhibited	-2.23	1.27e-10	ADRB1,ADRB2,AXIN2,BMP4,BMP7,BMPR1B,C15orf48,CCND2,CEMIP,COL4A1,CSF3,CYP1B1,EGR1,EPAS1,ERBB2,FBN1,FLT1,FOXA1,FOXF2,FRZB,FZD1,GATA3,HOXB5,HOXB6,ICAM1,IGFBP3,IL23A,ITGA1,KCNK1,KLF2,KRT6B,LYPD6B,MPZL2,MYC,NDRG1,NGFR,NKD1,PDGFRA,PER2,PLA2G4A,PPARG,PRICKLE1,PROM1,PTGES,PTN,RAP1GAP,RUNX1,SFN,SFRP4,SHH,SLC1A3,SOX17,SPOCK2,TBX1,TBX3,TIMP3,TSPAN7,TWIST1,UBD	613 (24)
triamcinolone acetonide		chemical drug	Activated	3.326	2.2e-10	ANGPTL4,AQP1,AQP3,BHLHE40,BID,BMP4,BMP7,CHL1,COL13A1,CTH,CXADR,DUSP10,EDNRA,EGR1,ERG,F10,HIPK2,IGFBP3,IGFBP4,JUNB,KLF15,KLF9,MEGF9,MYC,PER3,PKD2,RASL11B,RGCC,RUNX1,SCD,SEMA6A,SERPINA3,SLC4A7,SLC9A3R1,SOAT1,SOX4,TBC1D1,TNFAIP8,TSC22D3,VLDLR,VWF,ZBTB16	509 (14)
GNA15		enzyme			2.79e-10	ADM,Akr1c14,ARG1,BMP4,CAV2,CCL20,CDO1,CP,CRYAB,CTH,FBLN5,FGF7,FHL1,FHL2,FMO1,GLUL,Mt1,MYC,NOX4,NPR3,OLR1,PRRX2,RAPGEF4,SERPINA3,SLC29A1,SLC6A4,SORBS2,THBD,XDH	235 (7)
JUN		transcription regulator		-0.288	3.09e-10	A2M,ABCB1,ADH7,ARTN,BDNF,CAV1,CCL20,CCND2,CHL1,CLDN2,CLU,COL1A1,COL1A2,Cxcl15,CYP1B1,DIO2,EHD4,EREG,F3,FBLN5,FOXA1,FOXA2,FOXC1,FRZB,GAP43,HPGD,ICAM1,IGFBP2,IGFBP3,IGFBP4,IGFBP6,IL23A,ITGB1,ITGB4,ITGB8,JUNB,KDR,KRT15,LIF,MAOB,MCF2L,MMP3,MYC,NCAM1,NFKBIZ,NGF,NR4A1,NTS,PARD6B,PLA2G4A,PRKCE,PTGES,PTHLH,PTX3,SCD,SERPINB2,SERPINB5,SERPINB9,SHH,SMAD7,SOX2,SPRR1A,TIMP3,Tpsab1,TWIST1,VIM,WNT4,ZEB1,ZEB2	577 (18)
thioacetamide		chemical toxicant	Inhibited	-3.459	3.18e-10	ABCC4,B4GALT6,BHLHE40,CD200,CDCP1,CDH17,CLDN4,CLU,COL1A1,COL1A2,COL3A1,CP,CPA3,ELF3,ERBB2,FBLN5,FBN1,FXYD6,GNG11,GPX2,GSTM3,GYG1,IGFBP3,ITGB4,LGALS3BP,LRAT,LYVE1,MMP14,MYC,PDGFB,PDGFRA,PKM,PLCB4,PMP22,PRELP,PROM1,RGCC,SLC34A2,SMAD7,SOX2,SPARCL1,SPRR1A,TES,TGIF1,TMC5,TYRO3	589 (11)
KLF4		transcription regulator		-1.283	3.36e-10	ADRB2,ARG1,CCND2,Chil3/Chil4,CLDN7,COBLL1,COL1A1,COL8A1,CYP26A1,DLL4,DSP,EPCAM,FLT1,FOXF1,FRZB,GJB2,IRF6,KDR,KLF5,KRT14,KRT17,KRT19,Macf1,MUC2,MYC,NOTCH4,NRP1,Oasl2,OVOL1,PCDH18,PDGFRA,PECAM1,PRKG1,PROM1,S100A14,SERPINB2,SLC4A7,SOD3,SOX17,SOX2,SPRR1A,TBX3,TEK,THBD,TNFSF11,USP18,VIM	515 (23)
PDGF BB		complex		-1.01	3.4e-10	ADM,ADRB2,Akr1c14,BHLHE40,BMP4,CAV2,CCL20,CDO1,COL3A1,CP,CRYAB,CTH,DCN,EGR1,ELAVL1,EREG,F3,FASN,FBLN5,FGF7,FHL1,FHL2,FLT1,FMO1,FOXC2,FRZB,FZD1,GJC1,GLUL,IGFBP4,ITGB1,JUNB,LIF,MMP14,MMP3,Mt1,MYC,NFIL3,NOX4,NPR3,NR4A1,OLR1,PDGFRA,PPARG,PRRX2,S1PR2,SCD,SERPINA3,SHH,SLC1A1,SLC29A1,SLC6A4,SLCO1A2,THBD,XDH	610 (23)
PRL		cytokine	Inhibited	-2.945	4.16e-10	A2M,ABCG2,CAV1,CCL20,CLDN5,CLU,COL1A1,COL1A2,COL3A1,COL5A1,DCN,ECM1,EGR1,EPSTI1,ERBB2,Glycam1,ID1,IFI44,IFI44L,IGFBP3,ITGA1,KRT14,KRT15,KRT19,KRT5,LYVE1,MME,MMP14,MSN,MYC,NUPR1,OAS2,PARM1,PDGFRA,PDLIM4,PLSCR1,PTGFR,PTPN18,SAMD9L,SCARB1,SERPINA3,TMEM140,TNFSF11,TP63,TPM3,USP18,VIM,Wfdc18,XDH	691 (21)
GDF2		growth factor		1.674	5.97e-10	ABCG2,BID,BMPR2,CAV1,COL1A1,CRYAB,CXCL12,ELOVL1,ENG,FOXC2,GATA2,GJA4,ID1,LYVE1,MYC,NGF,NGFR,NRP1,RASL11B,SEMA3C,SERPINF1,SMAD6,SMAD7,SPARCL1,TUBB3	501 (21)
CHUK		kinase		-1.322	8.97e-10	CLDN23,CLU,CP,CXCL12,DCN,ENAH,EREG,F3,FOXC2,FOXF2,Glycam1,Gstt1,HES6,ICAM1,IFIT1B,IGFBP6,JUNB,KLF5,LIFR,MMP3,Mt1,MYC,NGF,OGN,OVOL1,PCDH7,PLA2G4A,PLSCR1,PTX3,Rtp3,SEMA3C,SERPINB2,SERPINB5,SFRP1,SMOC2,SOD3,TIMP3,TNFRSF11B,TP63,TWIST1,VEGFC	462 (12)
KLF2	4.527	transcription regulator		1.173	9.59e-10	ACE,ADM,BMP4,CAV1,CD36,CD93,COL4A1,CYP1B1,ECM1,EPAS1,F3,FLT1,HPSE,ID1,ITGB4,JUNB,KDR,KITLG,LEPR,MMP14,MYC,MYH10,NDRG1,PECAM1,PPARG,PTGIS,PTHLH,S1PR1,SLC2A1,SLCO2A1,SMURF2,TFPI,THBD,VWF	460 (18)
OGA		enzyme		-0.762	1.04e-09	ABCC9,ABLIM3,ACSL4,ADAM19,ARHGAP29,BNIP2,C1QA,C1QB,CALCRL,CASP1,CAV1,CCL20,Ccl6,CD36,CD93,CEACAM1,CELSR1,CLDN7,Cxcl15,CYP2B6,CYP4V2,DCLK1,DPEP1,EFNB1,EPS8,FERMT2,FGF13,FGFR4,FLNB,FSCN1,GALNT4,GALNT6,GALNT7,GLUL,GSN,HIPK2,HPGD,IGFBP3,IGFBP4,IL17RD,IL23A,IL6R,ITPKB,LIF,LRIG1,LRP4,MGLL,MMP14,MMRN2,PLA2G4A,PRKAR1B,PRKG1,PRKG2,PROM1,PYGL,SERPINB9,SORBS1,SOX2,ST14,THSD1,TIMP3,TNFRSF11B,TPD52L1,VIM	373 (7)
KDM1A		enzyme		-0.284	1.06e-09	BARX2,CCND2,CLDN7,COL1A1,COL1A2,CXADR,DDR2,FASN,FOXA2,HSD11B1,IGFBP4,KLF2,KRT18,KRT8,PRICKLE1,PRKG2,PROM1,PSAT1,PTPRB,RIN1,SCD,SFRP1,SFRP4,SLC7A10,SMAD7,SOX2	570 (16)
TGFBR2		kinase		0.925	1.14e-09	ALOX15,ANGPTL4,ATP1A2,BDNF,BHLHE40,CASP1,CDHR1,CLIC4,CLU,COL1A1,COL1A2,CRYAB,DSG2,FGF7,GJB2,HPGD,HSD11B1,ICAM1,KDR,KRT18,KRT8,MMP14,MMP3,MUC2,NRP1,PAX9,PDGFB,PTGES,PTGIS,PTHLH,SCN7A,SLC12A4,SMAD7,TGIF1,THBD,TNFRSF11B,TTC22,WNT10A,ZNF365	549 (18)
fluticasone propionate		chemical drug		1.197	1.19e-09	ABCG1,ABLIM3,ADM,ANGPTL4,C1QB,CCL20,CD36,CD80,CHI3L1,DCN,FBLN5,FSCN1,GJB2,HPGD,HSD11B1,KLF9,LPL,MERTK,METTL7A,OAS2,OLR1,PCOLCE2,PLAC8,PTGER2,PTGS1,SERPINB2,SERPINF1,SLC1A3,SLC29A1,TCN2,TFPI,TIMP3,TPM3,TSC22D3,TSLP,VWF	444 (10)
PPARG	3.154	ligand-dependent nuclear receptor		1.929	1.38e-09	ABCG1,ABCG2,ACSL4,Adig,ADRB2,ANGPTL4,AQP3,ARG1,ARL4D,CAT,CAV1,CAV2,CD36,CIDEA,COL1A1,COL1A2,CSF3,CYP26A1,EDN2,EGLN3,ERO1A,FAM57B,FASN,FGF1,FOXA2,FZD1,GATA2,GPAM,H6PD,HP,ICAM1,IGFBP3,IGFBP6,IL23A,KLF11,KLK11,KRT18,KRT19,LIPE,LPL,LY6D,MCTP1,MGLL,MMP14,MUC13,NDRG1,NOX4,NR1H3,NR4A1,OLR1,PECAM1,PEX11A,PID1,PPARG,PRKG2,PTGES,PYGL,RNF144B,SCARB1,SCD,SCNN1G,SFTPB,SLC2A1,SORBS1,SPRR1A,TJP1,TSC22D3,VIM,VLD…	529 (18)
diethylstilbestrol		chemical drug		-0.762	1.39e-09	ABCG2,AHR,AQP3,AQP4,C1QA,CD200,CLSTN2,CLU,COMP,DCLK1,EGR1,EREG,FMO1,FRZB,GABRP,GAP43,GATA6,GJB2,GSTM3,IGFBP2,IGFBP3,IGFBP6,ITIH4,KDR,LTF,MAOA,Muc4,PDGFB,PDGFRA,PGLYRP1,PROM1,PTTG1,RUNX1,S100G,SERPINB2,SERPINB5,SFN,SIX1,TBC1D1,TP63,WNT4	589 (21)
Hdac		group	Activated	2.441	1.66e-09	ACVR2B,AGTR1,AHR,ARC,BDNF,EDN3,EDNRA,EGR1,ERBB2,EYA1,FBXO32,FOXA1,GATA3,HPGD,IGFBP3,IL6R,ITGA8,KLF9,LRP2,LRP4,MEOX2,MMP14,MYC,NOTCH4,NPNT,NR4A1,NRP1,SEMA3C,SFRP1,TBX3,TCF21,TP63,TRPC6,WNT4,ZEB2	611 (18)
HIF1A		transcription regulator		-0.987	1.8e-09	ABCB1,ADM,ANGPTL4,ANKRD37,AQP4,AXIN2,BHLHE40,BID,CAV1,CD36,CDCP1,CEMIP,COX4I2,CXCL12,DLL4,DTX1,EGLN3,ENG,EPAS1,ERBB2,EREG,ERO1A,FHL1,FHL2,FLT1,FSCN1,GATA6,HES6,HILPDA,HP,ID1,IGFBP2,IGFBP3,ITGA1,KITLG,KRT14,KRT18,KRT19,LIFR,MGMT,MYC,NDRG1,NOX4,NR4A1,PDGFB,PFKFB4,PFKL,PKM,PLAC8,PROM1,PTGIS,QKI,SFRP1,SHH,SLC29A1,SLC2A1,SMAD7,SRD5A1,SULF1,TNFRSF11B,TPI1,VEGFC,VIM	545 (17)
CEBPB		transcription regulator		-1.122	1.8e-09	ABCB1,ADH7,ADM,ARG1,ARL6,B9D1,BDNF,BLNK,CCND2,CDO1,COL1A1,COL1A2,COL5A2,CP,CSF3,DCN,ENTPD2,F7,FBXO32,FHL1,FHL2,FZD1,HAS2,HP,HSD11B1,ICAM1,ID1,IGFBP3,IGFBP4,INMT,KRT15,KRT18,KRT6B,LEPR,MMP3,MYC,NFKBIZ,NR1H3,NRP1,NUPR1,PDGFRA,PLA2G4A,PPARG,PPP1R14A,Prh1/Prp2,PRSS8,PTGES,PTGFR,PTGS1,RORA,S100G,SCARB1,SCD,SEMA3E,SERPINB2,SPRR1A,TNFAIP6,TNFSF11,TUBB3,VIM,VLDLR,Wfdc18,XDH	556 (20)
U0126		chemical - kinase inhibitor		1.657	2.15e-09	ABCB1,ABCG2,ANGPTL4,AQP1,AQP3,ARC,AXIN2,BDNF,BHLHE40,CAV1,CCND2,CD200,CD36,CDH5,CLCF1,CLDN2,CLDN4,COL1A1,COL4A1,CSF3,CXCL12,CYP1B1,CYP2B6,DDAH1,DUSP10,EGR1,EHF,EREG,ETV5,F3,G0S2,GRIA1,GSN,Gsta4,HPGD,ICAM1,IL23A,ITGB1,JUNB,KDR,KLF5,LIF,LIFR,LPL,MMP3,MUC2,MYC,NNAT,NR4A1,PECAM1,PER2,PLA2G4A,PPARG,PRELP,PRSS22,RUNX1,SERPINB2,SFTPA1,SFTPC,SHH,SOX2,SPRR1A,STC1,TIMP3,TMEM158,TNFRSF11B,TNFSF11,TPM3,TSC22…	530 (16)
PTH		other		0.139	2.29e-09	AHNAK,ALOX15,AXIN2,BHLHE40,COL1A1,COL1A2,CXCL12,ESAM,FGF23,FOSL2,GALNT3,ID4,IGFBP3,IL6R,KIF26A,LRBA,MME,NFIL3,NR4A1,PHLDB2,PLXDC2,RAP1GAP,RUNX1,S100G,SFRP4,SMAD6,SMAD7,SORT1,ST14,STC1,TNFRSF11B,TNFSF11,TNS1,WNT4	505 (19)
ZEB1	2.344	transcription regulator		1.353	2.65e-09	CXADR,ESRP1,GATA3,GRHL2,ITGB4,KRT18,KRT19,LPCAT1,MPZL2,PTPRZ1,RAB25,SFTPA1,SFTPB,SFTPC,ST14,TP63,XDH,ZEB1	74 (2)
IKBKB		kinase		-0.814	3.39e-09	AGER,CCL20,CLU,CP,CXCL12,CYP1B1,DCN,EGR1,EREG,F3,FASN,FOXF2,FSCN1,GRK5,Gstt1,ICAM1,IFIT1B,IGFBP2,IGFBP6,JUNB,KLF5,KRT18,KRT8,LIFR,LIPE,MMP3,Mt1,MUC2,MYC,NGF,OGN,PCDH7,PLA2G4A,PTX3,Rtp3,SEMA3C,SERPINB2,SFRP1,SMAD7,SOD3,TIMP3,TNFRSF11B,TNFSF8,TP63,TRIM63,TRPC1,TSLP,TWIST1	597 (15)
LMNA		other		-0.277	3.57e-09	ADAMTS10,ADAMTS12,ANKRD37,C2orf40,CD93,COL11A1,COL1A1,COL3A1,COL8A1,CTDSPL,Dst,FGD5,FLT1,FOXA2,GATA6,GLIS3,GRAP,GULP1,H3F3A/H3F3B,IFI44,ISG20,KANK3,KLF7,KRT18,LRP4,MAP4K2,Mapre2,MBIP,MMP14,MMP3,Nes,NPR2,PCDH7,PLXDC2,RHPN2,SEMA3G,SEMA7A,SLC22A23,SMARCA2,SNRK,SOX13,TIMP3,TUBB3
estrogen		chemical drug		1.059	3.81e-09	BDNF,CLU,COL15A1,COL1A1,COL3A1,COL4A2,COL5A1,CXCL12,DPEP1,EGR1,EPAS1,ERBB2,F7,FGF7,FLT1,FOXA2,GAP43,GJB2,GRIA1,ICAM1,IGFBP2,IGFBP4,IGFBP6,ITGB1,JUNB,KCNH1,KDR,LIF,LPL,LTF,MEOX2,MYC,NFIL3,NGFR,NR4A1,NTS,PTTG1,PTX3,S100G,S1PR1,SCARB1,SERPINA3,SERPINB9,SFTPB,SLC6A4,TNFRSF11B,TNFSF11,TRIM16	570 (17)
calcitriol		chemical drug		0.527	4.14e-09	ABCB1,ADAM19,ADCY9,AGR2,AHR,BMP7,BNIP2,C15orf48,CACNA1C,CCL20,CCNA1,COL4A1,COL4A2,CYP2B6,DDAH1,DUSP10,EGR1,EHF,ENPEP,EPHB2,ERBB2,ETV5,F3,FAM107A,FASN,FBN1,FBN2,FGF23,FGG,FOXA2,GATA3,GATA6,GRK5,HPGD,HSD17B2,ID1,IFI44L,IGFBP3,KCNH1,KRT23,LPL,LTF,MAOA,MELK,MYC,NCAM1,NGF,NOX4,NUPR1,PADI1,PDE9A,PDLIM2,PPARG,PPIF,PTGER2,PTGFR,PYCR1,RGCC,RNF144A,RUNX1T1,S100G,S1PR2,SERPINB1,SERPINB9,SMAD7,SOAT1,SULF1,SU…	537 (19)
SMAD4		transcription regulator		-0.114	4.48e-09	AGR2,ANGPTL4,BMP4,BMP7,CCL20,CCND2,CDH5,CLDN7,COL1A2,DOCK4,ENG,ERBB2,EREG,FAP,FSCN1,GCNT1,HAS2,HP,ICAM1,ID1,ITGB1,KLK11,MUC2,MYC,NPR2,OVOL1,PDGFB,PTHLH,PTX3,RGCC,RUNX1,RUNX3,SCD,SFTPB,SHH,SMAD6,SMAD7,TBX3,TIMP3,TNFAIP6,TPM3,VIM	545 (18)
STAT4		transcription regulator		-0.812	4.89e-09	ACVRL1,ADSS,AHNAK,ARMCX1,ASPH,Ctla2a/Ctla2b,Cyp2d22,ERO1A,ETV5,FSCN1,GATA3,H3F3A/H3F3B,HES6,HILPDA,Ifi202b,IFIT1B,ISG20,ITIH5,KLF9,KRT18,Ms4a4b (includes others),Mt1,MUC2,Mx1,MYC,NDRG1,NXN,PLAC8,PPP1R13L,PYGL,RAMP2,RASL12,RGCC,RORA,RRAD,SERPINB1,SERPINB5,SMURF2,TUBB2B,TWIST1,VLDLR	466 (14)
RELA		transcription regulator		-0.917	5.08e-09	A2M,ABCB1,ABCG2,AHR,BHLHE40,CAV1,CCL20,CD80,CHI3L1,COL1A1,COL1A2,CRYAB,CYP2B6,DIO2,EGR1,EHF,ELF3,EPAS1,EPCAM,ERBB2,F3,FSCN1,GRK5,HAS2,ICAM1,ID1,IFIT1B,IGFBP2,IL23A,JUNB,KIT,KRT15,KRT18,KRT8,LUM,MGMT,MMP3,Mx1,MYC,NFKBIE,NR4A1,OAS2,OLR1,PDE4B,PDGFB,PECAM1,PKM,PPARG,PTGES,PTX3,SFTPA1,SHH,SMAD7,SMOC2,SYTL1,TNFRSF11B,TP63,TRPC6,TSLP,TUBB3,TWIST1,UBD,VIM	527 (15)
VEGFA		growth factor		1.581	5.97e-09	ABCC1,ACE,ALDH2,BMP4,CAV1,CCRL2,CD80,CDH5,CEACAM1,CLDN7,CLIC4,COL1A1,CSF3,CXCL12,DLL4,EGR1,EPHB4,ETV5,F3,FLT1,HLX,ICAM1,ID1,IGFBP4,ITGA1,ITGB1,JUNB,KDR,MEOX2,MYLK,NOTCH4,NR4A1,NRP1,PDGFB,PECAM1,PPA1,PTGS1,RGS5,RUNX1,SFTPB,SFTPC,SHMT2,STARD8,STC1,SYNM,TAL1,TEK,THBD,TRPC6	470 (21)
PPP3R1		phosphatase	Activated	3.527	5.97e-09	ADRB2,AQP1,C5,CACNA1C,CCND2,CLIC5,LRP2,SCD,SCNN1G,SFTPA1,SFTPB,SFTPC,SLC34A2,SLC7A10
VCAN		other		1.172	6.22e-09	ADM,ANGPTL4,ANXA8/ANXA8L1,BDNF,CASP1,CCL20,CIDEA,CLU,COMP,CXCL12,DCN,F3,FBLN5,GLIS3,GPC6,HAS2,ICAM1,IFI44,IFI44L,IGFBP4,ITGB1,MSLN,MYH10,OAS2,OGN,PRELP,PTGIS,SORT1,SPATS2L,THBD,TMEM204,WNT4,ZNF618	547 (19)
troglitazone		chemical drug		1.357	1.05e-08	ABCD2,ABCG1,ABCG2,AGER,AGTR1,ANGPTL4,AQP3,ATP10B,AXIN2,CAV1,CAV2,CCND2,CCNJ,CD36,CD80,COL15A1,COL1A1,COL1A2,COL4A1,CRYAB,CYP2B6,DCN,EGLN3,EGR1,ELAVL1,ERO1A,FASN,G0S2,GPAM,HIPK2,HP,ICAM1,KRT14,LIPE,LPL,MAOB,MGMT,MME,MMP3,MYC,NDRG1,NR1H3,NR4A1,PDGFRA,PEX11A,PPARG,PTGES,QKI,SCARB1,SCD,SERPINB5,SLC2A1,SORBS1,TGIF1,TST,UPK1B,USP18	577 (20)
EGR1	-5.376	transcription regulator		-1.239	1.06e-08	ABCB1,ACE,ARC,CAV1,Ccl6,Ccl8,CCND2,CLU,COL1A1,COL1A2,Cxcl15,EGR1,ENPEP,EREG,F3,FLT1,GRIA1,HPGD,HPSE,ICAM1,ID1,IL6R,JUNB,MAOB,MMP14,MYC,NDRG1,NR4A1,PDGFC,PNPLA2,PPARG,PTGES,RRAD,SHH,TNFSF11,WNT4	539 (17)
DSP	-2.831	other		-0.921	1.09e-08	AXIN2,COL1A1,COL1A2,COL3A1,DSC2,DSC3,LPL,MMP14,PKP1,PPARG	370 (7)
IGF1		growth factor		-1.798	1.13e-08	A2M,ADM,AQP4,BDNF,BHLHE40,BMP4,C1QA,Ccl8,CCND2,CLU,COL1A1,COL3A1,DCLK1,EDN2,EGR1,EPAS1,F3,FASN,FBXO32,FGF23,FOXA1,FOXC2,GAP43,GATA2,HSD11B1,ICAM1,ID1,IGFBP2,IGFBP3,IGFBP4,IGFBP6,JUNB,LEPR,LPL,MAPT,MMP14,MMP3,MYC,NCAM1,NOX4,NR4A1,NTN1,NUPR1,PDGFRA,PDLIM2,Pitpnc1,PKM,PPARG,PTHLH,SCD,SFN,SLC12A4,SLC20A1,SLC2A1,SOX2,SRD5A1,TBX2,THY1,TJP1,TNFRSF11B,TPM3,TUBB3,TWIST1,VEGFC,VIM,WDR45,WNT4	700 (23)
HOXA10		transcription regulator		-0.797	1.51e-08	ADM,ALAS2,AQP1,ATP1A2,CLDN5,COL15A1,COL3A1,DPP4,ERG,FLT1,FZD1,FZD5,Gstt1,HOXA5,ID1,IGFBP3,INMT,KLF9,KRT15,KRT18,LAMA2,LEPR,LTF,MSN,MYLK,NCAM1,NR4A1,PPP1R13L,PROM1,PTGER3,SCD,SFRP4,THBD,WNT4,XDH
IL4		cytokine		1.332	1.51e-08	ACSL4,ADAM19,AHNAK,AHR,ALDH2,ALOX15,APOLD1,ARG1,ARNTL2,BCL11A,BDNF,BHLHE40,CAT,CCL20,Ccl6,CCND2,CD200,CD36,CD80,Chil3/Chil4,CLDN5,CLEC10A,COBLL1,COL1A1,COL1A2,CPEB3,CSF3,Ctla2a/Ctla2b,DDAH1,DPP4,EPAS1,EPHB4,F3,FASN,FLNB,FLT1,FOXA2,GATA3,GNA14,HDDC2,HIPK2,HLX,HPGD,HSD11B1,HSH2D,ICAM1,IFIT1B,IGFBP4,IL13RA1,IL1RL2,ISG20,ITGA1,ITGB1,JUNB,KIT,KITLG,LGALS3BP,LIF,LIFR,LIPG,LPIN2,LPL,MAOA,MARCO,MERTK,MMP…	411 (13)
ERG	5.964	transcription regulator	Activated	3.082	1.53e-08	ABCC4,ADRB2,ARHGAP20,ARHGAP24,ARHGAP28,ARHGAP31,AXIN2,EGFL7,ERG,FHL1,FLNB,FLT1,FMNL2,HPCAL1,HPGD,ICAM1,ICAM2,MMP3,NDRG1,NFIL3,PECAM1,PHACTR2,PREX2,RAPGEF5,RAPH1,RASIP1,RHOJ,RRAS,SNCA,SOX4,TACC1,TSC22D3,UTRN,VIM,VWF,ZBTB16,ZEB1	347 (7)
EPHB4	2.605	kinase		0.965	1.97e-08	BMP4,BMP7,GATA2,GATA3,IGFBP4,KDR,KIT,KITLG,MYC,NCAM1,Nes,PAX9,RUNX1,SMAD6,TAL1,TBX2,TEK
methylprednisolone		chemical drug		-0.056	2.1e-08	A2M,ABCC9,ADK,ARG1,ARNTL,B4GALT6,BDNF,C1QB,CIDEA,CLDN7,CREG1,DSC2,EPN2,F3,FBLN5,FBXO30,FBXO32,FGF7,FOXA1,FOXA2,G0S2,GPC1,GPR182,GSTK1,HNMT,HSD17B2,ID1,IL6R,ITGB1,KLF15,KLF9,KLK11,KRT15,KRT19,LAD1,LGR4,LIPA,LPL,LYVE1,MAOB,MGMT,Mt1,MYC,MYO1B,NR1H3,NUDT4,PER2,PEX11A,PKP1,PRSS8,PSAT1,RAPGEF4,RGCC,SERPINA3,SERPINB1,SERPINB9,SFRP1,SLC29A1,SLC4A4,SLC4A7,SLCO2A1,SOD3,SOSTDC1,Sult1a1,SULT1B1,SULT1C3,TACST…	537 (17)
FOXA2	5.214	transcription regulator		0.37	2.51e-08	A2M,ABCB1,AGR2,Akr1c14,ALOX15,C5,Ccl8,CHI3L1,CLCA1,EPCAM,FOXA1,FOXA2,GSTM3,HES6,HHIP,HPGD,IAPP,ISL1,LIPE,LPL,Mt1,MUC2,NFKBIE,PKM,PPARG,RORA,SCD,SFTPA1,SFTPB,SHH,SLC6A15,SOD3,SOX17,TBX1,THBS3,WNT7B	493 (17)
FGFR2		kinase	Activated	2.766	2.61e-08	BMP4,CA4,CCND2,COL1A1,COL4A1,COL4A2,DRAM1,ENPEP,FLRT3,FOXA2,GATA6,HHIP,ICAM1,MYC,NNAT,NOSTRIN,PDGFRA,PTHLH,S100G,SFRP1,SOX17,SOX2,SOX7,TENM3,TFEC,VEGFC,WISP1,ZEB1	453 (14)
IKBKG		kinase		-1.445	2.7e-08	Ccl8,CLDN23,CLU,CP,CXCL12,DCN,EPAS1,EREG,FOXC2,FOXF2,Gstt1,ICAM1,IFIT1B,IGFBP6,JUNB,KLF5,LIFR,Mt1,NGF,OGN,PCDH7,PPARG,PTX3,Rtp3,SEMA3C,SERPINB2,SFRP1,SOD3,TRPC1	598 (16)
STAT5A		transcription regulator		0.472	2.77e-08	A2M,ABCB1,AGR2,AXIN2,BCL11A,C15orf48,CCND2,CDH17,CEACAM1,CEMIP,Ctla2a/Ctla2b,CYP1B1,EGLN3,EPAS1,FASN,FKBP14,FOSL2,FOXA1,Glycam1,HOXB6,ICAM1,ICAM2,ID1,Ifitm1,IL6R,KIT,KRT5,KRT80,MUC13,MUC20,MYC,OLR1,PPARG,RORA,SERPINA3,SLC2A1,SLC34A2,TACSTD2,TBX1,TLE4,TMEM30B,TNFRSF18,TNFSF11,TPM3,TRAF4,Wfdc18	525 (16)
WNT1		cytokine		-0.883	3.72e-08	AXIN2,BMP4,CCDC80,CCND2,COL3A1,DKK2,DLL4,EFNB1,EGR1,ISLR,JUNB,KIT,KLF5,KRT19,KRT5,KRT6B,MMP3,MYC,NOTCH4,PPARG,SEMA3C,STRA6,TJP1,TLE1,TWIST1,VEGFC,Wfdc18,WISP1	566 (21)
INS		other		-0.473	4.4e-08	ADM,AQP3,ASPH,CAT,CD36,CIDEA,DEPTOR,EGR1,F3,F7,FASN,FOSL2,GABARAPL1,ICAM1,IGFBP2,IGFBP3,IGFBP4,JUNB,LPL,NOX4,NR1H3,NR4A1,PPARG,PTGS1,RASL12,RDH10,SCD,SERPINB5,SLC2A1,SNCA,VLDLR	574 (24)
HNRNPA2B1		other			4.49e-08	ABCB1,CADM1,CEMIP,CP,DCLK1,DDR1,ENTPD1,FHL1,FSCN1,GJC1,GSN,HIPK2,HNMT,IGFBP2,LEPR,MMD,MUC13,MYC,NPR3,NTS,PDGFC,PHACTR2,PKM,PLCB4,RASSF8,SLC1A1,TLE1,TWIST1,UTRN,WNT4
RXRA		ligand-dependent nuclear receptor		0.629	4.57e-08	ABCB1,ABCD2,ABCG1,ABCG2,C1QA,CAT,CCL20,Ccl6,Ccl8,CD36,CDO1,CIDEA,CLMN,COL1A1,CRYAB,CYP26A1,CYP2B6,ECM1,ENG,FASN,FGG,FLRT3,FOXA1,HAS2,HOXA1,IGFBP6,KLF9,LPL,LTF,MAOB,MARCO,MID1IP1,NR1H3,OLR1,PDGFB,PMP22,PPARG,RORA,S100G,SCD,SEMA4D,SFTPB,SORBS1,STRA6,TFAP2A,THBD,TSLP	328 (17)
HOXC6		transcription regulator		0.523	4.67e-08	ABCB1,BMP7,CASP1,COL23A1,DCN,FAM49A,IGFBP3,MME,PAK1,PDGFRA,PLXDC1,RUNX1,SLC1A3,TNFAIP8,ZBTB7C
ERK		group	Inhibited	-3.332	4.79e-08	AGER,CAV1,CLDN4,CLU,COL1A1,COL3A1,DIO2,DPYSL2,EGR1,EPAS1,EREG,FOSL2,GPRC5C,HOXA1,ICAM1,IL23A,JUNB,KLF5,KRT18,LIF,MMP14,MMP3,MYC,MYLK,NDRG1,NFKBIZ,OSBPL10,PDGFC,PECAM1,PTGES,RECK,SERPINB2,SFN,SFTPB,SFTPC,SLC2A1,SLC4A7,SORT1,SOX4,SPTBN1,TNFAIP8	562 (15)
vancomycin		biologic drug	Inhibited	-3.261	5.19e-08	A2M,CAT,CDCP1,CLDN4,CLU,CP,ELF3,FMO2,GPX2,GPX8,GSTK1,GSTM3,ITGB4,MYC,NOX4,RTN4,SCD,SLC34A2,SOD3,TES,TGIF1,VIM
RARA		ligand-dependent nuclear receptor		-0.568	5.62e-08	C5,CCNA1,CD93,CLMN,CP,CSF3,CYP26A1,EGR1,EIF5A2,ENAH,FGFR4,FOSL2,FOXC1,GAP43,GATA3,HOXA1,HOXA5,IFI44,IFI44L,IFIT1B,IGFBP6,IL6R,IRF6,KRT15,LGALS3BP,LIFR,LTF,MALL,MAOB,METTL7A,MUC20,MYC,NRP1,OVOS2,PLXNA2,PTTG1,RUNX1,SFTPB,SMURF2,SOX17,STRA6,STX3,TFAP2A,THBD,TLE4,TNFRSF11B,TP63,TTC9,UBL3	515 (24)
PRKAG3		other			6.65e-08	ANGPTL4,ANXA8/ANXA8L1,AQP1,ASPH,C16orf70,CD36,CD93,CDH5,CSGALNACT2,DUSP10,EGR1,FXYD6,GOLM1,ID1,ITIH5,JUNB,KLF2,METTL7A,MID1IP1,MMD,PDE7A,RASD2,RGCC,SLC2A1,SLC44A2,SOX17,TMCC2,TMEM100,TMEM37,TRIM16,WNT4,ZEB2
Histone h3		group			7.34e-08	ABCB1,ABCD2,ADRB1,BDNF,BMP4,CA4,CAV1,CCND2,CDK14,CEACAM1,CKAP4,COL1A2,DUSP10,EGR1,FAM49A,FASN,FLT1,FOXA1,FOXA2,GATA2,GATA3,GATA6,HOXA5,HOXB5,HOXB6,HPSE,ICAM1,ID1,IGFBP2,IGFBP3,IGFBP4,IL6R,KDR,KLF2,LRAT,MGLL,MGMT,Mt1,Nes,NHLRC1,NKD1,PPARG,PTGES,RPRM,RUNX1T1,SCARB1,SCD,SFRP1,SFTPA1,SFTPB,SHANK3,SHH,SLC6A2,SOX17,SPATS2L,TBX1,TBX2,TBX3,TNFSF11,TPM3,TYRO3,USP18,ZEB1	600 (20)
RUNX1	-2.111	transcription regulator	Inhibited	-2.122	7.73e-08	CHI3L1,CPA3,DEPTOR,EGFL7,ENG,EPAS1,FAT4,FSCN1,GATA2,GATA3,GPAM,ICAM2,IGFBP3,IL6R,ITGB1,KLF2,KRT80,MAP3K6,Mt1,MYH10,NCAM1,NFIL3,PCDH7,Podxl,RGCC,RUNX1,SOX17,SPATA6,STX3,TAL1,TJP1,TNFRSF18,TPSAB1/TPSB2,ZBTB16	474 (14)
CREB1		transcription regulator	Inhibited	-2.255	9.54e-08	ADM,APOLD1,ARC,ARG1,BDNF,BHLHE40,CACNA1C,CCDC85A,CCNA1,CDK14,Chil3/Chil4,CIART,CPEB1,DIO2,DKK2,ECM1,EDIL3,EGR1,EHD4,ENTPD1,ERC2,FASN,FGF13,FLT1,GAP43,GRIA1,GRIA3,HAS2,HPCAL1,HPGD,HSD11B1,ID1,Ifi202b,JUNB,KDELR3,KLF5,KLF7,LPL,MARCKSL1,MCTP1,MFSD2A,MUC2,MYC,MYH10,MYO1B,NFIL3,NNAT,NPC2,NR4A1,NRP1,PDGFRA,PER2,PLA2G4A,PLXDC2,PLXNA2,PPARG,ROBO1,RPRM,RUNX1T1,SCD,SEMA7A,SERINC2,SFRP4,SFTPB,SMAD6,SRD5A1,S…	537 (19)
GLI1		transcription regulator		1.023	9.58e-08	ABCG2,ARC,BID,CAV1,CCND2,CLU,COL1A1,Cxcl15,DIO2,FGF1,FHL1,FOXA2,FOXC2,GATA6,GPC3,GREM2,GRIA3,HHIP,HOXA5,HPSE,IGFBP6,KRT15,KRT19,PCDH18,PCOLCE2,PDGFRA,PLXDC1,PRKCE,PTHLH,SFRP1,SOX18,SOX2,TIMP3,TMEM100,VEGFC,VIM	543 (15)
tamoxifen		chemical drug		-0.772	9.81e-08	ABCG2,ACOX2,ADM,AGR2,AHNAK,AQP1,BDNF,BID,BMP4,CAT,CAV1,CAV2,CCDC80,CD36,CLIC3,CLU,COL11A1,CXCL12,CYP2B6,ERBB2,ETV5,FASN,FHL2,G0S2,GAP43,GJB2,HAS2,IGFBP3,IGFBP4,ISG20,JUNB,LIF,MYC,PPARG,PTGER2,S100G,SCD,SCUBE2,SERPINA3,SLC1A1,SLC9A3R1,SMAD7,TACC1,ZEB2	615 (20)
MAP3K8		kinase		0.095	9.84e-08	ACPP,Apol7e (includes others),ARG1,CCL20,CLIC5,COBLL1,CSF3,FAM107B,FLNB,FSCN1,GCA,GPR146,GPR171,GPR176,HIP1,Hmgn3,HP,IL23A,JUNB,LAD1,MARCO,MMP3,NGF,PTGER2,SIX1,SLCO4A1,SPATS2L,TSPAN33,TUBB2B,Urah	498 (16)
E. coli serotype 0127B8 lipopolysaccharide		chemical - endogenous non-mammalian	Inhibited	-2.638	1.02e-07	AQP1,BDNF,CAV1,Ccl8,CCRL2,CXCL12,DIO2,EDNRA,FAM107A,FGF1,FZD1,GJB2,GLUL,GNA14,GPR146,HAS2,IL17D,IL23A,KLF2,LIF,LIFR,MMP3,NCALD,NGF,PANX1,PDGFB,PTGES,PTX3,SEMA7A,SLC16A9,SOD3,SYNM,TNFRSF11B,UBD	458 (14)
SOX4	-2.098	transcription regulator		-0.055	1.02e-07	2610035D17Rik,BMPR2,CASP1,Dst,EFNA5,ENPEP,FGF13,FHL1,Fnbp1l,GPR171,HIPK2,Ifitm1,IGFBP4,LRRN3,LY6D,MAP7,MARCKSL1,Mt1,NCAM1,OVOS2,PECAM1,PPM1F,PYGL,RNF144A,SEL1L3,SLC5A9,SORT1,TENM4,TES,THSD1,TMEM98,TUBB2B,VIM,VOPP1
TGFBR1		kinase		-0.917	1.03e-07	AHR,BHLHE40,BMP4,CLDN5,COL1A1,COL1A2,DOCK4,FBLN5,GJA4,HAS2,ID4,MUC2,PDGFB,RUNX1,SFTPA1,SFTPB,SMAD7,TPSAB1/TPSB2,TWIST1,VEGFC,VIM	516 (17)
cycloheximide		chemical reagent		-1.178	1.11e-07	ABCB1,ADM,ADRB1,AGTR1,AHR,AQP4,BDNF,CAT,CAV1,CCL20,COL1A1,COL5A1,CYP2B6,DIO2,EGR1,ERG,FOSL2,GAP43,HSD11B1,ICAM1,IGFBP2,IGFBP4,IGFBP6,ISG20,JUNB,KLF5,LPL,MME,Mt1,MYC,NFKBIE,NR1H3,NR4A1,OGN,OLR1,PDGFB,PDGFRA,PERP,PPARG,PTGIS,PTGS1,PTHLH,PTX3,SCARB1,SCD,SERPINB2,SLC12A4,SLC2A1,THBD,TNFAIP6,TNFRSF11B,TNFSF11,TRPC1,XDH	567 (16)
MIR17HG		other		-1	1.19e-07	BMP4,BMPR2,CELSR1,COL5A1,FBN2,FZD1,FZD4,GPC3,HEG1,HOPX,HOXA5,HOXB5,KIT,KLF2,LRP4,PDGFRA,PITX1,PKD2,RECK,RGS5,SEMA3E,SMAD6,SORT1,SOX4,TBX3,TGIF1
halofuginone		chemical drug		1.104	1.21e-07	B4GALT6,BHLHE40,CD200,CDH17,COL1A1,COL1A2,CP,CPA3,EGR1,FBLN5,FBN1,FXYD6,GNG11,GYG1,IGFBP3,LGALS3BP,LRAT,MMP3,PDGFRA,PKM,PLCB4,PMP22,PRELP,PROM1,RGCC,SMAD7,SPARCL1,TYRO3	419 (12)
raloxifene		chemical drug		1.241	1.37e-07	ACVRL1,ADCY9,BLNK,BMP4,CLU,CXCL12,CYP1B1,EDN3,ENG,ERBB2,FLNB,GPRC5A,IGFBP4,IRF6,ITGB1,LUM,MATN2,MMD,MMP3,MYO1B,NDRG1,PDGFRA,PTGER3,PTTG1,RAP1GAP,SMAD7,STC1,THBD,TIMP3,TNFRSF11B,TNFSF11,TTC9	625 (22)
ARRB1	2.671	other		-1.915	1.57e-07	ABCG2,ADRB2,EGR1,ENAH,F3,FASN,JUNB,LPL,MMP3,MYC,SCARB1,TNFSF11	476 (23)
miR-141-3p (and other miRNAs w/seed AACACUG)		mature microRNA		0.746	1.58e-07	BST1,COL1A2,CYP1B1,DACH1,EPCAM,FOXF2,IRF6,ISL1,ITGB1,KCNK1,MSLN,PERP,PITX1,RHPN2,SOX2,TBX1,VIM,ZEB1,ZEB2	200 (7)
LIPE	-5.69	enzyme		-1.134	1.68e-07	ADH7,AQP1,AQP4,ARNTL,CD36,CDO1,COL1A1,COL1A2,CP,EGR1,FASN,G0S2,H3F3A/H3F3B,INMT,KITLG,MAPT,MEOX2,NR4A1,PDE8A,PPARG,RGS5,RRAD,SCARB1,SCD,SMAD7,SOX18	523 (22)
forskolin		chemical toxicant		-0.649	1.93e-07	ACE,ACPP,ADCY9,AGTR1,AQP3,ARC,BDNF,BHLHE40,CCDC85B,CCND2,CD200,CD80,CDK14,CLU,COL15A1,COL1A1,COL1A2,CYP1B1,DIO2,ECM1,EGR1,EREG,FBLN5,FOSL2,GAP43,GNA14,GPRC5C,GRIA1,GRK5,H3F3A/H3F3B,HAS2,HHIP,HOXA5,HP,HPGD,HSD11B1,ICAM1,ID1,Ifi202b,IGFBP3,IGFBP6,IL23A,JUNB,KITLG,KRT18,LTF,MFSD2A,MGAT3,MMP3,Mt1,MUC2,MYC,NFIL3,NGF,NNAT,NPC2,NR4A1,PDE4B,PPM1F,PTGES,PTGS1,PTHLH,RAPGEF3,RGS18,RGS5,RPRM,RUNX1,SCARB1,SER…	609 (17)
PITX2		transcription regulator		-1.539	1.99e-07	CCNA1,CCND2,COL1A2,DACH1,EGR1,FMO2,FOXA2,FZD4,GATA2,HPGD,IRF6,ISL1,ITGB1,KCNK2,KCTD1,MYC,NXN,PITX1,SOX2,TBX1,TBX2,TBX3,TBX4,TCF21,VIM,ZEB2	575 (21)
PTGS2		enzyme		-0.046	2.24e-07	AQP1,CLU,CSF3,CXCL12,CYP1B1,EDNRA,EGR1,ERBB2,FLT1,GRIA1,ICAM1,ID1,IGFBP3,IL23A,ITGB4,KDR,LPL,MMP14,MYC,PLA2G4A,PPA1,PPARG,PTGER2,PTGER3,PTGS1,SEMA7A,STC1,TEK,TNFAIP6,TNFSF11,VEGFC	597 (18)
GNAQ		enzyme			2.32e-07	ABCB1,ADM,AGTR1,ARG1,BMP4,CXCL12,EDN2,EGR1,GALE,GJA4,HAS2,KCNK2,MEOX2,MYC,NFIL3,NPR3,NR4A1,OLR1,PLSCR1,PRKCE,PRKG2,PYGL,SLCO4A1,STMN2,TNFAIP6	430 (17)
ERBB4		kinase		0.055	2.44e-07	ADAM19,BDNF,CADM1,COL3A1,COL5A2,CXCL12,EGR1,FBLN2,FGF7,GAP43,GPC1,IGFBP4,MYC,PTGIS,SERPINA3,SFRP1,SLC1A1,SLC2A1,SPARCL1,TIMP3,WWP1	534 (19)
Insulin		group		-0.441	2.63e-07	AGTR1,ANGPTL4,ARRB1,CD36,CIDEA,COL1A1,COL4A1,CTH,EGR1,EPAS1,ERO1A,FASN,FBXO32,FGF23,FGFR4,FOXC2,HPSE,HSD11B1,IAPP,ICAM1,IGFBP2,IGFBP3,IGFBP4,LEPR,LGALS3BP,LIPE,LPL,MAOA,MAOB,MAPT,MMP3,MYC,NFIL3,NPR1,NR1H3,NR4A1,PER2,PKM,PNPLA2,PPARG,PTHLH,SCARB1,SCD,SFTPA1,SLC29A1,SLC2A1,SLC6A4,SMAD7,SORBS1,SORT1,SRD5A1,TJP1,TRIM63,VLDLR,WNT4	608 (23)
F2		peptidase		0.465	2.77e-07	ANGPTL4,CASP1,CCL20,CCND2,CDC42EP1,CKAP4,CLU,COL1A1,COL4A1,CYP2B6,EGR1,EHD4,ENTPD1,EREG,F3,F7,FHL1,FLT1,FOSL2,HAS2,ICAM1,IGFBP4,ITGB1,JUNB,KDR,KIF13A,MGLL,MYC,PDGFB,PDGFRA,PLA2G4A,PPIF,PRKCE,RHOJ,SAMD4A,TEK,TFPI,THBD,TRPC1,TUBB3,UCK2,VWF	614 (17)
ERBB3		kinase		-1.22	3.01e-07	ADAM19,CCND2,CLU,COL1A1,CXCL12,EGR1,ERBB2,F3,FBLN2,FBN1,HAS2,HP,MATN2,MMP3,PTGS1,RRAS,SERPINA3,SFRP1,SLC4A7,TIMP3,Tpsab1	505 (17)
EPAS1	2.61	transcription regulator		-0.043	3.3e-07	ABCG2,ADM,ANGPTL4,ARG1,BHLHE40,C1QA,CAT,CAV1,CDCP1,CEMIP,CKMT1A/CKMT1B,CYBRD1,DTX1,EGLN3,FASN,FBLN2,FHL1,FLT1,HILPDA,HOXA5,IGFBP3,ITIH5,KDR,MMP14,NDRG1,NFIL3,PIK3CA,PPARG,PTPRZ1,SFTPB,SLC29A1,SLC2A1,SOX2,TEK,TNFRSF11B	610 (21)
S100A8		other		-0.663	3.54e-07	A2M,ABCG1,BHLHE40,C1QB,CASP1,CCL20,CD80,CP,ENTPD2,EPCAM,ETV5,GJB2,GPRC5A,ICAM1,ITGB4,KCNMA1,KLF15,MCF2L,MGMT,MMP14,MMP3,MYCT1,NGFR,OLR1,PDGFC,PLXNB3,PTGES,SDCBP2,SHH,SIX1,TNFAIP8,USP18	584 (13)
Nr1h		group		1.967	3.93e-07	ABCD2,ABCG1,ACE,AQP3,CAV1,CCND2,CSF3,EDNRA,FASN,FGF1,FLT1,GPAM,H6PD,HIP1,LIPE,LPL,MARCKSL1,MERTK,NFKBIZ,PTGES,RUNX3,SCARB1,SCD,SFRP1,SYT7,THY1,TIMP3,VLDLR,ZBTB16	421 (18)
Bvht		other	Activated	2.065	4.04e-07	ACVRL1,AGTR1,ALDH1A3,DLL4,FOXC2,FOXF1,HOXB6,KDR,LIMCH1,PRDM6,SERPINF1,TBX1,TBX2,TCF21,TIE1,TMOD1,TWIST1,UNC45B,VIM	28 (3)
CD44		other		-1.03	4.19e-07	ABCB1,ABCG2,ADAM8,ADRB2,BCAM,CCND2,CD36,CDH5,CIDEA,CLU,COL1A1,COL3A1,COL5A2,CXADR,ECM1,EPN2,ERBB2,FASN,LIMS2,LY6D,MMP14,MMP3,MYC,MYO1B,NPNT,PARVB,PECAM1,PTHLH,SOX2,STEAP1,THBS2,THY1,TWIST1,VIM,ZEB1	594 (21)
SP3		transcription regulator		0.462	4.67e-07	ABCB1,ABCD2,ADCY4,AFAP1L1,CCL20,CEACAM1,CHI3L1,COL1A1,COL1A2,CYP26A1,EGR1,EREG,F10,F3,FLT1,HAS2,HPSE,IGFBP3,ITGB8,KDR,LPL,MAOB,MUC2,MYLK,PADI1,PKM,PRKG1,PTGS1,PTTG1,RASGRP2,RECK,RRAS,SCARB1,SLC39A8,SLC4A7,VIM	609 (16)
PAX3		transcription regulator		-1.131	4.73e-07	ARC,BMP4,CLDN5,CLU,COL1A2,CYP1B1,DPEP1,EYA2,F3,FHL1,G0S2,ICAM2,ID4,IGFBP2,IL6R,LIPE,NPC2,PITX1,PTGER3,PTHLH,RASSF2,RUNX3,SFN,SIX1,SNCA,SNRK,SOX4,STX3,TCN2,TEK,TIMP3,TRPC1,TSPAN7,TYRO3
MYC	-2.742	transcription regulator	Inhibited	-2.032	4.81e-07	ABCC1,ABCC4,ACSL4,ADK,ADM,ALDH18A1,AQP1,ARG1,BDNF,CASP1,CAV1,Ccl6,CCNA1,CCND2,CLDN7,CLIC4,CLU,COBLL1,COL15A1,COL1A1,COL1A2,COL3A1,COL4A1,COL4A2,COL5A1,COL5A2,COL8A1,CRYAB,CTDSPL,CYP26A1,DSP,Ear2 (includes others),ECM1,EGR1,ELAVL1,EPCAM,ERBB2,F3,FAP,FASN,FBLN2,FBLN5,FBN1,FBN2,FBXO32,FOXA2,FOXF1,FRZB,GATA6,GLUL,GOT2,GPC1,GPC3,H3F3A/H3F3B,HAS2,HOXA5,ICAM1,ID1,IRF6,ITGA1,ITGB1,KDR,KRT14,KRT17,KRT6B,L…	657 (21)
COLQ		other			5.07e-07	BDNF,BMP4,COL11A1,COL4A1,COL4A2,COL5A2,COL8A1,DCN,ECM1,FBLN5,FGF7,GPC1,GPC4,LRP4,LTBP4,MFAP2,PRELP,WNT4
TGFB2		growth factor		0.073	5.22e-07	AHR,ANGPTL4,BHLHE40,BMP4,CD36,CDH5,COL1A1,COL1A2,COL3A1,Ctla2a/Ctla2b,DOCK4,EGR1,HAS2,ID4,KDR,LIPG,NGF,PECAM1,PTHLH,RUNX1,RUNX1T1,SCD,TNFRSF11B	537 (20)
EDN1		cytokine		0.294	5.34e-07	ADAM19,BAG2,CALCRL,COL1A2,COL4A1,COL5A1,COMP,EDN3,EDNRA,EGR1,ENAH,EREG,ICAM1,ITGB1,JUNB,LEPR,MARCKSL1,MMP3,MSN,MYC,OLR1,PLCB4,PRKCE,PTGER2,PTGS1,SERPINB2,SLC2A1,TIMP3,TPM3,TRPC6,TUBB1,VEGFC,VIM,VWF	610 (18)
TCF		group			5.48e-07	ABCB1,BMP4,CEACAM1,CTNND2,DIO2,DPEP1,ECM1,EDN3,EGR1,EPCAM,GPX2,HSD17B2,ITGA1,JUNB,KRT5,MME,MYC,SEMA3C,SERPINA3,SFN,SLC6A2	371 (7)
FOXO1		transcription regulator		-0.982	5.49e-07	A2M,ANGPTL4,ATP6V0D2,BID,BLNK,C1QA,CAT,CAV1,CCL20,CD36,CDH5,CERS4,CIDEA,CLDN5,COL4A1,COL4A2,DIO2,EGR1,ENPEP,ERG,FASN,FBXO32,FGF23,FLNB,FOXA2,FOXC1,GABARAPL1,GATA2,GPAM,GSTK1,ICAM1,IKZF2,JUNB,KLF2,KLF7,LPIN2,LPL,LRAT,MMP3,MYC,OVOL1,PAK1,PLSCR1,PNPLA2,PPARG,PTGS1,PTPRB,S1PR1,SCARB1,SCD,SERPINB2,SERPINB5,SFN,SOX2,SPTLC2,TIE1,TRIM63,WNT4	547 (21)
FAS		transmembrane receptor		0.698	5.76e-07	AGER,AKAP2,BCL11A,BID,CCL20,CCRL2,CD200,CD80,CD93,COL15A1,COL1A1,COL1A2,COL3A1,COL4A1,COL4A2,COL5A1,COL8A1,DUSP10,EGR1,F3,F5,FBN1,FLT1,FPR1,FSCN1,GRIA3,GRK5,ICAM1,IL13RA1,ITGB8,LUM,MERTK,MME,NFKBIE,NR4A1,PECAM1,PGLYRP1,PIK3CA,PRKAB1,PTGER2,PTX3,RAPGEF5,RASGRP2,RDX,SERPINB2,SERPINB9,SFTPC,SPTBN1,TBC1D1,THBD,TNFAIP6,TNFRSF11B	383 (10)
AHR	-2.517	ligand-dependent nuclear receptor		0.705	5.85e-07	A2M,ABCC4,ABCG2,ADAM19,ADM,ALDH2,CADM4,CD36,COL11A1,COL13A1,COL1A1,COL1A2,COL3A1,COL4A1,COL4A2,COL5A1,COL5A2,CYP1B1,CYP2B6,DCN,DMXL2,EGLN3,ENPEP,FBLN2,FBLN5,FBN2,FMO2,GPAM,HP,JUNB,KIT,KLF2,MATN2,Mt1,MYC,NPTX1,PDE4B,PDGFB,PDGFRA,PLXNA2,PPARG,SCD,SEMA3A,SERPINB2,SLC16A10,SLC1A1,SLC2A1,TIMP3,VEGFC,VIM	596 (18)
TERT		enzyme		-1.987	5.9e-07	AFAP1L1,AKAP2,ALDH1A3,BTBD11,CAV1,COL5A2,EIF5A2,EREG,GATA6,GSN,HOXB6,ICAM1,IGFBP4,IL13RA1,KRT19,LIPG,MMP14,MMP3,MYC,PDGFC,PROM1,PTGS1,SASH1,SERPINB2,TBX3,TOX2,VIM	593 (22)
bleomycin		chemical drug		-0.748	5.92e-07	ARG1,BMP4,C5,Ccl8,COL1A1,COL1A2,COL3A1,DCN,FAP,FRZB,FZD1,ICAM1,ID1,IL13RA1,ITGA1,ITGB1,KITLG,KLF15,MAP3K6,MMP14,MSN,MYC,MYCT1,NR4A1,PTGER2,PTTG1,SFRP1,TIMP3,TINAGL1,TP63,VWF,WISP1	610 (17)
D-glucose		chemical - endogenous mammalian		0.37	6.31e-07	ABCB1,ABCG1,ACE,AGER,AGTR1,AQP1,ARNTL,ATP2B2,BMP4,CACNA1C,CAT,CAV1,CCL20,CCND2,CD36,CLU,COL1A1,COL3A1,COL4A1,DCN,EGR1,ELF3,ERO1A,F7,FASN,FBXO32,GABARAPL1,GLUL,GPAM,GSN,H6PD,HP,IAPP,ICAM1,ID1,ITGA1,ITGA8,ITGB1,JUNB,KDR,LIPE,LPL,MID1IP1,MMP14,Mt1,MYC,NOX4,NPNT,NR4A1,NTS,PDGFRA,PFKL,PKM,PPARG,PPP1R14A,PTGIS,PYCR1,RDH10,S100G,SCD,SERPINB2,SERPINB5,SLC1A3,SLC29A1,SLC2A1,SLC39A6,SLC39A8,SORBS1,STXBP1,T…	552 (20)
FSH		complex		-0.307	6.43e-07	4930486L24Rik,ACPP,ADCY9,ADM,AHR,AKAP7,AMOTL2,AQP3,AXIN2,BCL11A,BDNF,BMPR1B,BMPR2,CCND2,CDC42EP4,CDK14,COL15A1,DUSP3,ENC1,EREG,FOSL2,GATA6,GPRC5A,GRK5,HSD11B1,ID1,ID4,IGFBP3,IGFBP4,IL6R,ISG20,JUNB,KITLG,KRT18,MYC,NPC2,NR4A1,PKM,PTGER2,PTGS1,RAP1GAP,RASSF2,RGS5,RPRM,SCARB1,SLC2A1,SMAD6,SMAD7,SRD5A1,TNFAIP6,TNFRSF11B,TP53I11,TYRO3,VEGFC,ZEB1	674 (22)
DAB2IP		other		-0.455	6.47e-07	CLU,EGR1,EPAS1,KIT,MYC,VIM,ZEB1	489 (18)
POU5F1		transcription regulator		0.801	6.98e-07	AHR,BID,BMP4,BNIP2,CASP1,CIDEA,CLDN7,COBLL1,CYP26A1,DSP,EPCAM,FOXA1,FOXA2,FOXF1,FRZB,GATA2,GATA6,HOPX,IRF6,ISL1,KLF2,KRT14,KRT17,KRT18,Macf1,MYC,NCAM1,NRP1,Oasl2,OTX1,OVOL1,PCDH18,PDGFRA,PECAM1,PROM1,SMAD7,SOX17,SOX2,SPRR1A,TBX3,TNFRSF11B,TNFSF8,TRAF4,TWIST1,USP18,VIM,ZEB1,ZEB2	505 (16)
Sos		group			7.63e-07	ABCC1,ALDH1A3,AQP3,CADM1,CAT,CERS4,CHI3L1,COBLL1,Defb1,ENAH,EPS8,FETUB,HOXA1,ITGB1,LGALS3BP,Macf1,MAOA,MMP3,MPZL2,NFIL3,NPTX1,PTPRZ1,PTTG1,QKI,RAP1GAP,RAPGEF3,RUNX1,SCD,SEMA3E,SEMA4D,SMAD7,TNFRSF18,UTRN,XDH	294 (7)
Growth hormone		group		-0.985	7.98e-07	ADRB2,ANGPTL4,BMP4,BMP7,CAT,CCND2,CD36,CLU,COL1A1,COL3A1,CTH,DDR1,EGR1,FASN,FGG,FOSL2,FOXA2,FZD5,HOXA1,ID1,IGFBP2,IGFBP3,IGFBP6,JUNB,LEPR,LIPE,LPL,MYC,NOX4,PPARG,SCARB1,SLC2A1,SLCO1A2,STC1,TCF21,XDH,ZEB2	624 (23)
carbon tetrachloride		chemical toxicant		-0.159	8.44e-07	ABCC1,ABCC4,CAT,COL1A1,COL1A2,COL3A1,Cxcl15,Cyp2d22,DCLK1,FGFR4,FGG,FOXA1,Gsta4,GSTK1,ICAM1,IGFBP6,IL13RA1,ITGA8,ITGB1,JUNB,KDR,MGLL,Mt1,MYC,NR4A1,PDGFB,PDGFC,PDGFRA,PECAM1,PPARG,PRKCH,S1PR2,SMAD7,SMURF2,TIMP3	618 (16)
CBX5		transcription regulator		-0.067	8.82e-07	ABCB1,AGR2,AXIN2,BCL11A,C15orf48,CDH17,CEACAM1,CEMIP,CYP1B1,FKBP14,FOXA1,HOXB6,ICAM2,KIT,KRT80,MUC13,MUC20,OLR1,PPARG,RORA,SERPINA3,TACSTD2,TLE4,TMEM30B
trans-hydroxytamoxifen		chemical drug		0	8.82e-07	ADCY9,BLNK,BMP4,CLU,CXCL12,CYP1B1,ENC1,ERBB2,GPRC5A,IGFBP4,IRF6,MAPT,MATN2,MMD,MYO1B,NDRG1,PTGER3,RAP1GAP,SERPINB9,SLC39A6,SRD5A1,STC1,STXBP1,TTC9	408 (7)
SHH	18.478	peptidase		1.034	9.64e-07	ABCG2,BMP4,BMPR1B,CAV1,CCND2,DTX1,EPHB4,FOXA1,FOXA2,FOXC2,FOXF1,GATA2,GPC1,HHIP,ID1,MYC,NR4A1,OTX1,PAX9,PDGFRA,PMP22,PTHLH,SFRP1,SHH,SLC29A1,SOSTDC1,TBX1,THBD,TJP1,TSC22D3,TUBB3	477 (18)
FOXO4		transcription regulator		1.342	9.72e-07	Akr1c14,C1QA,CAV1,CCND2,CDH5,CERS4,COL4A1,COL4A2,ENPEP,ERG,FASN,FLNB,FOXC1,LRAT,OVOL1,PTGS1,PTPRB,SCD,SLC2A1,SPTLC2,TIE1
SFN	-6.905	other			9.74e-07	DSC2,DSG2,DSP,ERBB2,F3,KRT18,KRT8,PKP3,TJP1,VIM,ZEB1	615 (16)
HNF1B		transcription regulator		1.033	1.04e-06	BHLHE40,CLDN7,COL5A1,COL5A2,EPS8,FOXA2,FZD1,GATA6,ID1,ID4,IGFBP3,LUM,MPZL2,PKD2,PLEK2,PMP22,PTGIS,PTPRM,SEMA3C,SLC29A1,SULF1,Sult1d1,TACSTD2,ZEB2
S100A9		other		-0.302	1.07e-06	A2M,ABCG1,BACE2,BHLHE40,C1QB,CASP1,CP,ENTPD2,EPCAM,ETV5,GJB2,GPRC5A,ICAM1,ITGB4,KCNMA1,KLF15,MCF2L,MGMT,MMP14,MMP3,MYCT1,NGFR,OLR1,PDGFC,PLXNB3,PTGES,SDCBP2,SIX1,TNFAIP8,USP18	595 (17)
P38 MAPK		group		-1.22	1.13e-06	AGER,AQP4,BDNF,CAV1,CCND2,CD36,CD80,CDH5,CLDN5,COL3A1,CSF3,CXCL12,DIO2,EGR1,F3,FBXO32,HAS2,HP,ICAM1,IL23A,IRF6,IRX1,ITGB4,ITGB8,JUNB,KDELR3,KLF15,KLF5,MMP3,MUC2,MYC,Nes,NGF,NGFR,NPR1,NR4A1,PLA2G4A,PPARG,RRAD,RUNX1,SDC2,SEPT4,SERPINB2,SERPINB5,SLC6A2,TIMP3,TNFSF11,TSLP,TWIST1,VEGFC,VLDLR	538 (16)
NR3C1		ligand-dependent nuclear receptor		1.078	1.2e-06	A2M,ADM,AMIGO2,ANGPTL4,AQP1,ARRB1,BAG2,BDNF,BHLHE40,CAT,CAV1,CIDEA,CLCF1,CLDN5,CORO2A,CRYAB,EDN2,EGR1,ENC1,F3,GAP43,GATA3,GLUL,GRIA1,GRIA3,GULP1,H6PD,HSD11B1,ICAM1,IFIT1B,KLF9,KRT14,KRT15,KRT17,KRT5,LAD1,LIF,MAGI3,MAOA,MFSD2A,MGMT,MORC1,Mt1,Mx1,MYC,NFIL3,NGFR,NLRP10,NOTCH4,OLR1,PAK1,PDE4B,PIK3R3,PLA2G4A,PPARG,PPP1R13L,PRKAR1B,PRKCE,RAPGEF4,RBMS2,RTN4,SCARB1,SEMA3C,SERPINB9,SFTPA1,SFTPC,SNCA,SOX4,…	634 (15)
IL6		cytokine	Inhibited	-2.736	1.23e-06	A2M,ABCC1,ABCG2,ACKR2,ACVRL1,AHNAK,AHR,AQP4,ARG1,ARL6,BDNF,CASP1,CCL20,CCNA1,CD36,CD80,CEACAM1,Chil3/Chil4,CLDN2,CLEC10A,CLU,COL1A1,COL3A1,COMP,CP,CYP1B1,CYP2B6,DCN,EGR1,EREG,F3,FGF23,FGG,FSCN1,GALE,GAP43,Gsta4,HP,HPGD,ICAM1,ID1,Ifi202b,IFIT1B,IGFBP3,IGFBP4,IGFBP6,IL23A,IL6R,ITGB1,JUNB,KDR,KIT,KRT14,KRT18,KRT8,LGR4,LIF,LIFR,LPL,LTF,MERTK,MFAP4,MMP3,Mt1,MYC,NGF,PDGFB,PECAM1,PPARG,PROM1,PTGES,PTGFR…	542 (14)
mibolerone		chemical drug		-1.311	1.3e-06	ABCA8,AHNAK,AHR,ALDH18A1,CCDC80,CEACAM1,CLTA,CLU,COL1A1,COL1A2,CYP4V2,F3,FHL1,FOSL2,GOT2,GPC3,IGFBP3,LPL,MME,MYC,NANS,PRELP,PRKCH,SPARCL1,TIMP3,USP18
IL1		group		-1.814	1.39e-06	ABCG2,ADRB2,AHR,BDNF,BHLHE40,CASP1,CCL20,CEACAM1,CHI3L1,COL1A1,CP,CSF3,CYP2B6,DCN,ELF3,F3,FGF7,FPR1,FZD5,HP,HSD11B1,ICAM1,IL17RD,KIT,KITLG,LIF,LRAT,MMP3,MYC,NGF,NGFR,NR1H3,PANX1,PDGFRA,PLA2G4A,PPARG,PTGS1,RORA,SERPINB2,SFTPB,SFTPC,SLC2A1,THBD,THY1,TNFAIP6,TNFRSF11B,TNFSF11,XDH	654 (19)
SMO		G-protein coupled receptor		0.418	1.44e-06	COL4A2,EPCAM,EPYC,FBLN2,FOXC2,FOXF1,FOXF2,HHIP,KRT5,LUM,MYC,NCAM1,NKD1,OGN,RUNX1,SOX18,SOX2,SYNM,WNT7B	421 (13)
atorvastatin		chemical drug		-0.334	1.52e-06	ABCB1,ABCC1,ABCG1,AGER,ARRB1,BDNF,CAT,CAV1,CD36,COL1A1,CYP2B6,EDNRA,EGR1,ELF3,ENG,ENPP3,F3,FLT1,GJC1,GPAM,ICAM1,IL17RD,JUNB,LIPG,LPL,MMP3,NOX4,NR1H3,NR4A1,OLR1,PMVK,PPARG,SOD3,TNFSF11	570 (21)
PTEN		phosphatase		-1.058	1.53e-06	ABCC4,ADM,ARG1,ASPH,BACE2,CA8,CDH5,CTDSPL,DTX1,EPAS1,F3,FASN,FGF23,FGFR4,FLT1,FOXA2,G0S2,GMDS,ID4,IGFBP2,IGFBP3,IGFBP6,IL23A,KDR,KLF5,KRT19,LAD1,MME,MMP14,MMP3,MYC,NDRG1,NFIL3,NGFR,NTS,PFKL,PPARG,PTGS1,PTN,PYGL,RAD51B,RBMS2,RUNX1,SCD,SFTPA1,SFTPB,SFTPC,SHH,SLC20A1,SMAD6,SOAT1,SOX4,STEAP1,TNFRSF11B,TRAF4,TSC22D3,VEGFC,WDR45,Wfdc18,ZBTB16	574 (18)
Ca2+		chemical - endogenous mammalian		-1.735	1.55e-06	ABCB1,AGER,AHR,ARC,BDNF,CCND2,CD80,COL1A1,CYP1B1,EGR1,ELF3,FASN,FGF23,FOSL2,GRK5,GUCY1A2,HOXA1,IAPP,ICAM1,ID1,IL6R,JUNB,KRT8,NAPSA,NDRG1,Nes,NGFR,NR4A1,PADI1,PER2,PPARG,PTTG1,S100G,SCARB1,SERPINB2,STC1,TNFSF11,TRPC1,TRPC6,TSLP	538 (17)
deferoxamine		chemical drug		-1.501	1.55e-06	ADM,ANGPTL4,BDNF,BHLHE40,CCL20,CCND2,CP,DUSP10,ECM1,EGLN3,EGR1,EPAS1,F3,FASN,FLT1,ICAM1,IGFBP2,IGFBP3,IGFBP4,ISG20,KIT,LPL,MCEMP1,MYC,NDRG1,NFIL3,PKM,PLA2G4A,PPARG,PROM1,SLC2A1,SMAD7,SPRY4	531 (20)
Tgf beta		group		0.144	1.59e-06	ACKR2,ANGPTL4,BHLHE40,CASP1,CCND2,CLU,COL1A1,COL1A2,CSF3,DCN,ENG,F10,FBLN2,FGG,FSCN1,GATA3,ID1,IGFBP3,ITGB1,JUNB,LIF,MERTK,MMP3,MYC,NOX4,PDGFB,PROM1,PTGER2,PTHLH,RORA,RUNX1,RUNX3,SMAD7,TIMP3,TNFRSF11B,TNFSF11,TSLP,VIM	617 (19)
EP300		transcription regulator		-0.597	1.62e-06	ARHGAP24,AXIN2,CD36,CD80,COL1A2,CORO2B,CSF3,DTX1,EGR1,EPHB2,EPSTI1,ERBB2,EYA2,FASN,FMNL2,FOSL2,FRMD4A,GATA3,GRAMD2B,H6PD,HES6,HIST3H2A,HSD11B1,ID1,IFIT1B,IGFBP6,IRF6,KCTD1,KDR,KRT14,LGALS3BP,MAPT,MCF2L,MGMT,MMD,MME,MYC,NDRG1,Nebl,NPAS2,NPR1,NR4A1,NTN1,OLR1,PDLIM4,PERP,PLA2G4A,RAPGEF3,RAPGEF4,SERPINB5,SFTPC,SMAD6,SMAD7,SOX2,TANC2,USP18,UTRN	482 (23)
hydrocortisone		chemical - endogenous mammalian		1.664	1.74e-06	ADM,ALDH18A1,ALOX15,AQP4,BMPR2,CCND2,CD80,FGF7,GAP43,GLUL,H6PD,HSD11B1,ICAM1,IGFBP3,IGFBP4,IGFBP6,LPL,Mt1,NOTCH4,PLA2G4A,PPARG,PTGS1,SEMA6A,SFRP1,TNFRSF11B,TP53I11	614 (18)
PRKCD		kinase		-1.853	1.77e-06	C3orf52,CCL20,CEMIP,COL1A1,COL1A2,CXCL12,DENND3,FBN1,FOSL2,FZD1,GPR87,GPRC5A,GRHL2,ICAM1,IL23A,JUNB,KLF5,LIF,LIPG,MYC,NR4A1,OSR2,PLSCR1,PROM1,SERPINB2,SMAD6,SOX2,TNFRSF11B,TPBG,TRPC1,TTC9,ZEB1	497 (16)
STAT6		transcription regulator		-1.148	1.98e-06	ADAM19,ALDH2,ALOX15,APOLD1,ARG1,ARNTL2,CCL20,Ccl6,CCND2,Chil3/Chil4,CLDN2,COBLL1,COL1A1,COL1A2,DDAH1,EGR1,FASN,GATA3,GNA14,HIPK2,HLX,ISG20,LGALS3BP,LIF,LIFR,LIPE,LPIN2,MMP14,Ms4a4b (includes others),Mx1,NFIL3,PDGFC,PLSCR1,PNPLA2,SAMD4A,SERPINF1,SOX13,SPDEF,TFEC,TLE1,TMTC1,TNFSF11,TSLP	529 (15)
pioglitazone		chemical drug		1.712	2.25e-06	ABCG1,AGER,ANGPTL4,AQP1,CAT,CAV1,CD36,CD80,CMKLR1,CYP2B6,EGR1,EPAS1,HAS2,HPGD,ICAM1,KRT19,LEPR,LIPE,LPL,NR4A1,PFKL,PPARG,RORA,SCARB1,SCNN1G,SERPINB5,SLC2A1,SOAT1,VLDLR	503 (23)
sphingosine-1-phosphate		chemical - endogenous mammalian		1.158	2.3e-06	CD36,COL3A1,EGR1,GAP43,GATA6,HAS2,HSD11B1,ICAM1,KDR,KLF5,MMP14,NRP1,PDGFB,S1PR1,S1PR2,TNFRSF11B,TNFSF11,VEGFC,VIM,VWF	492 (17)
GSC		transcription regulator		0.647	2.38e-06	CLCA2,FOXC2,SHH,TWIST1,ZEB1,ZEB2
TAZ		enzyme			2.52e-06	ADRB2,AMOTL2,AMPH,ARHGAP29,BASP1,BDNF,CAV1,CAV2,CYP1B1,KIT,KRT5,LUM,S1PR1,SEMA3C,SFTPC,SORBS2
PPARA		ligand-dependent nuclear receptor	Activated	2.245	2.55e-06	ABCD2,ALDH2,ANGPTL4,AQP3,ARG1,C1QA,C1QB,C5,C6,CAT,CD36,CDS2,CEACAM1,CIDEA,CTH,CXCL12,CYP2B6,DIO2,ENTPD1,FASN,FGG,G0S2,GLUL,GOT2,GPAM,Gsta4,GSTK1,GSTM3,Gstt1,HILPDA,IGFBP2,IGFBP3,IGFBP6,KRT23,KRT8,LIFR,LIPG,LPL,LY6D,MGLL,MGMT,MMD,MYC,NR1H3,PEX11A,PMVK,PNPLA2,PPA1,PPARG,RAD51B,RTN4,SCARB1,SCD,SERINC2,STBD1,TJP1,TMEM98,TP63	309 (15)
FBXO32	-10.014	enzyme		-0.139	2.59e-06	ABCC4,ALDH1A3,AXIN2,CADM1,CCL20,CCND2,CKMT1A/CKMT1B,DKK2,FOXA2,KLF5,KRT19,MAPT,MMP3,NANS,PTGER3,PTGES,PTGIS,PYCR1,SERPINB2
BMP7	-2.869	growth factor		-0.187	2.62e-06	BMP4,BMP7,BMPR2,CIDEA,COL1A1,COL1A2,EDN2,EPCAM,F3,FASN,FOXC2,ICAM1,ID1,IGFBP3,IGFBP4,IGFBP6,MYO1C,NCAM1,NDRG1,PPARG,SMAD6,SMAD7,SOSTDC1,SULF1	460 (19)
HMGA1		transcription regulator	Inhibited	-2.371	2.77e-06	CAV1,CAV2,CCND2,CD80,COL1A1,COL1A2,COL4A1,COL4A2,CRYAB,EGR1,FOSL2,GSN,IGFBP3,IGFBP4,JUNB,KIT,KITLG,KLF2,LIPE,MAPT,MYC,PPARG,S100G,SOD3,SOX17,SOX4,TWIST1	504 (21)
losartan potassium		chemical drug		-1.148	2.81e-06	ACE,AGTR1,AQP1,BMP7,CACNA1C,CAV1,CD36,COL1A1,COL3A1,EDNRA,EGR1,ENG,F3,GRK5,MAPT,NOX4,NPR1,OLR1,PTHLH,TEK,TUBB3,ZEB1	542 (20)
N-cor		group		-0.739	2.82e-06	ARNTL,AXIN2,C1QA,Ccl8,CD36,FASN,FZD1,IGFBP3,MCTP1,OLR1,PDGFB,PID1,RNF144B,SCD,SEMA4D,STMN2,TBX1,TBX2,TBX4,TNFSF11,USP18	410 (18)
PD173074		chemical reagent		1.094	2.86e-06	ABCG2,CCND2,CDH5,COBLL1,ELF3,F3,GABRP,GATA2,GATA3,HOPX,KRT23,MYC,NUPR1,OVOL1,PPARG,PRKCH,TFAP2A,VTCN1	335 (7)
FOXO3		transcription regulator		-1.029	3.05e-06	AHR,AQP4,ATP6V0D2,BNIP2,C1QA,CAT,CAV1,CCNA1,CCND2,CDH5,CERS4,COL4A1,COL4A2,EGR1,ENPEP,ERG,FASN,FBXO32,FLNB,FOXC1,GABARAPL1,GATA2,GLUL,ICAM1,IKZF2,JUNB,LRAT,Mt1,MYC,NDRG1,NPNT,NTN4,NUPR1,OVOL1,PAK1,PIK3CA,PTGS1,PTPRB,PTTG1,RTN4,SPTLC2,TAL1,TIE1,TRIM63,VIM	540 (18)
GNA14	-4.372	enzyme			3.07e-06	ABCB1,ADM,AGTR1,ARG1,BMP4,GALE,GJA4,HAS2,KCNK2,LIF,MEOX2,NFIL3,NPR3,NR4A1,OLR1,TNFAIP6,XDH
H2AFY		other		0.954	3.12e-06	ALDH1A3,CCND2,CD36,EGR1,ERBB2,FASN,ID1,KRT23,LPL,PPA1,PPARG,SERPINB2,SLC2A1,SOX2,TBX3	445 (17)
8-bromo-cAMP		chemical reagent		0.541	3.25e-06	ACE,ACSL4,ADM,ALDH2,ARG1,BMP7,CCNA1,CLU,CYP1B1,CYP2B6,DCN,DIO2,EGR1,ENTPD1,GATA6,HPGD,KDR,KITLG,KRT8,MYC,Nes,NFIL3,NRP1,PDE4B,PTGFR,SCARB1,SERPINB2,SLC2A1,VEGFC,VLDLR	587 (20)
NR4A1	-2.116	ligand-dependent nuclear receptor		-0.724	3.25e-06	ACSL4,ADM,AXIN2,CD36,CDH5,CIDEA,CLDN5,COL1A1,COL1A2,CXCL12,EHF,EPCAM,FASN,G0S2,ICAM1,IKZF2,ITGB4,KITLG,KRT18,KRT8,LPL,MARCKSL1,Mt1,PHKA1,PPARG,SCD,SLC39A11,SMAD7,SOAT1,TJP1	488 (19)
DLL4	3.178	other		-0.273	3.37e-06	DLL4,DTX1,EGFL7,EPHB4,ESAM,FLT1,GATA3,KDR,LYVE1,PDGFB,PECAM1,RGS5	340 (10)
Akt		group		-0.786	3.65e-06	A2M,ADM,AQP3,BHLHE40,BID,CCND2,CD36,CIDEA,COL3A1,CP,CXCL12,DLL4,EPAS1,F3,FBXO32,GATA2,GSTK1,HPGD,IGFBP2,LPL,MMP14,MYC,NDRG1,NFIL3,NOX4,PLA2G4A,PPARG,PTGER2,PTGS1,PTN,PTX3,RDH10,SCARB1,SHH,SLC4A7,SOX2,SOX4,THBS2,TJP1,UTRN,ZEB1	736 (23)
CD38		enzyme	Inhibited	-2.14	3.66e-06	CCND2,CKAP4,COL1A1,CPEB3,EAF2,EGLN3,EPS8,ERO1A,GPAM,ICAM1,IL6R,NCAM1,NDRG1,NFIL3,PFKL,PKM,PSAT1,PYCR1,RAP1GAP,RASGRP2,SLC2A1,SLC39A8,STK39,THY1,TPI1,TUBB2B,UCK2,VIM	595 (22)
GW501516		chemical drug		1.768	3.93e-06	ACSL4,ANGPTL4,CAT,COL5A1,Ctla2a/Ctla2b,F3,FASN,FLT1,Ifi202b,IGFBP2,IGFBP3,IGFBP6,KLK11,KRT19,LIPE,LIPG,LPL,LTF,SCD,SERPINB2,VLDLR	397 (20)
SERPINF1	-2.456	other		0.289	3.97e-06	AGER,AXIN2,BDNF,BID,CDH5,CRYAB,G0S2,MYC,NGF,PDGFRA,PPARG,SERPINF1,TJP1,TNFRSF11B,VIM	504 (18)
cobalt chloride		chemical reagent		-1.532	4.23e-06	ADM,BDNF,BHLHE40,CLU,CP,CYBRD1,CYP1B1,EPAS1,FLT1,NDRG1,PKM,PROM1,RGS5,SERPINF1,SLC1A1,SLC1A3,SLC2A1,TJP1	507 (16)
RARG		ligand-dependent nuclear receptor		-0.098	4.29e-06	COL4A1,CRYAB,CYP26A1,EGR1,FOXC1,GAP43,HAS2,HOXA1,HOXA5,IGFBP6,MYC,STRA6,THBD	571 (20)
tacrolimus		chemical drug		0.455	4.53e-06	ADAM19,BASP1,CD200,CD36,COL1A1,COL3A1,CORO2A,CXADR,DACH1,DOCK9,DPYSL3,Dst,EGR1,ENC1,F5,GAP43,IGFBP4,IKZF2,ITGB8,JUNB,MARCKSL1,MYC,MYH10,NPTX1,NR4A1,NRP1,PDLIM4,PRICKLE1,PROM1,PTGER2,SMAD7,TJP1,TLE1,TMEM100,TNFRSF18,TNFSF11,VEGFC	595 (22)
LY294002		chemical - kinase inhibitor		0.864	4.6e-06	ABCB1,ABCC1,ABCG2,ADRB2,AQP3,ATP2B2,BDNF,BHLHE40,CCND2,CD36,CLDN4,COL1A1,COL1A2,CP,CSF3,EGR1,ENTPD1,EPAS1,EREG,F3,FASN,FGF7,FLT1,FOXC1,FOXC2,FRK,Gsta4,GSTM3,HAS2,ICAM1,IGFBP2,IGFBP3,ISG20,JUNB,LIF,MMP14,MYC,NDRG1,NPTX1,NR4A1,NTS,PDE4B,PPARG,PTGER2,PTN,RASSF2,S1PR1,SCARB1,SCD,SEMA3C,SFN,SHH,SLC1A1,SLC2A1,SLCO1A2,SULT1C2,THBD,TNFSF11,TNFSF8,VEGFC,VIM,ZBTB16,ZEB1	609 (18)
heparin		chemical - endogenous mammalian		1.664	4.64e-06	CD80,COL1A1,EPHB2,F3,FLT1,HAS2,HPSE,ICAM1,IGFBP3,LPL,MMP14,SLC2A1,TFPI,THBD,TNFAIP6,TNFSF11,VIM	561 (17)
trichostatin A		chemical drug		0.635	4.64e-06	ABCB1,ARC,ARG1,ATG9B,BMP4,CCNA1,CCND2,CLU,COL1A2,CPA3,CXADR,CXCL12,CYP1B1,DLC1,ELF3,ERBB2,F3,FASN,FGFR4,FLT1,FOSL2,FOXC1,FOXF2,FRZB,GATA3,GRHL2,GSN,HOXA1,HPSE,ICAM1,ID1,IGFBP3,ITGA1,KDR,KIT,KRT6B,LAMA2,LEPR,MGMT,MMP3,MST1,MUC2,MYC,NDRG1,Nes,NGFR,NR1H3,NRP1,PPARG,PTGS1,RECK,RUNX3,SCNN1B,SCNN1G,SDC2,SEMA3A,SEMA3C,SERPINB5,SFRP1,SFRP4,SFTPA1,SLC2A1,SLC6A4,STMN2,TIMP3,TP63,TTC39A,UTRN,VEGFC,VIM,VWF,Z…	559 (21)
fulvestrant		chemical drug		0.968	4.7e-06	ACOX2,ADCY9,ADRB1,ADRB2,BMP4,BMPR2,CAV1,CAV2,CCDC34,CCDC80,CXCL12,EGR1,FLT1,FOSL2,GJB2,ICAM1,ID1,ITGB1,LEPR,LPL,LTF,MMD,MYC,MYO1B,NRP1,PLA2G1B,PPARG,PTGER3,PTGES,PTTG1,S100G,SERPINB9,SHH,SLC9A3R1,STC1,TNFRSF11B,TSC22D3,TTC9,ZEB1	601 (20)
glucocorticoid		chemical drug	Activated	2.182	4.76e-06	ADRB1,ADRB2,AHR,BDNF,CLDN5,CLU,COL1A1,CSF3,CYP2B6,FASN,FBLN2,GABRP,GLUL,HAS2,ICAM1,IGFBP3,IL6R,KRT14,KRT17,KRT5,LPL,MAOA,MMP3,Mt1,MYC,NGF,OGN,PER2,PER3,PFKL,PPARG,PTHLH,RAMP2,SERPINA3,SFTPA1,SFTPB,STC1,TNFRSF11B,TNFRSF18,TNFSF11,TSC22D3,ZBTB16	550 (20)
MBD3		enzyme			5.12e-06	CCND2,DPP4,EFNA5,FZD1,FZD4,FZD5,Mt1,MYC,NKD1,PRICKLE1,SCD,SFRP1,SLC9A3R1,TAL1,TIE1,WISP1,WNT10A,WNT7B	479 (11)
ciprofibrate		chemical drug		0.463	5.15e-06	ABCB1,CAT,CCND2,CD36,CEACAM1,CIDEA,COL4A2,CXCL12,CYP26A1,DPP4,HSD11B1,IGFBP2,KRT8,LGALS3BP,LPL,LY6D,MGLL,NPC2,NR1H3,PEX11A,PLSCR1,PPARG,SCARB1,SCD,SLC4A4,SLCO2A1	567 (21)
PI3K (family)		group		0.377	5.26e-06	ABCG1,ADM,CAT,CLDN2,CXCL12,EGLN3,FASN,FBXO32,ITGB1,KLF2,MMP3,MYC,PDGFB,PKM,PTGS1,RDH10,SCARB1,SHH,SLC2A1,SLC4A7,SOX4,TJP1	596 (22)
actinomycin D		chemical drug		0.039	5.33e-06	ABCG1,ADM,ARC,ARHGEF26,BDNF,CASP1,CAV1,COL1A2,EGLN3,EPAS1,F3,FASN,FOSL2,FPR1,IGFBP4,LPL,MAOA,MMP3,Mt1,MUC2,MYC,NGF,PERP,PPARG,PSRC1,PTGIS,PTHLH,PTX3,SCNN1B,SCNN1G,SFRP1,SLC12A4,SLC20A1,SLC2A1,SMAD7,VEGFC	635 (18)
MYOC		other		1.342	5.39e-06	CHRDL1,CLDN7,EBF3,ENPEP,ESRP1,FBN1,FBXO32,FSCN1,HHIP,ITGB1,LAMA2,MFAP2,NFASC,QKI,SFRP1,SOSTDC1,STC1,TGIF1,TRIM63	480 (11)
CTGF		growth factor		-0.359	6.36e-06	COL1A1,COL4A2,COL8A1,DCN,EGLN3,EGR1,FLNB,ITGA1,KITLG,MMP14,MMP3,MYC,PDE7A,PDGFB,PI4K2B,PTGFR,RAMP2,SFRP4,SOX2,SOX4,TIMP3	591 (18)
IL5		cytokine		-1.826	6.76e-06	A2M,CA4,CCND2,CCRL2,CEACAM1,CKAP4,EAF2,EGLN3,EGR1,EPS8,ERO1A,FOSL2,GPAM,HLX,ICAM1,IL13RA1,IL6R,LUM,MMD,MYC,NDRG1,NFIL3,PDE4B,PKM,PMP22,PPIF,PSAT1,PYCR1,QSOX1,RAP1GAP,RASGRP2,SLC2A1,SLC39A8,STK39,THY1,TNFSF8,TPI1,TUBB2B,UCK2,VIM	562 (23)
CAV1	7.163	transmembrane receptor		0.343	7.39e-06	ACVRL1,ARG1,CAV1,CAV2,CD36,CLDN7,EGR1,FOXA1,ICAM1,ID1,KDR,KRT18,KRT19,KRT6B,KRT8,NR4A1,PLA2G4A,PROM1,SLC1A1,SLC20A1,SOX2,SPRR1A,TFPI,TJP1,TMPRSS11A	614 (20)
isoproterenol		chemical drug		-0.118	7.55e-06	ACE,ACSL4,ADRB1,ADRB2,ALOX15,AQP4,CAV1,CSF3,CYP1B1,DIO2,FGF23,FOSL2,GRK5,JUNB,LPL,MERTK,NGF,NR4A1,PDGFB,PRKD3,RGS5,SCD,TNFSF11,TUBB3,TYRO3,VWF	441 (20)
carboplatin		chemical drug		-1.976	7.91e-06	A2M,ABCB1,CDCP1,CLDN4,CLU,CP,ELF3,GPX2,HAS2,MYC,SLC34A2,SOX2,TGIF1,VIM	332 (7)
CCND1		transcription regulator		-0.786	8.05e-06	ABCC4,AHNAK,ALDH1A3,AQP3,ARMCX1,ASAP2,CCNA1,CCND2,COL1A1,COL5A2,CPEB1,CPED1,DKK2,EIF5A2,ELAVL1,ENDOD1,EPS8,ERBB2,EREG,FGF7,GPC6,GPRC5A,ID1,KRT14,MARK1,MELK,MMP3,MYC,MYLK,MYRIP,PCYT1B,PDLIM4,PPARG,PSRC1,QKI,RHPN2,SLC4A4,SOX2,SOX4,STBD1,STXBP1,TMEM204,TPI1,TUBB1,UTRN	515 (19)
SMAD3		transcription regulator		-0.574	8.39e-06	AXIN2,CCND2,CDH5,COL1A1,COL1A2,COL3A1,DEPTOR,DOCK4,EGR1,ENG,EREG,GATA3,HAS2,HP,ID1,IL23A,ITGB1,JUNB,LUM,MUC2,MYC,PDGFB,PTHLH,S1PR1,SFTPB,SMAD7,SOX2,TBX3,TIMP3,TPM3,Tpsab1,TPSAB1/TPSB2,VEGFC,VIM,ZEB2	552 (20)
cigarette smoke		chemical toxicant		-0.385	8.39e-06	ADH7,ADM,AHR,CAT,CCL20,COL4A2,Cxcl15,CYP1B1,CYP2B6,EGR1,EPAS1,GATA3,GPX2,Gstt1,ICAM1,KDR,KITLG,MMP3,NOX4,OAS2,Oasl2,PDGFB,PPARG,PTGES,PTPRB,RAMP2,RAPGEF3,RUNX3,SERPINA3,SLC2A1,SMAD7,SOD3,TCN2,TSLP,XDH	597 (14)
plicamycin		chemical drug		1.407	8.66e-06	ABCG2,AFAP1L1,AHR,COL1A1,COL1A2,CYBRD1,CYP4V2,EPS8,F3,FASN,GJB2,ID1,IGFBP4,KDR,MAOA,MUC2,PLXDC1,PROM1,RASL11B,SEMA7A,VWF	521 (21)
TAF4		transcription regulator		1.849	9.04e-06	BDNF,DCN,EHF,FOXA2,GJB2,HOPX,IFIT1B,KLF5,KRT6B,LUM,MAP3K6,MMP3,PDGFC,PTN,RUNX1,SPRR1A,Tchh,THBS2,VEGFC
Pro-inflammatory Cytokine		group		0.954	9.22e-06	ADM,CLU,CTNND2,F3,GLUL,HP,ICAM1,ITGA1,LIPG,MMP3,NR4A1,OLR1,SLC6A4,SPINT1,TSLP,UBD	382 (15)
IL17A		cytokine		-1.689	9.22e-06	CCL20,Ccl8,COL1A1,CSF3,CXCL12,CYTH3,EDIL3,ENTPD1,EREG,FMO1,ICAM1,IFIT1B,IL23A,KLF2,KRT17,LIF,LPL,MERTK,MMP3,MYC,NFKBIZ,NRP1,NTN1,PECAM1,PPARG,PTGFR,SLC2A1,THBD,TNFRSF11B,TNFSF11,TP63,TRAF4,TSLP,VEGFC,VWF	565 (16)
CNR1		G-protein coupled receptor		0.443	9.56e-06	ARTN,BDNF,BMP4,BMP7,Ccl8,CEACAM1,CORO2A,EAF2,EPS8,ERBB2,FASN,FOXA2,KRT6B,LRP4,NTN1,PDGFRA,PECAM1,PLSCR1,SCARB1,SHH,SIX1,SLC29A1,TJP1,UPK1B,VEGFC	556 (17)
TO-901317		chemical reagent		1.627	1.01e-05	ABCA8,ABCG1,ADM,ALAS2,ALDH2,C5,CASP1,CIDEA,ELOVL1,FASN,FMO1,GPAM,Gsta4,HP,HSD11B1,IGFBP4,ITIH4,LIFR,LIPG,LPL,MGLL,MID1IP1,Mt1,NR1H3,PFKL,PGLYRP1,PPARG,PRKAB1,PTGER3,SCARB1,SCD,SERPINA3,Sult1d1,TIMP3,VLDLR	288 (14)
doxorubicin		chemical drug	Inhibited	-2.742	1.03e-05	A2M,ABCB1,ABCC1,ABCG2,ADM,BHLHE40,BMP4,CASP1,CAT,CDCP1,CDK14,CKAP4,CLDN4,CLU,COL3A1,CP,DRAM1,EGR1,ELF3,ERBB2,F3,GPX2,GSTM3,HIPK2,ID1,IGFBP6,ITGB4,KRT18,KRT5,KRT8,LGALS3BP,MYC,NCAM1,NDRG1,NOX4,NTN1,PERP,PIK3R3,PSRC1,PTTG1,RUNX1,SDC2,SERPINB5,SFN,SLC34A2,SMAD7,TES,TFAP2A,TNFSF11,TP63,VIM,WNT4	514 (16)
SP600125		chemical - kinase inhibitor		1.623	1.04e-05	ABCB1,ADM,AQP1,CA4,CCL20,CD80,CKAP4,CLDN4,COL1A1,COL4A1,COL4A2,COL8A1,DSG2,EGR1,F3,FASN,FGF1,FLRT3,HOXA1,ICAM1,IL23A,ITGB4,JUNB,MMP3,NR4A1,NUPR1,PDGFRA,PLA2G4A,PLSCR1,PPARG,PTGES,PTX3,SCD,SOX17,SOX7,THBS2,TNFRSF18,TNFSF11,TRPC6,TWIST1	556 (16)
arachidonic acid		chemical - endogenous mammalian		-0.667	1.05e-05	ABCG1,ACSL4,AQP3,CD36,CD80,CLU,COL1A2,EGR1,F3,FASN,KDR,PECAM1,PLA2G4A,PNPLA2,PPARG,PTGES,PTGS1,SCD,SOAT1,VIM	550 (22)
ASXL2		other	Activated	2.53	1.2e-05	ATP1A2,G0S2,HSD11B1,KLF15,LIPE,LPL,PELI2,PPARG,RAB12,SCD	266 (11)
FOXM1		transcription regulator		1.126	1.21e-05	ACE,AXIN2,CAT,CAV1,CCNA1,CCND2,CXCL12,FLT1,FOXF1,FZD1,KDR,MYC,Nes,PECAM1,PROM1,PTTG1,SFRP1,SFTPB,SOX2,TJP1,TWIST1,VIM,ZEB1,ZEB2	526 (20)
SETD2		enzyme			1.22e-05	CAV1,ENG,FLT1,GJA4,PDGFC,PRRX2,QKI,RTN4,SEMA3C,SERPINF1,SOX17
corticosterone		chemical - endogenous mammalian		-0.898	1.26e-05	ARC,BDNF,CAV1,CLDN5,DIO2,EDN3,FASN,FXYD4,GLUL,GPAM,HSD11B1,ITGB1,KLF9,LIPE,MAOA,MYC,NOX4,PNPLA2,SCARB1,SFRP1,SLC6A2,WNT7B	548 (24)
TLR3		transmembrane receptor	Inhibited	-2.097	1.36e-05	Apol7e (includes others),CCL20,CD80,CLCA1,CLU,CSF3,CTH,ICAM1,ID1,Ifi202b,IFI44,IFI44L,IL23A,ISG20,JUNB,LIPA,LIPG,LPIN2,Mx1,NFE2L3,NFKBIZ,NR4A1,NTS,Oasl2,PECAM1,PIK3R3,PTGER2,PTGES,PTX3,SERPINB9,STYK1,TP63,TSLP,TSPAN33,Urah,USP18,Wfdc18	494 (16)
ETS2		transcription regulator		-0.585	1.37e-05	BMP4,CSF3,ERBB2,FGF1,FLT1,HPGD,HPSE,ICAM1,JUNB,KRT18,MMP3,MYC,PTHLH,SOX2,TFEC,TIE1	464 (16)
gefitinib		chemical drug		1.4	1.37e-05	ARC,COL15A1,COL1A1,COL8A1,EPSTI1,ERBB2,FLT1,FMO2,FSCN1,ID1,ID4,KIT,KRT19,LIFR,LTF,MMP3,NOX4,PDGFRA,PPARG,PTTG1,S100A14,Sult1a1,TIMP3,TWIST1,VILL,VIM,Wfdc18	538 (18)
IDH2		enzyme			1.45e-05	CLDN7,EGR1,PPARG,RAB25,VIM,ZEB1,ZEB2	317 (7)
HHEX		transcription regulator		-1.195	1.45e-05	ENG,FLT1,KDR,MYH10,NRP1,TEK,TIE1
BIRC5		other		-1.067	1.58e-05	C1QC,Ccl8,COL1A1,COL3A1,COL5A2,COL8A1,FBN1,LUM,PTTG1,TP63,TUBB1,VEGFC,VIM,VWF	461 (15)
AIP		transcription regulator			1.58e-05	AHR,AKAP5,CMKLR1,CYP1B1,GNG11,GPRC5A,NPR3,PDE4B,PDE8A,PDE8B,PDE9A,RGS18,S1PR1
MAPK7		kinase		0.639	1.58e-05	ADRB2,BDNF,DLC1,ID1,KLF2,NR4A1,PTGER2,SERPINB2,TEK,THBD,TP63,TRAF4,VIM	523 (17)
LINC01139		other		-1.633	1.59e-05	ANGPTL4,ANKRD37,BHLHE40,EGR1,IGFBP3,PKM	298 (7)
SRF		transcription regulator		1.211	1.6e-05	A2M,ANKRD6,APOLD1,ARC,ARHGAP20,C1QL3,CLDN5,CPA3,DMKN,EGR1,EYA2,FGF1,FHL1,FHL2,FLT1,G0S2,GPM6A,GSN,HES6,ITGA1,ITGB1,JUNB,KDR,LEPR,LPL,LRP4,LTF,MAPK13,MCF2L,MGAT4A,MYLK,MYO1B,Nebl,NR4A1,ODF2L,PGLYRP1,SEMA3A,SERPINB2,SHH,SLC2A1,SLC6A4,SOSTDC1,TAL1,TJP3,TST	236 (9)
tyrphostin AG 1478		chemical - kinase inhibitor		1.372	1.66e-05	ACE,CAV1,COL8A1,EGR1,F3,FAP,FBN1,HAS2,ICAM1,MME,PTGER2,PTTG1,RUNX1,SLC2A1,TNFAIP6,TWIST1	497 (18)
F2R		G-protein coupled receptor	Activated	2.693	1.66e-05	COL13A1,CXCL12,DSP,EGR1,F3,FLT1,ICAM1,KDR,KRT19,KRT8,NR4A1,RGS18,SERPINB5,TEK,TFPI,TJP1,TJP3,VEGFC,VIM,VWF	592 (20)
GLI2		transcription regulator		0.007	1.66e-05	BMP4,CCND2,CLU,CSF3,FOXA2,FOXC2,GATA3,HHIP,IL6R,ITGB1,JUNB,KRT17,MMP3,MYC,NTN1,PAX9,PRKCH,PTHLH,SFRP1,VIM	473 (15)
NANOG		transcription regulator		0.87	1.73e-05	ABCB1,AHR,CCDC85A,CCND2,COL3A1,EGR1,FOXA2,GATA6,HOPX,HOXA1,ISL1,KDR,LPCAT4,MYC,NPTX1,OTX1,PHACTR2,RAPGEF5,RIPPLY3,SOX17,SOX2,TBX3,VSTM2A	464 (14)
curcumin		chemical drug	Activated	2.264	2.05e-05	A4GALT,ABCB1,ABCC1,ABCG1,AQP1,AQP4,BDNF,CAV1,CCND2,CD36,CD80,COL1A1,COL1A2,EGR1,ELAVL1,ERBB2,F3,F7,FOSL2,GLUL,ICAM1,IGFBP4,ITGB4,JUNB,KLF9,LPL,MAPT,MARCKSL1,MMP14,MMP3,MYC,NCAM1,OLR1,PAK1,PPARG,PTGES,PTGIS,PTN,SCARB1,SERPINB1,SMAD7,TIMP3,TNFSF11,TSC22D3,TSLP,VIM	576 (17)
LRP4	3.373	other			2.1e-05	BMP4,BMP7,SHH,TNFSF11
NOTCH1		transcription regulator		1.317	2.1e-05	ADAM19,CCND2,COL1A1,COL1A2,DLL4,DTX1,ERBB2,FLT1,GATA2,GATA3,ICAM1,ID1,IGFBP2,IGFBP3,IGFBP4,ITGB1,ITGB4,KRT14,KRT8,LYVE1,MMP3,MUC2,MYC,MYLK,NGFR,PDGFB,PPARG,RGS5,RUNX3,TEK,TIE1,TNFSF11,TP63,TSLP,TSPAN33,WNT4	494 (11)
ARNT		transcription regulator		-1.28	2.18e-05	ADM,AHR,ANGPTL4,BHLHE40,CAV1,CCND2,CDCP1,CSF3,CYP1B1,ENG,EPAS1,ERO1A,FLT1,HES6,Macf1,MYO1C,RGS5,S1PR1,SHH,SLC2A1,TPI1,VIM	435 (14)
NEUROG1		transcription regulator		0.775	2.24e-05	AMIGO2,CCND2,CEMIP,COL3A1,DSP,EPAS1,FAP,HAS2,LRIG1,LRRN3,MFAP4,SERPINF1,SLC43A3,SULF1,TSPAN7
IKZF1		transcription regulator		0.585	2.26e-05	ADAM19,ALAS2,AQP1,BLNK,CCND2,DOCK9,DTX1,EXOC3L1,FGF13,FGFR4,GATA3,KIT,KITLG,KRT79,MMP14,MYC,MYO1B,NCAM1,NGFR,RAPGEF4,RUNX1,SASH1,Sult1a1,VWF	332 (7)
ERK1/2		group		-0.768	2.28e-05	ARRB1,BDNF,CACNA1C,CAT,CAV1,CCL20,CCND2,CD80,COL1A1,COL3A1,CXCL12,Cxcl15,EGR1,F3,FLT1,FZD1,GRK5,HAS2,HPGD,ICAM1,ID1,IGFBP3,IL17RD,JUNB,KRT17,LEPR,MMP3,MYC,NOX4,PDGFRA,PFKFB4,PKM,PTGER2,PTGES,PTN,SLC12A4,SPRY4,TRIM63,TSLP,WISP1,ZEB1	588 (17)
STAT1		transcription regulator		-0.625	2.47e-05	A2M,ALAS2,ALDH1A3,ALOX15,ARG1,CAND2,CASP1,CBFA2T3,CCL20,Ccl8,CCND2,CCRL2,CEACAM1,Chil3/Chil4,CLIC5,DDX60,DPP4,EGLN3,EGR1,FGF7,GATA3,ICAM1,IFIT1B,ISL1,Mx1,MYC,NOX4,OAS2,PCDH17,PDGFC,PECAM1,PHACTR1,PPARG,PRKCE,PTN,RUNX1,SAMD9L,SERPINA3,SHH,SMAD7,SOAT1,SPRR1A,TNFSF11,UBD,USP18	452 (14)
ADCYAP1		other		-0.124	2.5e-05	AGER,B4GALT3,BAG2,BCAM,BDNF,CD80,CLCF1,COL3A1,COL5A1,COL5A2,EDIL3,EGR1,ELAVL1,GALNT7,GAP43,GATA3,GPC3,GREM2,GRK5,IL23A,KRT8,LUM,MME,MYC,NPR3,QKI,RGCC,SCARB1,SERPINA3,SERPINB1,SERPINF1,SLC1A3,SLC2A1,TUBB2B	605 (17)
CREBBP		transcription regulator		-0.613	2.51e-05	ARHGAP24,BMP7,CCND2,CD80,CDH5,COL1A2,CORO2B,CXCL12,DTX1,EGR1,EPSTI1,ESAM,EYA2,FMNL2,FOSL2,FRMD4A,GRAMD2B,GRIA3,HAS2,HIST3H2A,HSD11B1,IFIT1B,IRF6,KCTD1,KLF2,KRT14,LGALS3BP,LPL,MCF2L,MGMT,MST1,MYC,MYCBP,NDRG1,Nebl,NPAS2,NR4A1,NTN1,PDLIM4,RAPGEF3,RAPGEF4,SERPINA3,SFTPA1,SFTPB,TANC2,TBX4,TWIST1,USP18,UTRN	482 (19)
Gli		group			2.56e-05	CCND2,FOXA2,FOXC2,HHIP,IL6R,ITGB4,SFRP1	213 (3)
ARNT2		transcription regulator		0.539	2.62e-05	ABCG1,ADAM28,AGER,ALAS2,ANGPTL4,AQP4,BST1,CMKLR1,COL11A1,CPXM2,EGR1,EYA1,GALNT4,GATA2,GLUL,ICAM1,IGFBP4,IL6R,KRT5,LAMA2,LDB2,LIFR,LTF,PDLIM4,S100G,SLC2A1,SPRR1A,SYT7,TSC22D3,WNT7B,ZDHHC14
PPP1R13L	-2.093	transcription regulator		-0.705	2.63e-05	CCND2,DSC3,DSP,ITGB1,PERP,PKP1,SLC2A1,TP63	406 (11)
PPARD		ligand-dependent nuclear receptor		-0.474	2.68e-05	ALDH2,ANGPTL4,AQP3,C1QA,C1QB,C1QC,CCND2,CD36,FASN,FLT1,GOT2,GPAM,ICAM1,IFI44L,IGFBP2,IL23A,LIPE,LIPG,LPIN2,LPL,LRAT,MERTK,MFSD2A,PER3,PNPLA2,PPARG,SCD,SERINC2,STBD1,TNFRSF11B,TRIM63,VLDLR	357 (16)
ETS1		transcription regulator		0.752	2.68e-05	ABCB1,BCL11A,BMP4,CASP1,CAV1,CDH5,COL1A2,EGR1,ERBB2,FGFR4,FLT1,HPGD,HPSE,ICAM1,IKZF2,JUNB,KRT8,MMP3,MYC,NFIL3,NPR1,PERP,PTHLH,RUNX1,RUNX3,SERPINB5,SRD5A1,THY1,TRPC1,TWIST1,ZEB1,ZEB2	632 (23)
PDX1		transcription regulator		-1.907	2.7e-05	ARL4D,Calcb,CAT,CDO1,CKMT1A/CKMT1B,COL1A1,COL3A1,EGR1,ERO1A,F3,FGF1,GAP43,GLP1R,IAPP,ID1,IGFBP3,JUNB,KRT18,KRT8,MAOB,MAPT,Mt1,MYC,NNAT,PDE4B,PTGER3,S100G,SLC2A1,TRPC6	364 (14)
calphostin C		chemical - kinase inhibitor		-1.359	2.71e-05	ABCB1,CD36,CLU,ICAM1,KIT,LPL,MAOB,MUC2,MYC,NGF,NTN1,PPARG,S1PR1,SCARB1,SLC2A1	591 (20)
nitrofen		chemical toxicant	Inhibited	-2.164	2.91e-05	AQP1,AQP4,CLIC4,EGR1,EPAS1,GLP1R,RTN4,S1PR2,SCNN1G,SFTPA1,TIMP3
SPRY2		other		-0.231	2.91e-05	AXIN2,CLDN7,EPAS1,EPHB4,ESRP1,ETV5,SFTPA1,SFTPB,SFTPC,SLC2A1,ZEB1	364 (10)
NKX2-3		transcription regulator		-0.964	2.94e-05	ADAMTSL2,ADM,ANGPTL4,ANKRD37,BMP4,CASP1,CD36,CLEC1A,CRYAB,CXADR,DCLK1,DDX60,FBN2,GCA,Glycam1,HSD17B2,KLF2,MAMDC2,MCTP1,NT5DC2,PLSCR1,Podxl,PSAT1,SAMD9L,SEMA3A,SHMT2,SMAD7,TCTEX1D2,TMEM100,TMEM158,TRPC6,USP18
5-N-ethylcarboxamido adenosine		chemical reagent		-0.789	2.97e-05	ADM,ARG1,BHLHE40,CCL20,COL1A2,EGR1,EPCAM,FOXA1,FOXA2,FZD1,IL23A,JUNB,NFIL3,NR4A1,NRP1,PDE5A,SLC4A7,SOX17,SPINT1,THBD	519 (13)
miR-21-5p (and other miRNAs w/seed AGCUUAU)		mature microRNA	Inhibited	-2.253	2.98e-05	BMPR2,CDH5,FAM3C,IL6R,KDR,PECAM1,RECK,SERPINB5,SLC16A10,SMAD7,SOD3,TCF21,TIMP3,TNFRSF11B	294 (16)
MAPK9		kinase		0.097	3.09e-05	AQP1,BMP4,CAV1,DIO2,EGR1,FASN,FOSL2,IGFBP2,ISG20,ITGB4,JUNB,LGALS3BP,LIF,LPL,MARCKSL1,MMP3,MYC,NR1H3,PLA2G4A,PPARG,PTGES,PTX3,SCD,SHH,SOD3,TNFSF8	581 (16)
SRC (family)		group		1.584	3.16e-05	CD36,EGR1,FLT1,ICAM1,ID1,KLF2,MAOA,PROM1,SLC4A7,SLC6A4,SOX2,TJP1,VEGFC	655 (22)
CR1L		other		1.897	3.21e-05	COL15A1,COL1A1,COL1A2,COL3A1,COL4A1,COL4A2,COL5A1,COL8A1,FBN1,LUM
GATA1		transcription regulator		1.891	3.26e-05	ABCC4,Ahsp,ALAS2,AQP1,CCND2,CD36,CPA3,EGR1,F10,FHL1,GATA2,GATA3,HIPK2,HPSE,IL6R,JUNB,KDR,KIT,LEPR,MAMDC2,MYC,NFIL3,PECAM1,PLXNA2,Podxl,PRKG1,SASH1,SCIN,SNCA,SPOCK2,TAL1,TEK,TUBB1,VWF	585 (18)
BRD4		kinase		-0.953	3.66e-05	ABCC4,ANKRD37,BHLHE40,CCND2,COL1A1,COL1A2,COL4A1,COL5A1,FBN1,FOSL2,ICAM1,ICAM2,ITGA1,ITGB1,MORC1,MYC,PDGFB,PDGFC,SLC16A9,SLC38A5,THBS2,TYRO3	237 (5)
ID2		transcription regulator		-1.886	3.68e-05	BMP7,CBFA2T3,CCND2,DTX1,DUSP10,Foxp1,ICAM1,IKZF2,IL6R,IRF6,ITGA1,KLF7,MYC,NGFR,NR4A1,RAP1GAP,RAPGEF4,RORA,SMAD7,SOX13,SOX4,TNFSF11,TNFSF8,TOX2,TRAF4,ZBTB16,ZEB1	393 (11)
EOMES		transcription regulator		0.309	3.92e-05	ADM,C3orf58,CEMIP,COL3A1,CYP26A1,EGFLAM,FAT3,FOXA2,FOXC1,FREM1,FRZB,IGFBP3,KDR,PDGFRA,PITX1,PMP22,RAB17,SLC39A2,SOX17,SOX2
arsenite		chemical toxicant		-0.44	3.92e-05	ABCB1,ABCC1,AHR,CAV1,CDK14,COL8A1,CYP1B1,CYP2B6,EGR1,EREG,FZD1,GPC1,HAS2,KLF2,MYC,NR4A1,PRKG1,PTPRG,SEMA5A,SFRP4	582 (20)
salirasib		chemical drug		1.796	3.92e-05	ADM,BHLHE40,COL5A1,COL5A2,CYP2B6,PDGFRA,PFKFB4,PKM,SLC2A1,STC1,TJP1,TPI1,VEGFC	217 (7)
JUND		transcription regulator		0.64	3.95e-05	AGTR1,BDNF,CLU,F3,HPGD,Ifi202b,IKZF2,ITGB4,MMP3,NOX4,NR4A1,NTS,SERPINB2,SERPINB9,SOX4	445 (14)
GATA2	11.404	transcription regulator		1.664	3.98e-05	AK1,ALAS2,C1QC,CD36,CDH5,CHI3L1,CLDN18,Col17a1,CPA3,DIO2,DMBT1,Ear2 (includes others),EDNRA,ERG,FAT1,GABRP,GATA2,GATA3,ICAM2,KDR,KIT,KLF2,LTF,LYPD6B,MAOB,MCEMP1,MCTP1,MYC,NFIL3,PDE9A,PECAM1,PPARG,PPP1R13L,RGS18,RUNX1,S100G,SEL1L3,SERPINB2,SNCA,SOX18,SOX2,TACSTD2,TAL1,Tpsab1,TPSAB1/TPSB2,TUBB1,Wfdc21,ZNF365,ZNF750	408 (12)
ETS		group			3.99e-05	CHI3L1,EGR1,ENG,ERBB2,FLT1,HPGD,ICAM1,VWF
allopurinol		chemical drug	Inhibited	-2.183	4.03e-05	A2M,BDNF,CAT,CDCP1,CLDN4,CLU,CP,ELF3,GPX2,GSTM3,ITGB4,MYC,SLC2A1,SLC34A2,TES,TGIF1,VIM	419 (15)
HTT		transcription regulator	Inhibited	-2.211	4.14e-05	AQP1,ARNTL,ATP2B2,ATP8A1,BASP1,BDNF,BHLHE40,BID,C2orf40,CA4,CASP1,COL4A1,COL4A2,CORO2B,COX4I2,CRYAB,DCN,DIO2,EGR1,FASN,FGF1,FHL1,Foxp1,FXYD6,GAP43,GJC1,GLUL,GPC1,GRIA1,GRK5,GSN,HPCAL1,ITGB1,JUNB,KCNK2,KCTD17,KLF5,KLF9,LTF,MFAP4,MMP14,MMP3,Mt1,NFIL3,NGFR,NPTX1,NR4A1,NTS,PDE4B,PDLIM4,PER2,PIK3CA,PPARG,PPP1R16B,PRELP,PROM1,RAB17,RAP1GAP,RASD2,RASGRP2,RGS9,SERPINA3,SERPINF1,SFRP1,SGTB,SLC1A3,SLC2A1,S…	600 (18)
mir-8		microRNA	Inhibited	-2.28	4.15e-05	BST1,CLDN7,EPCAM,FOXF2,HOXA5,ITGB1,KCNK1,KDR,KITLG,LEPR,MSLN,MYH10,PERP,PPM1F,PTHLH,RHPN2,SOX17,SOX2,TSPAN1,VIM,ZEB1,ZEB2	368 (9)
SYVN1		transporter		-1.043	4.15e-05	ABCC4,ADCY9,AHR,AMOTL2,BHLHE40,CYP1B1,DIO2,F3,FASN,GGCX,GPRC5A,IFI44,ITGB1,ITGB4,LGALS3BP,OLR1,PNPLA2,SCARA3,SLC20A1,SLC2A1,SLC43A3,SLC4A7,SLCO4A1	399 (7)
indomethacin		chemical drug		-1.621	4.22e-05	A2M,ADAM8,ALOX15,BDNF,CLDN4,CLU,CP,CYP2B6,ELF3,FASN,FGF7,FLT1,GPX2,GSTM3,HAS2,ID1,ITGB4,KRT8,LPL,MMP14,MYC,NGFR,PLA2G4A,PPARG,PROM1,PTGES,PTGS1,SLC34A2,TEK,TES,TGIF1,TJP1,TNFSF11,VIM	552 (18)
15-deoxy-delta-12,14 -PGJ 2		chemical - endogenous mammalian		1.011	4.28e-05	AGTR1,CAV2,CCND2,CD200,CD36,COL1A1,COL1A2,Cxcl15,EGR1,EHF,FLT1,GSN,ICAM1,KDR,MMP3,MYC,NOX4,PDGFRA,PLA2G4A,PPARG,PTGES,RORA,SCARB1,SFTPA1,SFTPB,SOAT1,TGIF1,TNFSF11	545 (19)
PCYT2		enzyme			4.29e-05	ABCG1,CD36,FASN,GPAM,NR1H3,PPARG,SCD
SIM1		transcription regulator		0.898	4.6e-05	ABCG1,ADAM28,AGER,ALAS2,ANGPTL4,AQP4,BST1,CMKLR1,COL11A1,CPXM2,EGR1,EYA1,GALNT4,GATA2,GLUL,ICAM1,IGFBP4,IL6R,KRT5,LAMA2,LDB2,LIFR,LTF,PDLIM4,S100G,SHH,SPRR1A,SYT7,TSC22D3,WNT7B,ZDHHC14
dextran sulfate		chemical drug		-1.26	4.6e-05	ACE,ADAM8,AGTR1,AHR,ARG1,Ccl8,CD36,CD80,CSF3,EFNA5,ENG,EPHB4,FGF1,ICAM1,IFIT1B,IL23A,MMP14,MMP3,MYC,MYLK,NDST1,NRP1,PDGFB,PECAM1,PROZ,PTN,S1PR1,SERPINB2,SERPINB5,THBS2,TIE1,TJP1,UBD,VEGFC	493 (13)
MRTFB		transcription regulator		1.89	4.73e-05	CPA3,DMKN,EYA2,G0S2,Ifitm1,ITGB1,LTF,MAPK13,PGLYRP1,RUNX1,SCARB1,SERPINB2,SLC20A1,SLC6A4,TAL1,TST,TUBB1
RETNLB		other		-1.383	4.81e-05	Ccl8,COL1A1,COL1A2,FAP,FRZB,FZD1,IL13RA1,KLF15,MAP3K6,MSN,MYC,MYCT1,NR4A1,SFRP1,TINAGL1,WISP1	224 (7)
HDAC1		transcription regulator		1.653	4.84e-05	ABCB1,ABCD2,ARC,AXIN2,BDNF,CCNA1,CCND2,COL1A1,COL1A2,EGR1,FAM107A,FLT1,GABARAPL1,GLUL,ID1,ITGB4,KDR,KRT15,MME,Mt1,MYC,Nes,NKD1,PDGFB,PPARG,RECK,SERPINB2,SFRP1,SMAD7,SOX2,TAL1,TBX1,TBX2,TNS1,TSC22D3,TUBB3	578 (21)
INSIG1		other	Inhibited	-2.661	4.89e-05	ABCG1,ACSL4,Ccl8,ELOVL1,FASN,GPAM,LIPA,LIPG,LPL,MARCO,NFKBIZ,OLR1,PMVK,PPARG,PTGES,PTGS1,SCARB1,SCD,STEAP2	224 (6)
EED		transcription regulator			4.92e-05	BDNF,FOXA1,GATA3,GATA6,IGFBP2,MYC,NKD1,SHH,TBX3,TCF21,THY1	556 (24)
ENG	5.945	transmembrane receptor		0.58	4.92e-05	CDH5,ID1,ITGA1,KDR,MYC,PAK1,PDGFB,PECAM1,SMAD6,SMAD7,TWIST1	508 (15)
TGFB3		growth factor		-0.423	5.14e-05	ADAM19,BHLHE40,COL11A1,COL1A1,COL1A2,COL3A1,COL5A1,ENG,FOSL2,GATA3,MMP3,PTHLH,SCD,SMAD7,TIMP3,TJP1,TNFRSF11B,TNS1,TSPAN2,ZEB2	435 (17)
MYD88		other		0.167	5.25e-05	ACPP,ARG1,CCRL2,CD200,CD80,CLEC10A,CLIC4,CSF3,CXCL12,Cxcl15,DLL4,Ear2 (includes others),EGR1,FBXO32,FPR1,HP,ICAM1,IFIT1B,IL23A,MARCO,MMP14,Ms4a4b (includes others),MUC2,MYC,Nes,NFKBIZ,OLR1,PDE4B,PLA2G4A,PTGES,SCARB1,SLCO3A1,TFEC,TNFSF11,USP18,WISP1	366 (16)
PDLIM2	4.026	other		-0.471	5.25e-05	BST1,C4orf19,CCL20,CEMIP,FXYD6,IFI44,IGFBP3,KIT,LGALS3BP,MME,MPZL2,NPR3,PDLIM2,PPP1R14A,RASGEF1A,SCARA3,SLC43A3,TNS1
EGLN1		enzyme		0.057	5.39e-05	ADM,AGER,CCL20,EGLN3,EPAS1,ICAM1,IL1RL2,MMP3,MYC,NGF,PFKL,SLC2A1,TNFRSF11B,TPI1	513 (20)
BMP2		growth factor		-0.768	5.45e-05	BHLHE40,BMP4,BMPR2,CLIC4,COL1A1,COL1A2,CXCL12,F3,FZD1,HAS2,ID1,ID4,JUNB,KLF9,MYC,PLXNA2,PPARG,RUNX3,SMAD6,SMAD7,SOSTDC1,SOX2,SPINT1,TBX2,TIMP3,TNFRSF11B,TNFSF11,TNN,WNT4,ZBTB16	518 (16)
KMT2A		transcription regulator		0.607	5.52e-05	ABCD2,DEPTOR,DUSP10,EGR1,EPHB4,EYA1,FOXC1,FOXC2,HOXA5,HOXB5,HOXB6,IGFBP4,MGLL,MYC,MYCT1,PROM1,SCARB1	485 (12)
FGF10		growth factor		0	5.96e-05	AGER,AHNAK,BMP4,CYP1B1,FOXF1,LIPE,MMP14,PERP,SCD,SHH,SOX2,TACSTD2,TIMP3
glucagon		biologic drug		-0.326	5.96e-05	AHNAK,ESAM,IAPP,KIF26A,LRBA,MME,NR4A1,PHLDB2,PLXDC2,RAP1GAP,SORT1,ST14,TNS1
ETV6		transcription regulator		-0.061	6.2e-05	ALAS2,CDH5,DLL4,ID1,MMP3,SPRY4	219 (7)
TNFSF11	-2.132	cytokine		0.12	6.29e-05	AIF1,ATP6V0D2,BMP4,BST1,CAV1,Ccl8,CDC42EP4,CDK14,CREBRF,CSF3,F3,FHL2,FPR1,HIPK2,ICAM1,IL13RA1,ITPKB,JUNB,LDB2,MARCKSL1,MYC,NFIL3,NFKBIZ,NR1H3,PAG1,PCDH7,PTGER2,RRAS,SERPINB5,SERPINB9,SLC20A1,SLC2A1,TNFRSF11B,TNFSF11,USP18	599 (17)
miR-200b-3p (and other miRNAs w/seed AAUACUG)		mature microRNA		-0.997	6.32e-05	BST1,EPCAM,FOXF2,KCNK1,MSLN,PERP,PPM1F,RHPN2,VIM,ZEB1,ZEB2
SMAD7	2.429	transcription regulator		-0.523	6.41e-05	ACVR2B,BMP7,BMPR1B,BMPR2,COL1A1,COL1A2,COL3A1,CXCL12,DCN,DEPTOR,FOXA2,ICAM1,ID1,KRT8,MATN2,MYC,PROM1,SCD,SFTPC,SMAD7,SOX17,SOX2,TIMP3,TPM3	409 (15)
YAP1		transcription regulator		-0.059	6.45e-05	AMOTL2,BMPR1B,FBXO32,FGF1,ICAM1,ID1,LATS2,LIFR,MSLN,MYC,NUPR1,PDGFB,RASSF4,SFN,SOX2,TP63,TRIM63,VIM,ZEB1	454 (20)
cholesterol		chemical - endogenous mammalian		0.559	6.58e-05	ABCG1,C15orf48,C1QC,CASP1,CAV1,CAV2,COL1A1,COL3A1,F3,FASN,FLT1,HES6,ICAM1,KITLG,KLF11,LEPR,LPL,MAPT,MME,MMP14,NR1H3,NR4A1,PMVK,PSAT1,RGCC,SCARB1,SCD,SLC1A3,SLC28A3,STX3,TIMP3	546 (23)
MEDAG		other		1.342	6.68e-05	CD36,FASN,LIPE,LPL,PPARG
acyclic retinoid		chemical drug		-1.304	6.86e-05	COL1A2,COL4A2,FLT1,KDR,MYC,PDGFRA,TEK	214 (7)
wortmannin		chemical - kinase inhibitor		0.268	7.1e-05	AGTR1,AQP3,ARRB1,CCND2,CD36,CIDEA,COL1A1,COL1A2,COL3A1,EGR1,ENTPD1,F3,FASN,FGF23,FOXC2,GAP43,HAS2,ICAM1,IL23A,MMP14,MSN,MYC,NR4A1,SCARB1,SLC1A1,SLC6A2,TNFSF11,TPI1,VIM	507 (20)
BDNF	6.82	growth factor		1.442	7.21e-05	ADRB2,ARC,BDNF,BHLHE40,BID,BMP7,CAV2,CCND2,CD36,CD80,CDADC1,CELF4,CP,DPYSL3,EGR1,FAM49A,FLNB,FSCN1,GAP43,GLUL,GPC4,GRIA1,Mapre2,MAPT,NCAM1,NGFR,NPR1,NR4A1,PER2,PRKAR1B,RPRM,SEMA3E,SFRP1,SH3BGRL2,SHH,SOSTDC1,STXBP1,TNFRSF11B,TUBB3,VIM	503 (22)
Rar		group		0.513	7.58e-05	ABCG2,AQP3,ARG1,CDH5,CRYAB,CSF3,EGR1,SERPINF1,SFTPB,TJP1	199 (9)
TSC2		other		-0.964	7.64e-05	A2M,ARC,B3GALT2,CASP1,CCND2,CP,CREG1,CRYAB,EGR1,ERO1A,FAM107A,GAP43,GSN,MAOB,Mt1,MUC2,PDGFRA,PRELP,RASSF4,SCD,SLC2A1	568 (20)
ERN1		kinase		-1.195	7.64e-05	CCNA1,CLDN7,CYP1B1,EPCAM,ERO1A,FASN,LAD1,LPCAT2,MPZL2,NOX4,NR1H3,OAS2,PPARG,SCD,SCN3A,SERPINB2,SLC20A1,SPTLC3,ST14,TINAGL1,TSPAN2
PTPN11		phosphatase		0.698	7.96e-05	ACSL4,EGR1,FASN,GATA2,KDR,KIT,LTF,PERP,RPRM,SFTPA1,SFTPB,SFTPC,SPDEF,TP53I11,TP63	599 (21)
ZNF217		transcription regulator		0	7.96e-05	ADM,AGR2,COL8A1,FRK,GPRC5A,IGFBP3,KCNK2,KRT18,MPZL2,MYC,MYO1B,SEC14L2,SEMA3A,SLC6A15,STRA6
ASXL1		transcription regulator	Inhibited	-2.53	8.04e-05	ATP1A2,G0S2,HOXA5,HSD11B1,KLF15,LIPE,LPL,PELI2,PPARG,RAB12,SCD	195 (7)
APOE		transporter		-1.368	8.5e-05	AGER,BCAM,BMP4,CASP1,CAT,CAV1,CCND2,CD36,CD80,CLU,COL1A1,CTNND2,ECM1,EGR1,EPN2,F3,GATA3,GLUL,GRIA1,GRIA3,HPCAL1,HSD11B1,ICAM1,IGFBP6,LIMS2,LIPA,LIPG,LPL,MAPT,MMP3,MYO1B,NOX4,NPNT,NR1H3,PPARG,PTGES,PTX3,SCARB1,SERPINA3,SORBS1,THY1	590 (19)
FGF4		growth factor		1.432	8.51e-05	CSF3,FOXA2,MMP14,PTTG1,SCD,SHH,SOSTDC1,SOX17	257 (7)
NR3C2		ligand-dependent nuclear receptor		-1.547	8.61e-05	ABCC9,AQP4,BID,COL1A1,COL3A1,EGR1,Gsta4,ICAM1,JUNB,KDR,KLF9,NOX4,NRIP3,RAPGEF4,RRAD,SEMA3C,SERPINA3,TSC22D3,TUBB3,VLDLR	512 (19)
cyclic AMP		chemical - endogenous mammalian		0.124	8.63e-05	ARC,ARG1,BDNF,CCND2,CD80,CRYAB,EGR1,EPCAM,ERBB2,F3,FLT1,FOSL2,GAP43,GATA3,GATA6,IGFBP3,IGFBP4,JUNB,KDR,LGALS3BP,MME,MYC,MYLK,NGF,NR4A1,PDE4B,PLA2G4A,PTGER2,PTHLH,RAPGEF3,SCARB1,SERPINB2,THBD,TRPV4,VWF	567 (16)
Ngf		group		-0.969	8.86e-05	BDNF,CCNA1,CLU,EGR1,MAP6,MMP3,NCAM1,NGFR,NR4A1,SLC12A4,STMN2,THY1,TTLL7	559 (25)
EGR2		transcription regulator		0.333	8.86e-05	ABCC1,COL11A1,DIO2,DMBT1,EGR1,ERBB2,GATA3,ID4,IL6R,KDR,KITLG,LAMA2,MME,NCMAP,PDE7A,PMP22,PRX,PTHLH,ROBO1,RRAD,SCD,SLC1A3,TNFSF11,ZBTB16	485 (14)
EPO		cytokine		0.225	9.05e-05	ADAMTS10,Ahsp,ALAS2,ARL6,BDNF,BMP4,CCND2,CD36,CREG1,CXCL12,EDN3,EGR1,FPR1,GATA2,GATA3,GLUL,ITGB1,JUNB,KIT,MID1IP1,MYC,NUPR1,PDLIM2,Podxl,PTPRB,RCC2,SHH,SLC44A2,ST3GAL4,TAL1,TIE1,TJP1,TNFRSF11B,TPI1,TSC22D3,TUBB1,VEGFC,VWF	520 (21)
TGFA		growth factor		-0.866	9.14e-05	CASP1,CCL20,EREG,FGF7,FOSL2,GJB2,ICAM1,IGFBP4,JUNB,MUC2,PECAM1,PLA2G4A,PTGS1,PTTG1,SERPINB5,VIM	663 (18)
CDH1		other		-0.958	9.14e-05	BMP4,BMP7,ERBB2,GRIA1,HOXA1,IGFBP3,KRT15,KRT18,KRT19,MMP14,MMP3,MYC,NCAM1,TPBG,TSLP,VIM	547 (16)
LDLR		transporter		-0.956	9.26e-05	ABCG1,AXIN2,CD36,EGR1,F3,FASN,GJA4,GPAM,H6PD,ICAM1,LPL,MMP14,MYC,NR1H3,PPARG,SCARB1,SCD,VLDLR	426 (19)
benzo(a)pyrene		chemical toxicant		0.364	9.3e-05	ABCB1,AHR,ALAS2,CDK14,COL8A1,CYP1B1,ELF3,EREG,FASN,FZD1,GNA14,GPC1,Gsta4,HAS2,HP,IGFBP6,KLF2,LDB2,Mx1,NR4A1,PPIF,PRKG1,PTGER2,PTPRG,RAP1GAP,RGS5,SEMA5A,SFRP4,SFTPC,SOD3,TCF21
JUNB	-3.103	transcription regulator		0.674	9.71e-05	AGTR1,BDNF,CAV1,CLU,COL1A1,COL1A2,CYP1B1,FASN,FBLN2,FBLN5,HPGD,IKZF2,ITGB4,JUNB,LIPE,MMP3,PNPLA2,SCD,SERPINB2,TBX3,TIMP3	410 (15)
Hedgehog		group		-0.552	9.72e-05	BDNF,CCND2,FOXA2,FOXC2,FOXF1,GATA6,HOXA5,KIT,KRT19,MYC,SHH,SOX2	167 (6)
LEP		growth factor		-0.842	9.81e-05	ADAM8,ANGPTL4,AQP3,BDNF,BID,CAV1,CD36,Chil3/Chil4,CIDEA,COL1A1,COL3A1,COL4A1,CSF3,DLL4,EGR1,ERBB2,F3,FASN,FGF23,FLT1,GAP43,GOT2,GPAM,GRIA1,ICAM1,IGFBP2,IGFBP3,ISL1,JUNB,LEPR,LIF,LIFR,LIPA,LIPE,LPL,MMP14,MMP3,MYC,NPR1,NPR2,NTS,PECAM1,PER2,PNPLA2,PPARG,SCARB1,SCD,SLC13A2,TIMP3,TNFRSF11B,TNFSF11,VIM	638 (23)
PRDM1		transcription regulator		1.469	9.99e-05	2210407C18Rik,ACOX2,ADAM8,ANGPTL4,AQP3,AXIN2,CCL20,CHI3L1,CLTA,CSF3,CYP4V2,ECM1,EVA1A,F5,FGG,Gsta4,Ifi202b,ISL1,LIPF,MALL,METTL7A,MYC,PCDH18,PLA2G4A,PLAC8,RASSF2,RGS18,SERPINA3,SLC5A8,SRD5A1,ST14,TNFAIP6	451 (7)
HBEGF		growth factor		-1.164	0.000102	ANGPTL4,ANKRD37,BHLHE40,CCND2,EGR1,EREG,IGFBP3,ITGB1,NRP1,PKM,ZEB1	540 (20)
CDK2AP1		other			0.000102	CCND2,FZD1,FZD5,MYC,NKD1,PRICKLE1,SLC9A3R1,TIE1,WISP1,WNT10A,WNT7B	496 (14)
ACOX1		enzyme		0.547	0.000103	ACER2,CAT,CD36,COL4A2,CXCL12,CYP26A1,DPP4,FASN,HSD11B1,IGFBP2,KRT23,KRT8,LGALS3BP,LPL,LY6D,MGLL,NR1H3,NUPR1,PEX11A,PLSCR1,RAD51B,SLC20A1,SLC4A4	245 (10)
JARID2		transcription regulator			0.000106	CCND2,GATA2,GATA6,LRAT,Nes,SOX17,TBX3	370 (14)
Pdgf (complex)		complex		-1.891	0.000106	CAV1,CCND2,COL4A1,EGR1,F10,F3,GRIA1,ICAM1,JUNB,MEOX2,MYC,NCAM1,NOX4,PIK3R3,PPARG,THBD,TIMP3,TWIST1	502 (20)
methotrexate		chemical drug		1.032	0.000106	ACSL4,C1QB,C5,C6,CLDN2,COL4A1,CXCL12,DUSP10,ENTPD2,EPAS1,FASN,FGF7,FPR1,GAP43,GPAM,GSN,HSD11B1,ICAM1,ID1,IGFBP3,ITGA1,ITIH4,LPL,Mt1,MYC,NXN,SCD,SFTPA1,SFTPC,TEF,TIMP3,TNFRSF11B,TNFSF11	648 (21)
Complement		complex		-0.97	0.000108	C5,CASP1,CLU,CSF3,F3,PDGFB	301 (11)
MAP2K1		kinase		-0.621	0.000109	ABCB1,ABCC1,AHR,AXIN2,CDH5,CLDN2,COL1A1,COL1A2,COL3A1,CRYAB,DPP4,ETV5,F3,FASN,ITGB1,ITGB4,MAOB,MMP14,MMP3,MYC,PDGFRA,PECAM1,PLA2G4A,RAP1GAP,SCARB1,SPDEF,TWIST1	492 (17)
simvastatin		chemical drug		-0.142	0.000111	ABCG1,ADRB2,CACNA1C,CCL20,CCND2,CYP2B6,DDAH1,ELAVL1,ENC1,ENTPD1,F3,ICAM1,IGFBP3,IL23A,ITGB4,KIT,KLF2,LPL,MAPT,MMP3,MYC,MYH10,OLR1,PGLYRP1,SCARB1,SOAT1,THBD,TNFRSF11B,VIM,VWF	450 (14)
triamterene		chemical drug	Inhibited	-2.704	0.000111	A2M,CDCP1,CLDN4,CLU,CP,ELF3,GPX2,GSTM3,ITGB4,MYC,SLC34A2,TES,TGIF1,VIM
RARB		ligand-dependent nuclear receptor		1.401	0.000116	CDH5,CRYAB,CXCL12,EGR1,GAP43,HOXA1,HOXA5,ICAM1,ID1,IGFBP3,IGFBP6,SLC2A1,STRA6,THBD,TJP1,USP18,VEGFC	484 (20)
inosine		chemical - endogenous mammalian		-1.023	0.000119	A2M,AIF1,C1QA,C1QB,C1QC,DPP4,GAP43,LGALS3BP,Mt1,NPC2,SERPINB1,VIM
NOG		growth factor		1.48	0.000119	BMP4,BMP7,CXXC5,HAS2,ISL1,KDR,MMP3,MYC,NCAM1,NGFR,SHH,TNFSF11	362 (20)
COL4A3	36.05	other		1.98	0.00012	COL1A1,COL1A2,COL3A1,COL4A1,COL4A2,COL4A4,DDR1,MMP14	327 (7)
AZGP1		transporter		-0.558	0.00012	BMP4,DSP,EGR1,FBXO32,KRT19,MYC,TRIM63,VIM	534 (19)
LIF	-2.387	cytokine	Inhibited	-2.653	0.000121	A2M,AHNAK,BMP7,CDH5,CYP26A1,EGR1,ELF3,EREG,FGG,FOXA2,GATA6,GRAMD2B,HPSE,JUNB,KDR,LIFR,LPL,MYC,Nes,PECAM1,PPARG,SERPINA3,SFRP4,SOX2,SPRR1A,TAL1,TNFRSF11B,TNFSF11,TSPAN7,VWF	467 (18)
TRIM24		transcription regulator	Activated	2.156	0.000121	BLNK,DDX60,EPSTI1,FBN1,FLRT3,GLUL,IFI44,IFIT1B,LGALS3BP,MGMT,Ms4a4b (includes others),MYH10,PIK3CA,PLAC8,PTHLH,S100G,SAMD9L,USP18	357 (7)
TET2		enzyme		-0.894	0.000123	ADAM8,AHNAK,BHLHE40,CA8,EPCAM,FOSL2,FOXC1,FXYD4,GRK5,Ifitm1,KCNE3,KLF2,PPP1R13L,PXDC1,RNF144A,S100G,SLC20A1,SLC6A4,SPINT1,Tpsab1,ZBTB16
APLN		other	Activated	2.143	0.000127	ALAS2,CAT,EGR1,GATA2,KDR,MYC,NKD1,NOSTRIN,PECAM1,SOX18,TEK	276 (7)
KDR	4.736	kinase		-1.664	0.000127	A2M,DLL4,F3,KDR,MMP14,NR4A1,S1PR2,SFRP1,SOX18,TAL1,TJP1	518 (18)
NFATC3		transcription regulator		-0.066	0.000129	AIF1,COL1A1,FOXA1,FOXA2,GAP43,MMP3,MUC2,PPARG,PRKD3,SFTPA1,SFTPB,SFTPC,TNFSF11	333 (7)
BTNL2		transmembrane receptor		-0.671	0.00013	APPL2,DAPL1,ENAH,ENTPD1,EPCAM,GJB2,Gm3579,IKZF2,ITIH5,PDE7A,PLXDC1,SEMA4F,SLC15A2,ST14,XDH
MRTFA		transcription regulator	Activated	2.728	0.000133	CPA3,CXCL12,DMKN,EGR1,EYA2,G0S2,ICAM1,Ifitm1,ITGB1,LTF,MAPK13,MYLK,PGLYRP1,RUNX1,SCARB1,SERPINB2,SLC20A1,SLC6A4,TAL1,TBX1,TST,TUBB1	131 (4)
DUSP1		phosphatase		0.813	0.000138	CCL20,CIDEA,CLEC10A,COL3A1,GJB2,ISG20,LTF,LUM,MERTK,MGLL,NRP1,OLR1,PDGFB,PEX11A,SERPINB2,THBD,VEGFC,Wfdc21	525 (16)
SB-431542		chemical reagent		0.771	0.000138	ATP1A2,BMP4,CLIC4,COL1A1,ECSCR,FAP,GATA2,GJB2,ID1,KRT18,MYC,SCN7A,SERPINB2,SMAD6,SMAD7,TGIF1,TJP1,TNFAIP6	671 (22)
PRKAA2		kinase		-0.757	0.000141	CIDEA,CXCL12,CYP2B6,DDAH1,DOCK4,EGR1,FASN,GALM,GATA3,GRIA3,Gsta4,IGFBP4,ITIH5,KLHL29,MYLK,NOX4,PDGFRA,PPARG,VIM	573 (25)
HOXA9		transcription regulator		1.201	0.000142	ARNTL,CALCRL,CD36,CD93,CTH,EDNRA,EPS8,ERG,FZD1,FZD5,GATA2,JUNB,KIT,KRT18,MYC,PPP1R16B,PRKD3,PTPRG,RDX,SERINC2,SERPINB9,SHH,SOX4,TACC1,TSC22D3,VIM
WISP2		growth factor		-1.56	0.000146	AXIN2,DSP,ERBB2,FOXA1,GATA3,KRT18,KRT8,LPL,PPARG,TWIST1,VIM,ZEB1	421 (12)
enalapril		chemical drug		-1.603	0.000146	A2M,ACE,CLDN4,CLU,CP,GPX2,GSTM3,KDR,MYC,PTHLH,SLC34A2,TGIF1	506 (12)
ELF3	-8.999	transcription regulator		-0.142	0.000151	ANGPTL4,CCL20,CLDN7,EHF,ELF3,ERBB2,KRT8,MMP3,TIMP3	365 (12)
NR1H2		ligand-dependent nuclear receptor		1.945	0.000153	ABCG1,ACE,AQP1,Chil3/Chil4,CIDEA,CSF3,DIO2,FASN,HSD11B1,LIPE,LPL,NR1H3,PNPLA2,SCARB1,SCD,SLC16A10,TBX1	402 (19)
desmopressin		biologic drug		0.696	0.000153	ADM,AHNAK,ESAM,H3F3A/H3F3B,KIF26A,LRBA,MME,MYH10,PHLDB2,PLXDC2,RAP1GAP,SCNN1B,SCNN1G,SORT1,ST14,TNS1,VWF
GATA3	2.091	transcription regulator	Activated	3.087	0.000153	ADM,ANGPTL4,BCL11A,CPA3,Defb1,DTX1,ELOVL1,ERG,FSCN1,GATA3,GLUL,ICAM1,IRF6,KIT,KRT14,KRT17,MYC,NFIL3,OVOL1,PPARG,PTGS1,RGCC,RUNX1,RUNX3,SPRR1A,TAL1,TEK,TJP1,VIM,ZBTB16,ZEB2	543 (23)
MYB		transcription regulator		1.118	0.000154	ADM,AXIN2,CCNA1,CLTA,COL1A2,COL4A1,CXCL12,ESAM,GATA3,IGFBP3,KDR,KIT,KITLG,MMP3,MYC,RGCC,SHH,SOX2,TFEC,TWIST1,VIM	534 (23)
Raf		group			0.000156	B4GALT6,EGR1,ETV5,HAS2,KRT18,MANSC1,MUC2,MYC,SEMA3C,SEMA6A,SLC20A1,SLC43A3,SPRY4,STON1	616 (20)
GLI3		transcription regulator		-0.97	0.000156	BMP4,CCND2,EGR1,FOXA2,FOXC2,HHIP,JUNB,KLF2,NFKBIZ,PAX9,PTHLH,RUNX1,SFRP1,SHH
mir-221		microRNA		-1.042	0.000158	HOXB5,KDR,KIT,MEOX2,TFAP2A,TIMP3,ZEB2
MAPK14		kinase		-0.333	0.000158	AXIN2,CAT,CD80,COL1A1,CRYAB,Defb1,ELAVL1,EREG,FASN,FLT1,FOSL2,HAS2,HSPA12B,ICAM1,ITGB8,JUNB,KDR,KITLG,MAOB,MMP3,NGFR,NRP1,PECAM1,PTGES,SOX2,TNN,VEGFC	626 (18)
LRP6		transmembrane receptor		-0.588	0.000162	AXIN2,CAV1,EPCAM,GATA3,KRT18,LEPR,MMP14,MMP3,MYC,VIM	457 (15)
KRT14	-3.297	other			0.000162	DSC2,DSC3,GJB2,KLK11,KRT15,KRT17,KRT18,KRT5,KRT6B,KRT8	443 (7)
PCYT1A		enzyme		-0.647	0.000166	FRK,GSN,NFASC,PCYT1B,RUNX3,SCD,STX3,TUBB3
CXCL12	2.978	cytokine		0.262	0.000173	AIF1,C5,CD36,COL1A1,CXCL12,DOCK9,DPP4,EGR1,ERBB2,ICAM1,ID1,IRF6,ITGB1,ITGB4,JUNB,KIT,MMP14,MMP3,MYC,NR4A1,RRAS,RUNX3,SHH,SORBS3,TNFRSF11B,TNFSF11,VIM,ZBTB16	546 (16)
lysophosphatidic acid		chemical - other		-0.552	0.000175	CD36,EGR1,F3,ICAM1,JUNB,KDR,KLF5,LIF,LIPE,LIPG,LPL,MYC,PDGFRA,PPARG,SCARB1,VEGFC,VIM	524 (16)
dinoprost		chemical - endogenous mammalian	Inhibited	-2.23	0.000177	ADM,CCND2,CD36,FOSL2,ID1,LIPA,LPL,MYC,NFIL3,NR4A1,PLA2G4A,PTGFR,PTGS1,PTX3,TIMP3	645 (21)
fenamic acid		chemical reagent	Inhibited	-2.74	0.000184	A2M,CDCP1,CLDN4,CLU,CP,ELF3,GPX2,GSTM3,ITGB4,MYC,SLC34A2,TES,TGIF1,VIM
IGF2		growth factor		0.966	0.000185	CD36,CORO2B,CYP1B1,EGR1,EREG,GATA6,Ifi202b,IGFBP2,IGFBP3,IGFBP4,IGFBP6,JUNB,KLF9,MMP3,MYC,NDRG1,NGF,OGN,PDGFB,SFTPB,SFTPC,SLC20A1,TGIF1,THBS2,ZEB1	529 (22)
ID3		transcription regulator		-0.277	0.000188	ADSS,BMP7,CBFA2T3,CCND2,DTX1,DUSP10,Foxp1,ICAM1,IKZF2,IL6R,IRF6,KLF7,MYC,NR4A1,RAP1GAP,RAPGEF4,RORA,SEMA7A,SMAD7,SOX13,SOX4,TNFSF11,TNFSF8,TOX2,TRAF4,ZBTB16	285 (8)
CYP1A2		enzyme		0.905	0.000195	CACHD1,CYP26A1,CYP2B6,GSTM3,IGFBP2,MARCO,Mt1,QKI,SFTPA1,ST3GAL4,VLDLR
candesartan		chemical drug		0.094	0.000195	ACE,ADM,COL1A2,COL3A1,ENG,FOSL2,ICAM1,NPR3,OLR1,PTHLH,TRPC1	447 (17)
ALDH1A2		enzyme		-0.469	0.000198	ABCG2,ALDH1A3,COL1A2,COL3A1,HOXA1,IGFBP4,ISL1,KIT,TIMP3	376 (7)
NEDD9		other		-1.897	0.000205	ADM,ANKRD37,BHLHE40,ELF3,KIT,MMP14,PLAC8,SLC2A1,STC1,VIM	556 (20)
SOX3		transcription regulator		-1.291	0.000205	COBLL1,CYP26A1,DSP,FOXF1,FRZB,Macf1,NRP1,Oasl2,PCDH18,PDGFRA,PECAM1,SOX17,SOX2,USP18,ZBTB16
miR-199a-5p (and other miRNAs w/seed CCAGUGU)		mature microRNA		0.535	0.000215	BCAM,CELSR1,COL1A1,COL4A1,DCN,DDR1,GPRC5A,ITGA1,ITGB4,KLF2,KRT17,SAMD9L,ZBP1,ZBTB16
CIP2A		other		0.222	0.000219	COL15A1,COL8A1,CRYAB,DCN,DSC2,FAP,LRP4,LUM,MYC,NPTX1,PTPRB,SCIN,SNCA
PDGFB	2.625	growth factor		-0.497	0.000219	COL1A1,COL1A2,EGR1,FGF1,FGF7,ICAM1,KLF2,MMP3,MYC,NR4A1,RGS5,S1PR2,SERPINF1	346 (18)
linolenic acid		chemical - endogenous mammalian		0.049	0.000226	ABCD2,CD36,CLU,FASN,ICAM1,LEPR,NR1H3,SNCA	517 (16)
ritonavir		chemical drug	Activated	2.067	0.000226	ABCB1,ATP10B,AXIN2,CCND2,CCNJ,CD36,CRYAB,CYP2B6,ELAVL1,GRAP,ICAM1,KITLG,LIPE,MAOB,MME,MYC,PPARG,SCD,TMEM140,TSC22D3,USP18,WNT7B	586 (24)
RET		kinase		-0.588	0.000228	CCL20,CLDN5,CLU,COL1A1,COL1A2,CSF3,CXCL12,DCN,DPYSL2,EGR1,MMP14,MMP3,PER3,PTN,RTN4,SCARA3,STC1,STMN2,TIMP3	427 (15)
paraquat		chemical toxicant		-0.816	0.000228	BID,CAT,COL1A1,DMRTA2,Gsta4,ITGB8,KCNMA1,KLF2,LIFR,LPIN2,LRP4,MMP3,Mt1,NR4A1,SFTPB,SNCA,SOD3,STRBP,ZHX3	378 (11)
SMARCB1		transcription regulator		0.17	0.000245	A2M,ABCB1,AMPH,CA8,CEACAM1,COL1A1,COL1A2,COL5A2,DACH1,Defb1,DOCK4,DSC2,DSG2,ERBB2,F10,GJB2,GSN,HP,IGFBP2,MYC,PGLYRP1,PPARG,PTN,TCF21,TMOD1	438 (11)
pirinixic acid		chemical toxicant		1.76	0.000247	ABCC1,ABCG2,ACSL4,ANGPTL4,AQP3,BMP7,C5,CAT,CD200,CD36,CEACAM1,CIDEA,CLU,COL1A1,CXCL12,CYP2B6,DPP4,ELOVL1,ENTPD1,F3,FASN,FOXC2,G0S2,GLUL,GOT2,GPAM,GSTM3,HILPDA,JUNB,KDR,KLF11,KRT8,LIFR,LPIN2,LPL,LY6D,MGLL,MYC,NPC2,NR1H3,PERP,PEX11A,PFKL,PIK3R3,POPDC3,PPARG,RAD51B,RORA,RTN4,SCD	382 (17)
IRS1		enzyme		1.089	0.000248	CIDEA,COL3A1,COL4A1,COL4A2,EGR1,FASN,FBXO32,FHL1,FMO1,GATA3,IGFBP4,LPL,MMP14,MYC,NRP1,PPARG,SPARCL1,TRIM63,WISP1,WNT10A	524 (20)
FGFR1		kinase		-1.648	0.000252	BMP4,BMP7,CCND2,COL1A1,FGF1,FGF7,HAS2,LIF,MMP14,MMP3,MYC,NR1H3,PITX1,PTGS1,SFN,VIM	410 (17)
L-triiodothyronine		chemical - endogenous mammalian		1.403	0.000255	A2M,ABCD2,ADM,ADRB2,ALAS2,BMP4,CD36,CDC42EP4,CLU,CMKLR1,COL4A1,CTH,CXCL12,DIO2,EDN3,EGR1,ENG,FASN,H6PD,HP,HSD11B1,ID1,IGFBP3,IGFBP4,IGFBP6,KLF9,KRT17,LIPE,MAMDC2,MMP14,MYC,NR1H3,NR4A1,PITX1,PPARG,PYGL,RASD2,RGS9,SCD,SEMA7A,SHH,SMAD7,SORBS1,ST3GAL4	359 (16)
SRC		kinase		-1.082	0.000256	CAV1,CCND2,COL1A2,CSF3,ERBB2,F3,HAS2,ICAM1,ID1,KRT18,MYC,PRKCE,SLC2A1,SLC4A7,TJP1,TWIST1,VEGFC,VIM,ZEB1	470 (17)
ANGPT2		growth factor		-1.098	0.000267	ABCC1,AGTR1,AXIN2,CAT,COL1A1,COL1A2,COL3A1,CRYAB,FGF7,GATA6,ICAM1,KLF5,LEPR,MGMT,NOX4,OLR1,PTGES,PTHLH,RDH10,SOD3,SPTLC3,TCN2,TEK,THBS2,TNFSF11,TUBB3,VIM	521 (15)
bexarotene		chemical drug		-0.291	0.000267	ADRB2,AMOTL2,BMP7,BNIP2,Chil3/Chil4,CTH,CYP26A1,DACH1,EFNA5,Gsta4,ICAM1,ID1,IGFBP6,ISL1,KRT15,KRT17,LPL,LRP4,MERTK,Nes,NGFR,NTS,PER2,PPARG,SCD,TSC22D3,TUBB3	404 (23)
pCPT-cAMP		chemical - kinase inhibitor	Inhibited	-2.205	0.000268	EGR1,FOXC2,JUNB,NR4A1,PRKG1	224 (7)
FRMD6		other		0	0.000268	FGF1,IGFBP3,PDGFB,RASSF4,RASSF8
AEBP1		peptidase	Inhibited	-2.216	0.000268	ABCG1,CD36,COL1A2,NR1H3,PPARG	455 (9)
AKT1		kinase		-0.149	0.000279	ABCB1,C1QC,CCND2,CIDEA,CLU,COL4A1,COL8A1,EGR1,FASN,FBXO32,GOT2,Gstt1,ITGB1,KDR,KLF15,LIPA,MMP14,MYC,MYH10,NOX4,PDGFRA,PEX11A,PKM,PLA2G4A,PPARG,SCD,SERPINF1,SLC2A1,SLC4A7,SORT1,THBS2,TNFSF11,TPD52L1,TRIM63,VIM	592 (23)
thioinosine		chemical toxicant			0.000282	CD36,LPL,NR1H3,PPARG
PPP1R14B		phosphatase		1.067	0.000282	EPAS1,FLT1,KDR,PECAM1
EHF	-3.781	transcription regulator		-1.083	0.000288	ANGPTL4,BLNK,BMP4,CCL20,EHF,ERBB2,EREG,GATA2,KDR,KIT,MMP3,SERPINA3,TFPI,THBD,THY1,VEGFC
genistein		chemical drug	Activated	2.615	0.000295	A2M,ACE,ACPP,ADK,ADM,ANGPTL4,AP1S2,ARG1,ATP6V0D2,ATP6V1B1,BDNF,CAT,CD80,CLU,COL1A1,CXCL12,ERBB2,EREG,F3,Fcna,GJB2,HPGD,ICAM1,ID1,JUNB,KRT14,LIPA,LPL,LTF,MAOA,MMP3,Mt1,MUC2,MYC,NAPSA,NPC2,NR1H3,PCDH17,PFKFB4,PPARG,S100G,SLC4A4,SORT1,TNFRSF11B,TNFSF11,ZEB2	652 (19)
lomustine		chemical drug	Inhibited	-2.496	0.000305	A2M,CDCP1,CLDN4,CLU,CP,ELF3,GSTM3,ITGB4,MYC,SLC34A2,TES,TGIF1,VIM
KLF5	-3.583	transcription regulator		-0.059	0.000306	ARG1,EPAS1,KLF5,KRT5,MYC,PDGFB,PPARG,PTGES,RUNX1,SOX2,TCF23,WNT10A	508 (20)
BMP1		peptidase			0.00031	DCN,IGFBP3,OGN	376 (7)
17-alpha-ethinylestradiol		chemical drug		-1.651	0.000315	ABCB1,ALDH18A1,AQP3,C1QB,C1QC,CYP2B6,DSC2,F3,FBLN2,FXYD4,Gsta4,KRT14,KRT19,LIFR,MARCO,PERP,SCARB1,SERPINB5,SFN,SLC34A2,SPOCK2,TNFSF8,WNT4	589 (15)
ATF4		transcription regulator		0.385	0.000315	ABCG2,ARHGAP24,CTH,DDR2,ERO1A,FASN,IGFBP2,KLF9,MID1IP1,NDRG1,NOX4,NR1H3,NUPR1,PMP22,PPARG,PRRX2,PSAT1,PTX3,PYCR1,SERPINF1,SHMT2,TNFRSF11B,TNFSF11	436 (14)
camptothecin		chemical drug	Inhibited	-3.196	0.000318	ABCB1,AGER,AKAP2,BCL11A,BID,CASP1,CCL20,CCRL2,CD200,CD93,CIDEA,DUSP10,ENC1,F3,F5,FLT1,FOXC1,FPR1,FSCN1,GRIA3,GRK5,H3F3A/H3F3B,ICAM1,ID1,IGFBP3,IL13RA1,LIMCH1,MARCKSL1,MELK,MERTK,MGMT,Mt1,MYC,NFKBIE,NR4A1,NRP1,OSR2,PDZD2,PECAM1,PERP,PGLYRP1,PIK3CA,PLAC8,PPIF,PRKAB1,PTGER2,PTGES,PTX3,RAPGEF5,RASGRP2,RDX,SERPINB2,SERPINB9,SFN,SFTPC,SPTBN1,TACSTD2,TBC1D1,THBD,TMEM158,TNFAIP6,TP53I11,TPBG,TRAF4	447 (13)
STK40		kinase	Activated	2	0.000319	ABCB1,C1QA,C1QB,C5,C6,FGF1,PPARG,SFTPB,SFTPC,SHH	233 (7)
H-7		chemical - kinase inhibitor		0.913	0.000319	ABCB1,CLCF1,COL1A1,COL1A2,EGR1,ITGB1,JUNB,MMP3,Mt1,MYC	395 (19)
FUT8		enzyme		-0.388	0.000323	ALDH2,CYP1B1,GOLM1,GSTM3,MGAT3,PROM1,SMAD7
FBN1	-2.139	other		0.692	0.000323	COL1A2,COL3A1,COL4A2,FBN1,MMP3,PPARG,TIMP3	457 (9)
PDGFC	-3.285	growth factor		1.316	0.000323	COL1A2,COL4A2,FLT1,KDR,MYC,PDGFRA,TEK	426 (12)
tamibarotene		chemical drug		1.103	0.000323	CEACAM1,EFNB1,F3,GAP43,HOXA1,LEPR,THBD	404 (15)
SOX17	11.464	transcription regulator		0.277	0.000327	AXIN2,COL4A1,COL4A2,FOXA2,GATA6,KDR,PROM1,SOX2,SOX7	450 (13)
ETV4		transcription regulator		-0.969	0.000327	CAV1,ERBB2,HPGD,HPSE,KRT5,MMP14,SHH,TWIST1,VIM	301 (7)
ACVRL1	10.806	kinase	Activated	2.39	0.000327	BMPR2,CXCL12,ENG,ID1,KDR,LYVE1,MYC,SMAD6,SMAD7	415 (16)
IL1A		cytokine		-1.439	0.000344	ALDH1A3,CCL20,CD80,CXCL12,CYP2B6,DPP4,FGF7,HSD11B1,IAPP,ICAM1,ITGB1,KIT,KITLG,LIF,MMP14,MMP3,MYC,NFKBIZ,NGF,PDGFB,PLA2G4A,PPARG,PTGES,PTX3,SERPINA3,SFTPA1,TNFRSF11B,TNFSF11,TSLP,VEGFC	532 (14)
MAPK1		kinase		1.835	0.00035	ATP1A2,BCL11A,BDNF,CAV1,CCDC82,CSGALNACT2,DEPTOR,EGLN3,EGR1,ENDOD1,FHL2,GATA3,IFI44,ISG20,JUNB,KRT17,LAD1,LGALS3BP,LIF,MAOB,MAPK13,MYC,NRP1,NUPR1,OAS2,PDGFB,PLA2G4A,PLSCR1,PLXDC1,PRKG1,PRMT8,PTGER2,QKI,SLC4A7,SPRY4,TJP1,TMEM158,TNFSF11,TRPC1,USP18,VIM	552 (20)
BRCA1		transcription regulator	Inhibited	-2.163	0.000351	AK1,ALDH1A3,ANXA8/ANXA8L1,CYP1B1,DUSP3,EGR1,ELAVL1,FHL2,FOXA1,FXYD3,H3F3A/H3F3B,KIT,KRT17,KRT5,MATN4,MYC,PERP,PLSCR1,ROBO1,SFN,STC1,TNFRSF18,TP63,TWIST1,VIM	597 (21)
fenofibrate		chemical drug		1.251	0.000353	ABCD2,ACSL4,ANGPTL4,CAT,CD200,CD36,CLU,FASN,FBXO32,FGG,GLUL,GOT2,GPAM,GPX2,Gsta4,GYG1,HILPDA,HP,ICAM1,KDR,LPL,LY6D,MGLL,MGMT,NR1H3,PIK3R3,PNPLA2,POPDC3,RORA,SCARB1,SCD,TRIM63,VLDLR	553 (20)
HOXA3		transcription regulator	Activated	2.72	0.000353	Ahsp,EGFL7,ENG,EPAS1,FAT4,ICAM2,ITGB1,KLF2,RUNX1,SOX17,SPATA6
tributyrin		chemical drug		-0.664	0.000358	ADM,ADRB2,C1orf116,CCL20,CSGALNACT2,KRT17,KRT6B,MME,NDRG1,OLR1,SAMD4A,SERPINB2,STYK1
BSCL2		other			0.000358	CD36,CLEC10A,GRIA1,LPL,MARK1,MGLL,MMP3,PKP3,PNPLA2,PPARG,PTGS1,PYGL,Sult1a1
Creb		group		0.199	0.000375	ACVR2B,ADCY8,ADK,ADM,ARG1,BDNF,CACNA1C,CASP1,CLMN,COL8A1,CTH,DPY19L3,EGR1,EPHB4,ETV5,FGFR1OP2,FLNB,Foxp1,FSCN1,GSTM3,HAS2,HPGD,JUNB,NR4A1,NTS,PDE4B,PER2,PPARG,PTHLH,PYCR1,SERPINB2,SOX17,SOX4,TCTEX1D2,TNFRSF11B,TNFSF11,WISP1,ZBP1	387 (7)
phenacetin		chemical drug		-1.993	0.000393	A2M,CLDN4,CLU,CP,ELF3,GPX2,MYC,SLC34A2,TES,VIM
PLG		peptidase		0.854	0.000394	AGER,BDNF,CAV1,CLIC4,COL1A1,F3,GULP1,MCOLN3,MERTK,PECAM1,PRKCE,RAPGEF3,TNFRSF11B,TNFSF11	445 (20)
SIX1	-7.443	transcription regulator		-0.303	0.000398	BMP4,CCNA1,DACH1,GATA3,OTX1,SIX2,VEGFC,ZEB1	79 (3)
CIDEC		other		0.462	0.000398	CIDEA,COX4I2,DIO2,EBF2,FOXC2,LIPE,PNPLA2,PPARG
CDX2		transcription regulator		-1.5	0.000399	ABCB1,AXIN2,CAV1,CDH17,CLDN18,CLDN2,CLU,FGF1,FXYD3,HOXA5,HOXB5,ITGB4,KLF5,KRT23,MUC2,MYC,NTS,PARD6B,S100G,SOX17,SOX2	314 (7)
NR1H3	2.559	ligand-dependent nuclear receptor	Activated	2.493	0.0004	ABCG1,ADRB2,CAT,CIDEA,CSF3,DIO2,FASN,GPAM,Gsta4,HSD11B1,LPL,MID1IP1,Mt1,NR1H3,PPARG,SCARB1,SCD,SLC16A10,TBX1	337 (19)
sildenafil		chemical drug		-0.263	0.000414	AIF1,BDNF,Chil3/Chil4,FGF1,FLT1,PDE5A,TRPC1,TRPC6,VEGFC
Pkc(s)		group		-1.445	0.000414	ADM,AHR,AQP3,AQP4,BDNF,CACNA1C,CD36,COL3A1,EGR1,F3,GAP43,HPGD,IAPP,IRF6,ITGB1,JUNB,KRT8,LIPA,MAOB,NOTCH4,NOX4,NR4A1,OVOL1,PER2,PPARG,SCARB1,SLC6A2,SLC6A4,STC1	413 (19)
caffeine		chemical drug		1.544	0.000419	BDNF,CAT,CAV1,EGR1,EPAS1,F3,FASN,JUNB,NR4A1,PPARG,SFTPB,SLC2A1,VIM	497 (20)
MESP1		transcription regulator		0	0.000424	FOXC1,FOXC2,PRICKLE1,TWIST1,ZEB1,ZEB2
fluocinolone acetonide		chemical drug		0	0.000426	ANGPTL4,AQP1,CXADR,KLF15,LIMCH1,PER3,PIR,RASL11B,RGCC,WNT4,ZBTB16
ADRA1A		G-protein coupled receptor			0.000426	ARC,BDNF,COL3A1,DDAH1,EGR1,FGF7,LIF,NR4A1,PAK1,PRRX1,PTHLH	401 (18)
SUZ12		enzyme			0.00044	ANXA8/ANXA8L1,CYP26A1,DMRTA2,EPCAM,FBXO32,FOXA1,GATA6,HOXA1,HOXB5,HOXB6,IGFBP3,KRT17,LRAT,MYC,Nes,NKD1,PLCB4,SOX17,SRD5A1,TBX3,TNFRSF11B	401 (13)
BMP15		growth factor		-0.437	0.000446	EREG,HAS2,ID1,PTX3,SMAD6,SMAD7,TNFAIP6	455 (18)
miR-204-5p (and other miRNAs w/seed UCCCUUU)		mature microRNA		1.219	0.000446	EFNB1,FBN2,ITGB4,MMP3,PPARG,SOX4,SPDEF
MECP2		transcription regulator		1.132	0.000446	ABCB1,BDNF,CCNA1,DPP4,DPYSL2,EFNA5,EGR1,GRIA1,GSTO1,IGFBP3,JUNB,MGMT,Mt1,MYC,NR4A1,PROM1,SCN3A,SLC6A2,VIM	603 (21)
PTGER4		G-protein coupled receptor		1.143	0.000451	CCL20,CP,Ctla2a/Ctla2b,EGR1,FAM49A,Fnbp1l,GLIS3,HAS2,IFIT1B,IL23A,ISG20,Mx1,OLR1,PDGFB,PTGER3,RASSF2,RNF144B,RNF24,S1PR1,SHISA3,USP18,ZDHHC14	426 (17)
isotretinoin		biologic drug		0.887	0.000455	ABCG1,AGTR1,ALDH1A3,CYP1B1,ELF3,FASN,GATA3,HOXA5,HPGD,IGFBP3,OLR1,PTGIS,RUNX3,SERPINA3	540 (14)
androgen		chemical drug		-0.452	0.000457	ADI1,AGR2,ARHGEF26,AXIN2,BDNF,BMP4,CA8,COL4A2,FGF23,FGF7,FUT9,GSN,IGFBP2,KLF5,Mt1,MYC,NR4A1,RUNX1,SOAT1,SOX4,STEAP1,TNFAIP8,TWIST1,VEGFC	483 (13)
PARP2		enzyme	Activated	2.216	0.000464	CD36,FASN,LPL,PPARG,SFTPB	206 (7)
JMJD1C		enzyme		1	0.000464	EGR1,FLT1,ID1,STYK1,TAL1	361 (10)
NFKB1		transcription regulator		-1.05	0.000472	A2M,ABCB1,ARG1,BHLHE40,CCL20,CCND2,CD80,CHI3L1,Chil3/Chil4,COL1A1,COL1A2,DLL4,DTX1,EGR1,EHF,ELF3,FGG,FSCN1,GATA3,GRK5,HAS2,ICAM1,IFIT1B,IGFBP3,IL23A,KRT6B,MMP3,Mx1,MYC,NR4A1,PTX3,SYTL1,TNFRSF18,TSLP	563 (13)
filgrastim		biologic drug		0.863	0.000474	ACSL4,ADAM28,ALOX15,ARHGAP24,ARRB1,CCNA1,CEACAM1,CLU,CYP1B1,DACH1,DGKG,DLC1,DPYSL3,EPSTI1,F5,G0S2,GATA6,GNG11,GPR171,HHIP,HILPDA,HIP1,HIPK2,HP,HPGD,ICAM2,IFI44,KIT,KLF9,LYSMD2,MBIP,MERTK,METTL7A,MME,NFKBIE,NR4A1,PDE4B,PTGER2,QSOX1,S1PR1,SERPINB1,SLC1A3,SLC45A3,SORT1,SULT1B1,TMEM140,TST,TUBB1,VIM
NFYA		transcription regulator		0.048	0.000475	ABCB1,CAT,COL11A1,COL1A2,COL5A3,EGR1,FASN,GPAM,ICAM1,JUNB,NPR1,PKM,PTTG1,SCD,VWF	352 (13)
CALCA		other		0.94	0.000481	AHNAK,AQP4,COL3A1,ESAM,FLT1,JUNB,KDR,KIF26A,LRBA,MME,PHLDB2,PLXDC2,RAP1GAP,SORT1,ST14,TNS1	452 (12)
ibuprofen		chemical drug		-0.023	0.000482	CD36,COL1A1,COL4A1,DCN,EPAS1,NGFR,PPARG,PTGS1,SERPINA3,SLC2A1	655 (25)
RUNX2		transcription regulator		0.046	0.000496	ABCB1,AXIN2,COL11A1,COL1A1,COL1A2,DPYSL3,GALNT3,ISL1,ITGB4,LUM,MMP14,PCDH18,RGCC,RUNX1,SHH,SMAD6,TNFRSF11B,TNFSF11,TPSAB1/TPSB2	469 (15)
emodin		chemical drug		-0.721	0.000509	ABCB1,ABCC1,ARG1,Chil3/Chil4,CLDN4,CLDN5,CYP1B1,ERBB2,ICAM1,LPL,TWIST1,VIM	469 (15)
cisplatin		chemical drug		0.16	0.000515	A2M,ABCC4,ADAP2,ALDH1A3,AQP1,AQP3,ASCL3,BMP4,CASP1,CAT,CAV1,CDCP1,CDO1,CLCA1,CLDN4,CLU,COL1A1,CP,CYP26A1,DMXL2,DRAM1,EGR1,ELF3,F3,FASN,FLT1,G0S2,GAP43,GMDS,GOT2,GPR87,GPX2,GRIA1,GSTM3,HIPK2,ICAM1,IGFBP3,ITGB1,ITGB4,KRT19,LATS2,LIPA,MAOA,MGMT,Mt1,MUC20,MYC,NCAM1,NOX4,NTN4,PFKL,PIK3CA,PRKAB1,PSRC1,PTGES,RAD51B,RNF144B,RUNX1,SLC15A2,SLC2A1,SLC34A2,SLC6A4,TES,TFAP2A,TFPI,TGIF1,TIMP3,TLE4,TNFAIP8,TP63…	559 (16)
SIAH2		transcription regulator			0.000517	ACPP,EGLN3,FGF1,FXYD3,MME,NDRG1,PDE9A,STEAP2	428 (9)
cyclosporin A		biologic drug		-0.363	0.000525	A2M,ACPP,AGTR1,BDNF,CASP1,CAV1,CD200,CD80,CLDN4,CLU,COL1A1,COL4A2,CP,EDIL3,EDNRA,EGR1,ELF3,F3,F5,FASN,FGF23,FLT1,GPX2,GSTM3,ICAM1,ITGB4,KDR,LYVE1,MMP14,MMP3,MUC2,MYC,MYH10,NR4A1,PERP,PKM,PRKCH,PRKD3,PTHLH,RUNX1,SCD,SHH,SLC34A2,SYT7,TFEC,TGIF1,TNFSF11,UTRN,VIM	616 (18)
VDR		transcription regulator		-0.389	0.000535	ACE,AGTR1,COL1A1,CYP2B6,F3,FGF23,FGG,ICAM1,IFI44L,IGFBP3,LIPE,MYC,NGF,PDLIM2,PNPLA2,S100G,SLC34A2,THBD,TNFSF11,TP63,TSLP	560 (21)
mycophenolic acid		chemical drug		-0.372	0.000541	ADM,ADRB2,C1orf116,CCL20,CCND2,CLU,CSGALNACT2,KRT17,KRT19,KRT6B,MME,OLR1,SAMD4A,SERPINB2,STYK1	335 (7)
butyric acid		chemical - endogenous mammalian		0.442	0.000552	A2M,ABCB1,ALOX15,AQP1,CCL20,CCND2,CD80,CLU,COL11A1,COL4A1,COL4A2,COL5A1,COL5A2,CPA3,CYP2B6,DDR1,F10,FASN,G0S2,GATA2,GATA3,GATA6,GPRC5A,GSN,ICAM1,IGFBP3,IL23A,KIT,KLF5,MAPK13,MPP3,MUC2,MYC,NPR1,NR4A1,NRP1,OAS2,PFKL,PLSCR1,PPARG,PTGS1,PTPRM,PYGL,S100G,SERPINB2,SLC2A1,TIMP3,TSLP,UTRN	522 (20)
SPDEF	-2.822	transcription regulator		-0.718	0.000566	CLDN7,COL13A1,COL1A1,COL4A1,COL4A2,COL5A1,COL5A2,SDC2,SERPINB5,SFTPA1,SOX17,VIM,ZEB1	372 (7)
advanced glycation end-products		chemical - endogenous mammalian		-0.431	0.000586	ABCG1,AGER,CLDN5,CXCL12,KLF2,LRP2,PDGFB,PTGES,ROBO1,SERPINF1	455 (10)
Pka		complex	Inhibited	-2.304	0.000588	ARC,CAV1,EGR1,FOXA2,HAS2,IL23A,JUNB,LIPE,MMP3,NGF,NR4A1,NTS,PDE4B,PTHLH,RUNX1,SFTPB,SHH,SLC1A3,TNFRSF11B,TNFSF11,TSLP	462 (15)
2-amino-5-phosphonovaleric acid		chemical - other		-0.013	0.000588	2610035D17Rik,ADAM19,ANKRD37,ARC,BDNF,BID,BSPRY,DKK2,EGR1,GOLM1,JUNB,KDR,NHSL1,NR4A1,NUDT4,PER2,RASL11A,RUNX1T1,SPRY4,TSPAN18,ZNF750	228 (8)
CXCR4		G-protein coupled receptor		-0.16	0.000597	C5,CXCL12,DPP4,EGR1,F3,ID1,JUNB,MYC,RRAS,SHH,ZBTB16,ZEB1	536 (19)
DKK1		growth factor		-0.317	0.000597	AXIN2,BDNF,BMP4,COL1A1,EPCAM,EPHB2,GATA3,KRT18,MYC,PPARG,TBX3,TWIST1	470 (17)
Notch		group		-0.96	0.000601	ADM,DLL4,GATA3,ID1,MYC,MYLK,Nes,RUNX3,SMAD6,SOX2,TRPC6,WISP1,ZEB1,ZEB2	544 (20)
NCOA3		transcription regulator		-0.162	0.000601	AHR,CCDC80,CYP2B6,ERBB2,FASN,GJB2,HOXA1,IGFBP3,KDR,MUC2,PARD6B,PPARG,SFTPB,SLC2A1	677 (22)
GW3965		chemical reagent		1.608	0.000601	ABCG1,CAV1,CD80,CSF3,EDNRA,FASN,GNG11,LIPE,LPL,NR1H3,PRKG2,PTGER3,SCD,VLDLR	452 (21)
FAM3B		cytokine			0.000603	CAV1,DCN,IGFBP3,IGFBP4,KRT19,PTN,WISP1
SKI		transcription regulator		0.929	0.000603	CYP26A1,FAP,Nes,PMP22,PRX,SMAD7,ZEB2
IL2		cytokine		-1.446	0.000605	ABCC1,ADAM19,ADAM8,ADCY9,AHR,BHLHE40,Calcb,CASP1,Ccl8,CCND2,CD80,CEACAM1,CMKLR1,CORO2A,CSF3,CXCL12,CYP2B6,DPP4,DSG2,Dst,ENTPD1,EPAS1,FGF13,FGF7,GATA3,GCNT1,ICAM1,IGFBP4,IKZF2,ISG20,ITGA1,ITGB1,ITGB8,KIT,LIF,LIFR,MMD,MME,MYC,NDRG1,NRP1,PDE4B,PDGFC,PDLIM4,PECAM1,PIK3R3,PLAC8,POLR3K,PPARG,PTGER2,PTHLH,RGCC,SERPINB9,SHE,TFDP2,TNFAIP8,TNFRSF11B,TNFRSF18,TNFSF11,TPI1,UCK2,VIM	421 (16)
PPIF	-2.228	enzyme		-0.896	0.000614	ADH7,AMIGO2,CCL20,Ccl6,Ccl8,CCRL2,CMKLR1,CXCL12,Ifi202b,LIF,PTN,SFRP1,SLCO4A1,STMN2,TBX1,TFAP2A	225 (7)
FEV		transcription regulator			0.000615	EFNA5,FOXA1,GPR176,GRIA3,ICAM1,ITGB1,NCALD,NTN1,NTS,PRMT8,SEMA3E,SLC1A3,SLC6A15,SLC6A4,VIM
SMAD2		transcription regulator		1.192	0.000615	CDH5,FLT1,HAS2,IL6R,IRX1,ITGB1,PDGFB,PTHLH,S1PR1,SFTPB,SMAD7,SOX2,TIMP3,TPM3,VEGFC	515 (17)
diethylnitrosamine		chemical toxicant		-1.393	0.000615	CXCL12,CYP26A1,DCLK1,EPCAM,IGFBP2,KRT8,LPL,LY6D,Mt1,MYC,NR1H3,PECAM1,PLSCR1,PROM1,THY1	496 (13)
SIRT1		transcription regulator	Activated	3.451	0.000615	ABCB1,ABCG1,BDNF,CAT,CCND2,CD36,CLCA1,CYP2B6,DDX60,EPAS1,ERO1A,FASN,FBXO32,GABARAPL1,ICAM1,ID1,IFI44,IFIT1B,KLF2,LGALS3BP,MAOA,MAPT,MMP3,MYC,NFKBIE,NPNT,OAS2,Oasl2,PTN,RBPJL,Sectm1b,SFRP4,TACSTD2,TAL1,TFPI,THBD,TIMP3,TNFSF11,TRIM63,USP18,ZEB1,ZNF618	567 (21)
MESP2		transcription regulator		-0.896	0.000618	FOXC1,FOXC2,PAX9,TWIST1,ZEB1,ZEB2
SNHG20		other		1	0.000622	CCNA1,VIM,ZEB1,ZEB2
ACIN1		enzyme		0.713	0.000622	CCNA1,CYP26A1,FOXA1,HOXA1
Jnk		group		-0.827	0.000626	A2M,AGER,CD80,CLDN2,CLEC10A,COL1A1,COL3A1,CXCL12,Cxcl15,EGR1,F3,FBXO32,GAP43,GRIA1,ICAM1,IL23A,MMP14,MMP3,MYC,NOX4,NR4A1,PDGFB,PLSCR1,PTGES,SHH,STRA6,TNN,TWIST1	520 (15)
PGF		growth factor		-0.447	0.000645	ANGPTL4,CASP1,CCL20,CCL28,DCN,EGR1,EREG,FLT1,KIT	523 (21)
MSX2		transcription regulator		-1.95	0.000645	ABCG2,AQP3,AQP4,BMP4,PPARG,TP63,TWIST1,VIM,WNT7B	485 (18)
SFRP1	-2.248	transmembrane receptor		0.923	0.000645	COL1A1,EPCAM,GATA3,KRT18,MMP3,MYC,SDC2,SFRP1,VIM	522 (21)
GDF9		growth factor		-0.216	0.000645	HAS2,ID1,KIT,KITLG,PTGER2,PTX3,SMAD6,SMAD7,TNFAIP6	394 (21)
GNB2		enzyme			0.000645	AHR,ARC,CD80,CNNM2,FOSL2,NR4A1,PDE4B,THBD,TSC22D3
YY1		transcription regulator		-0.667	0.000654	BDNF,BLNK,BMP4,CD93,CHRDL1,CLU,COL15A1,COL1A1,CRYAB,CTNND2,CXCL12,DKK2,EBF2,EGR1,ERBB2,GPC3,HAS2,ID4,KDR,KLF2,LRP2,MYC,NFKBIZ,NGFR,NNAT,NSG1,PDGFRA,PERP,PSRC1,SCARB1,SYNCRIP,TSLP,VEGFC,VWF	483 (18)
TCF7L1		transcription regulator		-1.238	0.000663	AXIN2,CCND2,FOXA2,KIT,PPARG,SOX17,STMN2,TBX3	432 (15)
urethane		chemical toxicant		0.44	0.000663	ARG1,Chil3/Chil4,FOXF1,KDR,MYC,PTGES,PTGS1,SFRP1	455 (9)
INHBA		growth factor		-0.509	0.000669	ACVR2B,ADRB2,CCND2,DACH1,ECSCR,EGLN3,EREG,FIGN,FOXA2,GRIA3,GULP1,IRX1,JUNB,SERPINB2,SERPINB5,SFTPC,SLC5A8,SMAD6,SMAD7,SOX17,SOX2,SOX4,STRBP,TAL1,Tpsab1,TPSAB1/TPSB2	335 (16)
TLR4		transmembrane receptor		-1.889	0.000674	ACPP,ADM,CCL20,Ccl8,CCND2,CD200,CD80,CSF3,Cxcl15,DLL4,EREG,F3,FBXO32,HPSE,ICAM1,IFIT1B,IL23A,ISG20,LRRK2,MARCO,MERTK,Mx1,MYC,NFKBIZ,NR4A1,PAK1,PPARG,PTGES,PTGFR,PTX3,RGCC,RGS18,RUNX1,SCARB1,SERPINB5,SGMS2,SLCO3A1,SPTLC2,TNFSF11,TNFSF8,TRIM63,TSLP,TSPAN33	443 (17)
Ins1		other		-1.283	0.000693	ANGPTL4,ATP1A2,BDNF,CA14,COL1A1,CRYAB,EGR1,FASN,FOXA1,FOXA2,FOXC2,GATA3,HP,IGFBP2,IGFBP3,IGFBP4,JUNB,LGALS3BP,LIFR,LIPE,LPL,MAPT,MMP3,Mt1,MYC,NGF,NR1H3,PPARG,SCD,SFTPA1,SFTPB,SLC2A1,SLC6A2,THY1,TIMP3,VIM,Wfdc18	601 (18)
IDH1		enzyme			0.000708	CLDN7,EGR1,FASN,LPL,PPARG,RAB25,SLC2A1,VIM,ZEB1,ZEB2	405 (12)
dimethylnitrosamine		chemical toxicant		0.113	0.000708	COL1A1,COL1A2,COL3A1,COL4A1,FGFR4,ICAM1,Mt1,NR4A1,PRKCH,VIM	639 (17)
RBPJ		transcription regulator		0.117	0.00071	BMP7,CSF3,CXCL12,DLL4,DTX1,FGF1,FGF13,FGF7,HAS2,KITLG,LIF,MMP3,MUC2,MYC,NGF,PDGFB,RUNX3,SLC2A1,SOX2,SOX4,VEGFC	536 (22)
N-methyl-D-aspartate		chemical drug		-0.429	0.00072	AMIGO2,ARC,ARNTL,ATP2B2,BDNF,EDN2,EGR1,GRIA1,LIF,MYC,SLC1A3	561 (22)
VGLL3		other	Inhibited	-2.236	0.000751	ADM,COL1A1,COL1A2,MMP3,OSR2
BMP10		growth factor	Activated	2.2	0.000751	BMPR2,ENG,ID1,SMAD6,SMAD7
trientine		chemical drug		1.981	0.000751	COL3A1,IGFBP2,IGFBP3,IGFBP4,SOD3
kainic acid		chemical toxicant		-1.802	0.000778	APOLD1,BDNF,CACNA1C,CD200,CIART,EGR1,FOSL2,GAP43,GRIA1,GRIA3,JUNB,KDR,NCAM1,NFIL3,NGF,NGFR,NR4A1,PTGER3,PTGES,TJP1,TMEM158	532 (19)
CBFB		transcription regulator		0.429	0.000784	AGPAT4,EPN2,ICAM1,IKZF2,LGALS3BP,NRP1,PPARG,PRRG1,RUNX1,RUNX3,SMURF2,TNFRSF18,TNFSF11,TPSAB1/TPSB2	303 (9)
thalidomide		chemical drug		0.164	0.000795	CAV1,CD80,COL1A1,ICAM1,KCNMA1,KDR,NRP1,PDGFB,PECAM1	622 (19)
BMPR2	4.001	kinase		0.266	0.000802	CLIC4,CXCL12,EFNB1,ID1,SEMA3C,TNFRSF11B,TNFSF11	546 (15)
IHH		enzyme		1	0.000802	BMP4,FLT1,KDR,PECAM1,PTHLH,TAL1,TNFRSF11B
BMPER		other	Inhibited	-2.635	0.000802	ACVRL1,BMP4,CDH5,ICAM1,ID1,PECAM1,SOX7
ITGA1	5.606	other		0.325	0.000802	CAV1,CD36,DCN,MMP3,PPARG,PTGS1,TNFSF11	538 (20)
MBD1		transcription regulator			0.000802	ABCB1,DPP4,EFNA5,MGMT,PROM1,PTPRM,SLCO3A1
miR-17-5p (and other miRNAs w/seed AAAGUGC)		mature microRNA		0.148	0.000813	BMPR2,BNIP2,CCND2,ITGB8,MMP3,PKD2,PPARG,RGS5,RUNX1,S1PR1,TP63,VIM
INSR		kinase		-0.905	0.000814	ACSL4,ALDH2,AQP1,C1QA,CCND2,CD36,CKMT1A/CKMT1B,CORO2B,CYP1B1,DDR2,EGR1,EREG,FASN,FHL1,FOXC2,GATA6,GOT2,Ifi202b,ISL1,JUNB,KIT,KLF9,LDB2,LEPR,MAOA,MAOB,MARCKSL1,MYC,NDRG1,NGF,NR1H3,OGN,OLR1,PDE4B,PDGFB,PLA2G1B,SCARB1,SCD,SLC20A1,SLC29A1,SLC2A1,TGIF1,THBS2,TWIST1	557 (22)
MET		kinase		-0.652	0.000838	AQP3,CCND2,FBXO32,HLX,IFIT1B,ITGB1,MERTK,MYC,NFKBIZ,NOX4,RUNX1,SLCO3A1,SOX2,TGIF1,TNFSF8,TRIM63,VIM	561 (22)
MYCN		transcription regulator		-1.361	0.000842	ABCB1,ABCC1,ABCC4,ABCD2,ABCG2,AMOTL2,BASP1,BID,CAV1,CCND2,CDH5,CKAP4,CLU,COL1A1,COL4A1,COL5A2,COL8A1,DPYSL3,FBN1,FOXA2,GATA6,ITGB1,LRRN3,NCAM1,NDRG1,NGFR,RGS5,SDC2,SLC2A1,SOX17,TM6SF1,TPI1,VIM,ZEB2	532 (19)
CEBPD		transcription regulator		0.047	0.000871	Akr1c14,B9D1,CCL20,CLU,HP,IL23A,MMP3,MYC,NGF,PDGFRA,PPARG,SLC5A8,TNFAIP6,TNFSF11,VEGFC,VLDLR	545 (20)
LYL1		transcription regulator		-1.067	0.000874	CDH5,EGR1,ERG,ID1,ID4,TAL1
NOX1		enzyme		0.64	0.000874	EPAS1,F3,FLT1,KDR,PAK1,SMAD7	387 (13)
NR4A2		ligand-dependent nuclear receptor		0.532	0.000892	ACVR2B,ADM,CCL20,CD80,COL1A1,IL23A,KCNMA1,KITLG,MMP3,PLCH2,PTX3,SLC39A8,TSC22D3,ZBP1	459 (9)
tetrachlorodibenzodioxin		chemical toxicant		1.443	0.0009	ABCB1,ABCG2,ADH7,ADM,AHR,AQP3,BDNF,BLNK,BMP4,CD36,COL13A1,CYP1B1,DMXL2,DSC2,ENPEP,ERBB2,FMO2,FXYD4,KCNE3,KLF2,KRT14,KRT19,LRP2,MARCO,MMP14,MYC,NPTX1,PDE4B,PERP,PLXNA2,PTGFR,S1PR1,SERPINB2,SERPINB5,SFN,SLC16A10,SLC2A1,SLCO3A1,SPOCK2,TNFSF8,VEGFC,VLDLR	580 (20)
norepinephrine		chemical - endogenous mammalian		-0.36	0.000914	ADRB1,ARNTL,BDNF,DIO2,EGR1,ELOVL1,FOSL2,GRK5,HHIP,ID1,LRRN3,NGF,NR4A1,PDE4B,PDE8B,PPARG,PTGES,SLC2A1,SLC6A2,SMAD7,TBC1D1,TINAGL1,WNT10A	600 (16)
PSEN1		peptidase		1.101	0.000926	ABCG1,ABCG2,AGER,AMPH,ARC,ATP1A2,BASP1,BDNF,C1QA,C1QB,C1QC,CALML3,CKMT1A/CKMT1B,CLTA,DPY19L3,DPYSL2,EGR1,EIF5A2,FZD4,GOT2,MAP6,MAPT,MERTK,MME,MYC,NCAM1,NUPR1,PAK1,PDGFRA,PER3,PKM,PKP3,PLVAP,PPARG,SCARB1,SNCA,STMN2,STXBP1,TPI1,TPM3,TPPP,TUBB2B,TUBB3	561 (23)
thapsigargin		chemical toxicant		0.575	0.00097	ABCB1,ABCG2,ARC,BDNF,CAV1,CCL20,CD80,CLDN4,CLU,COL1A1,CP,DIO2,EGR1,ERBB2,ICAM1,LIFR,MYC,NFIL3,NGF,NR4A1,OLR1,SFN,SLC38A5,TMEM100	476 (19)
GNB1		enzyme			0.000972	AHR,ARC,CD80,CNNM2,FOSL2,NR4A1,PDE4B,THBD,TSC22D3	260 (7)
clofibrate		chemical drug		0.64	0.000974	ABCC4,ABCG2,BMP7,CCND2,CD36,CDS2,CEACAM1,DPP4,Mt1,MYC,NR1H3,PEX11A,RORA,RTN4,SCD,SLCO2A1	271 (11)
RXRB		ligand-dependent nuclear receptor		1.664	0.000995	C1QA,CCL20,Ccl8,CRYAB,ECM1,FASN,FLRT3,IGFBP6,MARCO,PDGFB,PMP22,SEMA4D,TSLP	117 (6)
FGF7	2.883	growth factor		0.956	0.000995	ADSS,ETV5,FASN,FGF1,FOXF1,HAS2,LPCAT1,NFE2L3,SCD,SFTPA1,SFTPB,SFTPC,SHH	321 (7)
PTK2		kinase		-1.06	0.000998	COL1A1,COL1A2,DSP,KRT14,KRT18,KRT8,PCOLCE2,PRRX1,SERPINB1,TIMP3,TJP1	502 (20)
medroxyprogesterone acetate		chemical drug		-1.9	0.001	BDNF,COL4A3,DCN,ERBB2,F3,FASN,HSD11B1,ICAM1,IL6R,ITGB1,JUNB,KLF5,MPZL2,MYC,MYLK,ROBO1,SCD,TWIST1,WNT4	665 (19)
LTBR		transmembrane receptor		-1	0.00102	BST1,CCL20,CD80,CLU,CXCL12,DSC3,DSG2,Glycam1,ICAM1,PCDH17	441 (13)
ADRA1B		G-protein coupled receptor			0.00102	ARC,BDNF,COL3A1,DDAH1,EGR1,FGF7,LIF,NR4A1,PAK1,PRRX1	495 (20)
ADRA1D		G-protein coupled receptor			0.00102	ARC,BDNF,COL3A1,DDAH1,EGR1,FGF7,LIF,NR4A1,PAK1,PRRX1	462 (15)
NR1I3		ligand-dependent nuclear receptor		-0.597	0.00104	ABCB1,ABCC4,AHR,CYP2B6,FAM107B,FASN,Gsta4,Gstt1,ICAM1,Mt1,MYC,SCD,SLC29A1,Sult1a1,SULT1C3,Sult1d1,WISP1	333 (12)
testosterone		chemical - endogenous mammalian		0.313	0.00105	4930486L24Rik,A2M,ABCC9,ADRB1,BDNF,BMP4,BMP7,CAT,CAV1,CLU,DCN,EGR1,ERBB2,FGF7,FOSL2,GPC1,GRIA1,ID1,IGFBP3,ITGB1,MAOA,Mt1,NDRG1,NGF,NGFR,PDE5A,PMP22,PPARG,PRKCE,SERPINB5,SHH,SLC38A5,SLC39A8,SNCA,SRD5A1,STX3,TEK,TNFRSF11B,TRIM63,TUBB3	704 (21)
Smad		complex		0.636	0.00105	ANGPTL4,COL1A1,COL1A2,ID1,MYC,PTHLH,SMAD7	318 (10)
HAND1		transcription regulator		-1.673	0.00105	ADSS,FLT1,KDR,LIPE,NOTCH4,NRP1,TIE1
NOS1		enzyme		-1.134	0.00105	ARC,BDNF,EGR1,FBXO32,PDE5A,SLC2A1,TRIM63	596 (25)
ARRB2		other	Activated	2.236	0.00106	ADRB2,ARRB1,EGR1,F3,GRK5,JUNB,MYC,NFKBIZ	495 (18)
miR-29b-3p (and other miRNAs w/seed AGCACCA)		mature microRNA		1.079	0.00109	CAV2,COL15A1,COL1A1,COL1A2,COL3A1,COL4A1,COL4A2,COL5A2,COL5A3,FAM3C,FBN1,PMP22
napabucasin		chemical drug		-0.466	0.00109	DACH1,DDR1,ENG,EPCAM,ERBB2,ID1,ITGB1,KITLG,MERTK,MYC,PECAM1,SOX2
CLOCK		transcription regulator			0.00111	ACSL4,ACVR2B,Alox12e,ANGPTL4,BHLHE40,CYP26A1,F7,FASN,HAS2,HES6,ICAM1,ID1,JUNB,MID1IP1,NFIL3,PER2,PER3,PPIF,SLC20A1,TEF,THBD	246 (7)
aldosterone		chemical - endogenous mammalian		0.835	0.00111	ACE,ADM,AQP4,BDNF,COL1A1,COL1A2,COL3A1,FLT1,FXYD4,HAS2,ICAM1,KCNMA1,KDR,LPL,OLR1,PPARG,PTGS1,SCNN1G,TSC22D3,ZBTB16	534 (22)
SOX1		transcription regulator		-0.832	0.00114	COBLL1,CYP26A1,DSP,FOXF1,FRZB,Macf1,NRP1,Oasl2,PCDH18,PDGFRA,PECAM1,SOX17,USP18
PAX7		transcription regulator		0	0.00114	AHR,DEPTOR,FAM107B,FRK,IL13RA1,KCNK2,MSLN,NPNT,PARM1,PDLIM4,PPARG,PRRX1,SEMA3E
RBBP7		transcription regulator			0.00115	Ahsp,CPA3,GATA2,KIT,MYC
EN1		transcription regulator		1.131	0.00115	NGFR,PLCB4,SNCA,TNFSF11,TUBB3
LAMA2	2.356	other		0.243	0.00115	CDH5,CLDN5,LAMA2,PAG1,PLVAP
ZIC3		transcription regulator	Inhibited	-2.219	0.00115	FOXA2,GATA6,PDGFRA,SOX17,SOX7
CYP1B1	-4.415	enzyme		0.302	0.00117	CACHD1,CYP1B1,CYP26A1,CYP2B6,GSTM3,IGFBP2,MARCO,Mt1,QKI,ST3GAL4,VLDLR	345 (7)
Salmonella enterica serotype abortus equi lipopolysaccharide		chemical toxicant		-0.336	0.00117	ADRB2,CCL20,CCRL2,CSF3,EGR1,EREG,F3,FERMT2,FLT1,G0S2,GJB2,GPRC5A,HECW2,HS3ST3B1,IL23A,MGLL,NFKBIZ,PLAC8,PTX3,SERPINB2,SGPP2,SLC1A3,TSLP	500 (12)
ACACA		enzyme		-0.152	0.00118	FASN,GPAM,PPARG,SCD	501 (16)
TTN		kinase			0.00118	CRYAB,FHL1,FHL2,TRIM63
DES		other			0.00118	ACE,DCN,KRT18,KRT8	326 (7)
PROKR1		G-protein coupled receptor			0.00118	MYC,STEAP1,TWIST1,VIM
NDP		growth factor		-0.849	0.00118	BDNF,EDN2,LIF,SERPINF1
2-(3-hydroxypropoxy)calcitriol		chemical drug			0.00118	S1PR2,SLC20A1,SLC34A2
USP37		peptidase			0.00118	BDNF,MYC,STMN2
phenylacetate		chemical - endogenous mammalian			0.00118	CAV1,CAV2,SERPINB5
lysophosphatidylcholine		chemical - other		1.51	0.00118	CAT,EGR1,F3,FASN,ICAM1,LPL,OLR1,PPARG,SCARB1	505 (24)
monocrotaline		chemical toxicant		-1.163	0.00118	BMPR2,FHL1,GAP43,ID1,NCAM1,NGF,PDGFB,SMAD6,TUBB3	306 (7)
vitamin K2		chemical drug		-0.243	0.00121	ABCB1,AGTR1,GATA6,MATN2,SERPINB1,TNFRSF11B
DMD		other		-1.165	0.00125	AQP4,ARHGAP20,BLNK,C1QB,COL1A2,COL23A1,COL3A1,FBXO32,IFIT1B,KCNMA1,KRT18,LIF,MALL,MAOB,MAP7,PKM,SCIN,SERPINB1,SORT1,SYNM,TPI1,TPM3,TTC7B,TTLL7,UCK2,UTRN,VIM
TSH		complex	Inhibited	-2.512	0.00126	ARRB1,EGR1,FZD1,IGFBP3,JUNB,KDR,KRT14,KRT5,Mt1,MYC,NOX4,SLC2A1	525 (22)
GW9662		chemical reagent		-1.854	0.00126	AGER,AGR2,ANGPTL4,CAV1,CD36,CEACAM1,EGLN3,FASN,FOXA2,GPAM,KDR,MID1IP1,PPARG,PTGES,RORA	477 (19)
GMNN		transcription regulator		-1.127	0.00129	COBLL1,CYP26A1,DSP,FOXF1,FRZB,Macf1,NRP1,Oasl2,PCDH18,PDGFRA,PECAM1,SOX17,SOX2,USP18
zinc		chemical drug		-1.153	0.00129	BDNF,CAT,COL1A1,FETUB,LIPA,LIPF,Mt1,NGF,NGFR,PDE4B,SCD,SERPINB2,SLC39A2,SLC6A4	557 (18)
LCN2		transporter		-1.258	0.0013	ARG1,CCL20,Chil3/Chil4,COL1A1,FASN,IL23A,MSN,SCD,STRA6,TINAGL1,TNFRSF11B,TWIST1,VIM	506 (17)
mir-150		microRNA		-1.234	0.00131	CLDN5,COL4A4,DLL4,FZD4,MMP14,SLC2A1,TEK,ZEB1
semaxinib		chemical drug		-0.631	0.00131	ARG1,F3,FHL1,KDR,LTF,PECAM1,PTGIS,VWF	220 (7)
diazoxide		chemical drug		1.89	0.00135	ABCC9,EGR1,FASN,LPL,MYC,SLC39A6,SLC39A8	445 (21)
irbesartan		chemical drug		-1.067	0.00135	AGER,AGTR1,CD36,FHL1,ICAM1,SERPINF1,SMAD6	231 (7)
hexachlorobenzene		chemical toxicant	Inhibited	-2.111	0.00136	A2M,CLU,CP,ELF3,GPX2,ITGB4,MYC,SLC34A2,TES,TGIF1,VIM
2-bromoethylamine		chemical reagent		-1.803	0.00142	A2M,CLDN4,CLU,CP,ELF3,GPX2,MYC,SLC34A2,TGIF1,VIM
folic acid		chemical - endogenous mammalian		-0.705	0.00142	ABCC1,ABCG2,CLU,FZD1,HOXA1,PECAM1,PTHLH,SFRP1,TEK,WNT4
Collagen type I		complex		0.104	0.00144	COL1A1,ITGA1,ITGB1,KDR,LIPF,MMP14,MMP3,MYC,PRRX1,PRRX2,RECK,VIM	520 (20)
ID1	4.238	transcription regulator		-0.934	0.00144	CCNA1,CEACAM1,DTX1,EGR1,GATA3,ICAM1,MMP14,MYC,PROM1,SCD,SOX2,VIM	531 (19)
CRH		cytokine		-0.589	0.00144	AQP4,BDNF,DIO2,HPGD,JUNB,KCNMA1,KRT14,NR4A1,PRKCE,RAMP2,SCARB1,SLC2A1	372 (19)
ZBTB16	12.553	transcription regulator		-0.638	0.00145	BID,BMP7,COL1A1,Ctla2a/Ctla2b,DTX1,EYA2,GATA3,IRF6,KIT,KLF2,MYC,NFKBIZ,RORA,RUNX3,SHH,SOX13,TNFSF11,TNFSF8,TSC22D3,ZBTB16	241 (7)
SPIB		transcription regulator		-1.26	0.00146	ARHGAP6,BLNK,CD200,CD80,CLEC10A,CLEC4M,Col17a1,EGR1,EPCAM,KDR,KIT,RAD51B,TENM4,TNFRSF11B
IRAK4		kinase		-0.277	0.00147	CCL20,CD80,EGR1,IFIT1B,IL23A,LIF,MARCO,NFKBIZ,NR4A1,OLR1,PDE4B,PLSCR1,PPARG	487 (13)
DNMT3B		enzyme	Inhibited	-2.424	0.00148	ADRB1,AGTR1,CACNA1C,CD36,CYP1B1,DLC1,EDNRA,FOXA1,FOXF2,KDELR3,KDR,KIT,MYC,PECAM1,PRKAR1B,PTN,RECK,S1PR1,SEC62,SERPINB9,SFRP4,ST14,TIMP3	236 (7)
HDAC3		transcription regulator			0.00158	CD36,COL1A2,FASN,GPAM,HP,ICAM1,MYC,SCD,SMAD7,SMARCA2,TBX1,TBX2,TBX4,USP18,VIM	646 (22)
PRKAA1		kinase		-0.732	0.00158	CAT,CLU,CXCL12,CYP2B6,DDAH1,DOCK4,EAF2,EGLN3,FGFR1OP2,GALM,GJB2,GRIA3,Gsta4,IGFBP4,ITIH5,KLHL29,MATN2,MYLK,PDGFRA,TJP1	217 (3)
histone deacetylase inhibitor		chemical drug		-0.721	0.00162	CPA3,ERBB2,GSN,IGFBP3,MYC,RECK,SERPINB5,SLC9A3R1	567 (22)
NAB2		transcription regulator		-0.147	0.00162	F3,FLT1,ID4,MMP3,PPARG,RRAD	253 (8)
THRB		ligand-dependent nuclear receptor		-0.292	0.00165	ABCD2,CASP1,CCND2,DCN,ENG,FASN,FRZB,FZD1,FZD4,GSN,ID1,IGFBP2,IGFBP3,KCNMA1,KLF9,LPL,NKD1,NR1H3,NR4A1,PPARG,PROM1,PTTG1,SFRP1,SFRP4,TNFSF11,WISP1,WNT4	358 (14)
LHX1		transcription regulator		0	0.00166	CLDN2,Defb1,DPP4,EHD2,FOXA2,FUT9,FZD5,GCNT1,LRP2,NAPSA,S100G,SFRP1,SLC5A8,SOSTDC1,SOX17,Sult1d1
nitroprusside		chemical drug		0.768	0.00167	ADM,BDNF,CAT,CAV1,EGR1,FLT1,MYC,SLC12A4,TNFRSF11B,TNFSF11	694 (26)
HNF1A		transcription regulator		-0.408	0.00169	ABCC9,Alox12e,AQP3,C5,CCL28,CDO1,CLDN2,CLIC5,COL3A1,CYP4V2,DPP4,ELF3,ENPEP,ETV5,FAM107B,FMO1,FOXA2,FRK,FUT9,FXYD3,G0S2,GLP1R,GLUL,GMDS,GPX2,HNMT,HOPX,HSD11B1,HSD17B2,IAPP,ITIH4,KIF13A,KLF11,LIPA,MID1IP1,Muc4,PFKL,SLCO3A1,SSTR4,SULT1C2,Sult1d1,TEF,TMEM140,TMOD2,TPI1,VLDLR,ZNF365
octanoic acid		chemical - endogenous mammalian		-1.4	0.00169	CD36,FASN,LPL,PPARG,TSLP
PIAS3		transcription regulator		-1.387	0.00169	FGG,HP,MMP3,SERPINA3,TPSAB1/TPSB2	253 (10)
DGAT1		enzyme	Activated	2.236	0.00169	CD36,LPL,PNPLA2,PPARG,VLDLR	527 (24)
DMP1		other		0.239	0.0017	ADAMTSL2,C1QB,CDH5,CORO2B,EPCAM,FGF1,FGF23,LIPG,SMAD6
SUMO2		enzyme		0.308	0.0017	CAV1,CAV2,CCND2,CEACAM1,CTH,ENPP3,MMP14,MOXD1,TSC22D3	302 (7)
TCF7		transcription regulator		-0.351	0.0017	AXIN2,FOXA1,FOXA2,GATA3,PPARG,RORA,SDC2,SOX2,TRAK1
Rxr		group	Inhibited	-2	0.00172	ABCD2,ANGPTL4,AQP3,BMP7,C1QA,CD36,CSF3,CYP26A1,CYP2B6,EFNA5,LTF,MYC,NR1H3,PDGFB,PPARG,SEMA4D,SERPINF1	442 (21)
HMOX1		enzyme		1.662	0.00172	ABCG1,AQP1,BDNF,COL1A1,CXCL12,ENG,FGF1,FLT1,ICAM1,ID1,IL23A,KDR,MAPT,PECAM1,TEK,THBD,THBS2	575 (20)
metribolone		chemical reagent		-0.778	0.00177	ABCC4,ACPP,AGR2,BMPR1B,C1orf116,CAV2,CCNA1,CLU,CRYAB,CTNND2,EGR1,EPPIN,FASN,FHL2,FPR1,HES6,ITGB4,KRT18,LIFR,MAOA,MERTK,MGLL,MYC,NDRG1,STEAP2,STK39,TWIST1	688 (21)
docosahexaenoic acid		chemical drug		0.043	0.00178	ABCD2,ARG1,BDNF,BID,CD80,Chil3/Chil4,COL1A1,DPYSL2,FASN,HPGD,MAPT,MYC,NOX4,PDE5A,PNPLA2,PRKG2,PTGES,PTGS1,SCD,SMAD6,SMAD7,THBS2	577 (19)
IL6ST		transmembrane receptor		-0.928	0.00182	A2M,CLDN2,EGR1,HP,IL6R,JUNB,LTF,Muc4,MYC,SPRR1A,TNFSF11	468 (16)
CYR61		other		-0.117	0.00184	CCND2,COL1A1,COL1A2,ITGB1,KDR,MMP3,MYC,NR4A1,PECAM1,SFRP1,TIE1,TLE1,VEGFC,WNT7B	492 (17)
amphetamine		chemical drug	Inhibited	-2.222	0.00184	BDNF,BMP4,EGR1,F3,FAP,FOSL2,ICAM1,JUNB,MAOB,NTS,RDX,RGS9,SLC6A2,SNCA	427 (21)
histamine		chemical - endogenous mammalian		-1.763	0.00184	CD80,CLCA1,CLDN4,F3,ICAM1,MUC2,NGF,NR4A1,PAK1,PTGES,PTGIS,SEMA3A,TJP1,TNFSF11	448 (14)
cerivastatin		chemical drug		1.878	0.00188	CD36,COL1A1,CYP1B1,CYP2B6,ENPP3,F3,ICAM1,ITGB4,KLF2,MYC,PPARG,THBD,TIE1	552 (17)
F3	-3.928	transmembrane receptor		-0.057	0.00188	ARG1,CCNA1,DOCK4,EGR1,F3,FERMT2,FGF13,FOXC2,ICAM1,MSLN,SEMA3A,SPRY4	343 (16)
PLAU		peptidase		1.827	0.00188	ABCG1,ARG1,Chil3/Chil4,F3,FLT1,ICAM1,IGFBP2,KDR,PTN,SERPINB1,SLC2A1,VIM	577 (21)
PKD1		ion channel		-0.457	0.00192	ABCG2,ACOX2,AMPH,ASPH,CLCF1,CPEB3,DPEP1,EDIL3,KRT18,NAPSA,PCDH7,PDE4B,PKNOX2,RADIL,RASSF6,SLC13A2,SPATA6,TNFAIP8,TNFRSF11B,TNFSF11,TNS1,TRIM15,VSTM2A,VWF
IL10		cytokine		1.086	0.00195	ABLIM3,ADM,AGER,ARG1,CCL20,Ccl6,CCND2,CD80,CEACAM1,CLCA1,COL1A1,CSF3,CXCL12,DCN,EHF,ELAVL1,F3,FPR1,HPGD,ICAM1,IGFBP4,IL23A,KITLG,LIF,MERTK,MUC2,Muc4,PDE4B,PTX3,SCARB1,SERPINB2,SLC1A3,SLC6A4,SLC9A3R2,TINAGL1,TMEM158,TNFSF11,TSC22D3,TWIST1,VTCN1	587 (17)
deoxycholate		chemical - endogenous mammalian		-1.967	0.00196	CAV1,CYP2B6,EGR1,GJB2,GLUL,HPGD,NR4A1,SERPINB5,SLC1A3,TP63	489 (18)
DGCR8		enzyme		1.258	0.00196	BDNF,EGR1,ERBB2,ID4,MYC,NCAM1,NGFR,PMP22,SHH,SOX2	404 (13)
FHL2	-5.808	transcription regulator			0.00196	ARG1,CDH5,Chil3/Chil4,CLDN5,CLEC10A,CXCL12,FHL2,IL23A,S1PR1,TJP1	174 (6)
SU6656		chemical toxicant	Activated	2.621	0.00197	ADM,EGR1,JUNB,KRT8,Mt1,MYC,NFIL3,TNFRSF11B	419 (20)
alitretinoin		chemical drug		0.873	0.00199	ABCG1,ADAM28,CASP1,CCL20,Ccl6,CD36,CIDEA,CYP26A1,CYP2B6,FASN,HOXA1,LTF,PGLYRP1,PPARG,PTGIS,RUNX3,SCD,SFTPB,SOAT1,STRA6,VIM	439 (19)
11-dehydrocorticosterone		chemical - endogenous mammalian		-0.927	0.00201	FASN,GPAM,LIPE,PNPLA2	234 (7)
ROR1		kinase		1.016	0.00201	KRT19,TJP1,VIM,ZEB1	279 (7)
DCLK1	-2.004	kinase		-0.152	0.00201	MYC,TWIST1,ZEB1,ZEB2
sulindac sulfone		chemical - endogenous mammalian		-0.28	0.00201	ALOX15,GATA6,PRKG1,PTGES
NPC1		transporter		-1.067	0.00203	ABCG1,CAV1,CAV2,LIPA,LPL,MMP14,NPC2,SCD,SRD5A1	326 (15)
NCOA1		transcription regulator		-0.258	0.00204	ACSL4,AHR,CYP2B6,EGR1,GJB2,GYG1,HAS2,JUNB,KDR,MYC,NFKBIZ,OLR1,PARD6B,PPARG,SERPINB5,SFTPA1,SFTPB,SLC2A1,SORBS1,TLE1	609 (19)
HDAC4		transcription regulator		-1.172	0.00209	ANGPTL4,ARC,BDNF,C1QC,CACNA1C,CHRDL1,DLL4,FGF13,GPM6A,KLF2,KLHL2,LDB2,MYH10,NR4A1,RAB3C,SERPINB2,SLC2A1,TSPAN7	307 (7)
sunitinib		chemical drug		0.173	0.0021	ADAMTS8,CCND2,COL4A2,COL5A1,COL8A1,ECM1,ICAM1,ITGA1,ITGA8,ITGB1,KDR	386 (11)
MUC1		other		-0.272	0.0021	ABCC1,ARG1,CAT,CCND2,EGLN3,FASN,IFIT1B,Ifitm1,MYC,PYCR1,VIM	635 (21)
FANCC		other			0.00214	ANKRD6,AXIN2,CXCL12,FHL2,FZD4,GSAP,IFI44L,IGFBP3,NKD1,PTX3,SFRP1,TACSTD2
Ras homolog		group		1	0.00214	EGR1,ITGB1,MYC,PDGFRA,TJP1,TNFSF11	657 (21)
ITGA2		transmembrane receptor		-0.97	0.00214	COL1A1,DCN,ITGB1,LIPF,MMP3,TNFSF11	409 (19)
carvedilol		chemical drug		-0.625	0.00214	F3,FASN,GAP43,MYC,NPR3,TFPI	425 (13)
acetaldehyde		chemical - endogenous mammalian		-0.128	0.00214	COL1A1,COL1A2,DDR2,KLF9,MYC,PPARG	481 (17)
IFNAR1		transmembrane receptor		-1.175	0.00221	Apol7e (includes others),ARG1,CCL20,CLIC5,F10,F7,HSH2D,IAPP,IFI44,IFIT1B,KLK11,LIF,Ms4a4b (includes others),Mx1,MYC,OAS2,Oasl2,SEPT4,UBD,USP18	463 (15)
RAC1		enzyme		-0.927	0.00225	ABCB1,BID,COL1A2,DPYSL2,GSN,HOXA1,ICAM1,IL23A,IL6R,ITGB1,KRT14,KRT6B,MMP14,MYC,PAK1,PRKG1	464 (16)
MAPT	17.769	other			0.00225	ABCG1,ABCG2,AIF1,AMPH,ATP1A2,BASP1,BDNF,CALML3,CKMT1A/CKMT1B,CLTA,DPY19L3,DPYSL2,DPYSL3,EIF5A2,GOT2,MAP6,MAPT,PAK1,PKM,PKP3,PPA1,SLC1A3,SNCA,STMN2,STXBP1,THY1,TPI1,TPM3,TPPP,TUBB2B,TUBB3	489 (12)
Immunoglobulin		complex		0.126	0.00226	ACKR2,ADAM19,ADM,AGER,AIF1,ALAS2,BDNF,CCND2,CD80,CORO2A,CTH,CXCL12,CYP1B1,DPYSL2,DSP,Dst,EGR1,ENTPD1,F3,FAP,FGF23,FLNB,FPR1,GATA3,ICAM1,IGFBP4,IKZF2,ITGB8,KDR,MAPT,MYC,NFIL3,NRP1,PDLIM4,PLSCR1,PTGER2,TNFRSF18,TNFSF8,UBD,ZBTB16	448 (16)
LGALS3		other		-0.216	0.0023	AGER,Chil3/Chil4,COL3A1,COL4A1,COL5A2,FSCN1,ICAM1,ITGB1,KRT18,KRT19,MYC,PLEK2,PNPLA2,PPARG	545 (17)
MED1		transcription regulator		0.504	0.00233	ANKRD37,BCL11A,BHLHE40,CCND2,CCNJ,CIDEA,CYP2B6,ERBB2,FASN,Foxp1,HAS2,IGFBP3,LAD1,LIF,LY6D,MYC,OLR1,PEX11A,PPARG,SOX2,TBX3	523 (21)
asoprisnil		chemical drug		0	0.00239	AQP3,DPP4,G0S2,HSD17B2,IGFBP2,SFN,WNT4,XDH
CTBP1		enzyme	Activated	2.449	0.00239	BMP7,COL1A2,ENC1,FAT1,FSCN1,KRT8,MMD,SMAD6
PIK3R1		kinase		-0.404	0.00239	CCND2,CD36,COL1A2,ENG,F3,ICAM1,MYC,PDGFRA,PIK3CA,PKM,PPARG,SLC2A1,VEGFC	591 (18)
SFTPA1	29.874	transporter		0.832	0.00239	ADRB2,ANGPTL4,ANKRD35,CLEC1B,COL1A1,CYP1B1,ECM1,EGR1,GABRP,KLF2,LRIG1,MYC,TWIST1	521 (16)
SKIL		transcription regulator		-0.8	0.0024	COL1A2,COL4A1,CXCL12,FOXA2,PLSCR1,SMAD7,SOX17,THBS2,ZEB1	352 (9)
C1q		complex		0.555	0.0024	CD80,CDH5,ICAM1,MERTK,PECAM1	441 (16)
EHHADH		enzyme		-1.342	0.0024	CD36,FASN,LY6D,MGLL,PEX11A	237 (10)
CPEB1	3.497	translation regulator		0.305	0.0024	Cxcl15,MYC,TJP1,TWIST1,ZEB1
BTC		growth factor		-1.342	0.0024	CCL20,EREG,FASN,HAS2,TNFAIP6	507 (18)
mir-290		microRNA		-1.432	0.0024	CCNA1,LATS2,MYC,RECK,SOX2
Smad2/3		group			0.0024	ABCG2,FAP,FOXA2,GATA3,GCNT1,ID1,RUNX1,RUNX3,SMAD7,SOX17,TIMP3
SNAI2		transcription regulator		0.225	0.0024	COL1A1,CXCL12,DSP,HPGD,ID4,ITGB1,ITGB4,KRT18,MMP14,TP63,VIM	361 (17)
NRIP1		transcription regulator		0.128	0.0024	CIDEA,FASN,HAS2,MMD,PTX3,PYGL,SCD,SLC16A10,SLC36A2,SMAD6,TNFAIP6	546 (10)
Interferon alpha		group		-1.546	0.0024	A4GALT,ADAM19,AQP3,BMP4,CASP1,CCNA1,CCND2,CD80,CEACAM1,CELSR1,CTH,EPSTI1,F3,FASN,FOSL2,GATA3,ICAM1,IFI44,IFI44L,IFIT1B,IGFBP4,IL6R,ISG20,ITGB1,LIF,MMP3,Mx1,MYC,NFE2L3,NFIL3,OAS2,PI4K2B,PLSCR1,PRKCE,PTGES,PTHLH,SAMD9L,SEPT4,SERPINB1,SERPINB9,SHH,SLC6A4,SPRY4,TMEM140,USP18,ZBP1	514 (16)
aspirin		chemical drug		-1.102	0.00241	ABCG1,ADRB2,CD80,CSF3,ICAM1,KITLG,NGFR,NOX4,OLR1,PLA2G4A,PTGER3,PTGS1,RECK,SERPINB5,SOX7	568 (20)
10E,12Z-octadecadienoic acid		chemical - endogenous mammalian		-1.44	0.00243	ABCD2,CAV1,CD36,FASN,LIPE,NOTCH4,NR4A1,PNPLA2,PPARG,SCD,SORBS1,SOX7	322 (15)
propylthiouracil		chemical drug			0.00248	AQP4,BDNF,DIO2,ENPEP,GLUL,GSN,NR4A1,NRP1,PCOLCE2,PROM1,ROBO1,S100G,SERPINB1,Serpinb1b,SLC16A10,VLDLR
fatty acid		chemical - endogenous mammalian		0.917	0.00248	AHR,CD36,CIDEA,FASN,GPAM,IAPP,LEPR,LPIN2,LPL,NR1H3,NR4A1,PPA1,PPARG,SCD,SLC2A1,TSLP	406 (18)
bisindolylmaleimide I		chemical - kinase inhibitor		0.504	0.00248	ACE,AQP3,CCND2,CLCF1,CLU,EGR1,GAP43,ICAM1,IL23A,LPL,Mt1,NR4A1,PRKCE,PTTG1,S1PR1,TJP1	513 (17)
IL1RN		cytokine		0.191	0.00249	CCL20,GRIA1,H6PD,HSD11B1,ICAM1,IFI44,IFI44L,IGFBP4,IL23A,ISG20,LIF,LIFR,NGF,OAS2,SLC6A4,UBD,USP18,VEGFC	537 (16)
COL18A1		other		-1.418	0.00256	CDH5,EPHB2,EPHB4,F10,F3,F7,ICAM1,ID1,JUNB,KDR,MYC,NRP1,PECAM1,VWF	544 (20)
NFE2L2		transcription regulator		0.462	0.0026	ABCC1,ABCC4,ABCG2,ADH7,AHR,ALAS2,ATP6V0D2,BDNF,C5,CAT,CD36,COL1A1,COL3A1,COL4A2,CREG1,CYP4A22,EPAS1,EPHB4,F10,FGF13,FMO1,GNA14,GPX2,Gsta4,GSTO1,Gstt1,INMT,LPL,MGLL,Mt1,NFE2L3,PHKA1,PPARG,PSAT1,PTPRB,RAMP2,SCARB1,SERPINA3,SHMT2,SLC1A1,SLC2A1,SOD3,TCN2,TPI1	528 (20)
RAF1		kinase		-1.856	0.0026	ATP6V1B1,CDC42EP1,CRYAB,DIO2,EGR1,ERBB2,HPCAL1,IGFBP3,IL23A,ITGB1,ITGB4,KIAA0391,LAD1,LIF,LIFR,LPGAT1,MAOB,MCF2L,MGLL,MMP3,MYC,NGF,PTHLH,SEC14L2,SERPINB2,ST3GAL4	522 (18)
Rock		group		0.647	0.00264	COL1A1,COL3A1,F3,ICAM1,MYC,Nes,NGFR,PPARG,SORT1,TJP1	473 (20)
CDK9		kinase			0.00264	ANKRD37,CCND2,CD80,COL1A1,FGG,GATA2,MYC,PPARG,RUNX1,VIM	360 (9)
NKX3-1		transcription regulator			0.00264	CA8,ERG,FGF23,IGFBP3,MYC,RUNX1,SOAT1,SOX4,STEAP1,TWIST1	233 (7)
DCN	-2.574	other		0.089	0.00264	COL1A2,ENG,ERBB2,FBN1,ICAM1,ITGB1,KIT,S1PR1,SEMA3A,TIMP3	532 (17)
DNMT1		enzyme			0.00268	BMPR1B,DLC1,FBN1,FOXA1,FOXF2,Mt1,MYC,PTN,SERPINB2,SFRP4,SOX17,TIMP3,VLDLR	329 (7)
4-hydroxytamoxifen		chemical drug		-1.295	0.00268	ABCB1,AQP3,BHLHE40,CCNA1,CLDN4,CLU,CYP1B1,EDN2,EGR1,FOSL2,FOXA1,IGFBP3,JUNB,KRT19,MYC,PRKCH,PTTG1,SERPINB9,SLC2A1,SLC39A8,TMOD1,TRIM16,ZEB1	565 (17)
linoleic acid		chemical - endogenous mammalian		0.404	0.00275	ACSL4,ANGPTL4,CD36,CLU,FASN,ICAM1,KDR,LPL,OLR1,PECAM1,SCD,TWIST1	582 (20)
Pkg		group		-0.277	0.00278	ARC,BDNF,CAT,EGR1,PTGES,SLC6A4	582 (22)
TGFB1I1		transcription regulator		-1.53	0.00278	CD36,ID1,KRT18,KRT19,NOX4,SMAD7	324 (12)
Ctnna		group			0.0028	AXIN2,FOXA2,SOX17	369 (7)
olmesartan		chemical drug			0.0028	ICAM1,SCARB1,TNFSF11
PRRX2	-6.778	transcription regulator			0.0028	PAX9,PDGFRA,SHH
sGC		complex			0.0028	ARC,BDNF,EGR1	358 (14)
Vla-4		complex			0.0028	F3,KIT,PDGFB
ghrelin		biologic drug			0.0028	EGR1,FASN,SCD	236 (7)
FAF1		other			0.0028	AXIN2,TNFSF11,VIM	369 (7)
LSP1		other			0.0028	GATA2,ITGB1,PECAM1
UTRN	2.635	transmembrane receptor			0.0028	BMP4,BMPR2,UTRN
NME3		kinase			0.0028	ITGA1,ITGB1,VIM	228 (5)
N-lauroyl-L-phenylalanine		chemical reagent			0.0028	KLF2,MARK1,NR4A1
CH-223191		chemical reagent			0.0028	COL1A1,COL1A2,COL3A1	212 (7)
isobutylmethylxanthine		chemical toxicant		1.688	0.00281	ACE,ACSL4,ANGPTL4,BDNF,CAV1,CD36,EGR1,ENC1,JUNB,LPL,MERTK,MMP3,Mt1,MYC,NR1H3,PPARG,SCARB1,SCD,TIMP3,TYRO3	624 (24)
IL4R		transmembrane receptor			0.00282	ADAM8,ALOX15,ARG1,CLCA1,FXYD3,FXYD4,GATA3,GP2,PPARG	516 (17)
TXNIP		other		-0.062	0.00282	AGER,CD36,COL1A2,FASN,G0S2,IAPP,ICAM1,LPL,NOX4	562 (20)
okadaic acid		chemical toxicant		-1.487	0.00285	ACE,BDNF,CCND2,CYP1B1,CYP2B6,EGR1,FOSL2,IL23A,JUNB,KRT14,MAPT,MMP3,MYC,NDRG1	390 (20)
HDL-cholesterol		complex		0.707	0.00287	CYP4V2,DDR2,DEPTOR,EGR1,FOSL2,GPC6,NUPR1,VLDLR
JAG1		growth factor		-0.895	0.00287	COL1A1,DTX1,DUSP10,GATA2,MYC,NOTCH4,SOX2,WNT4	432 (14)
NRAS		enzyme		1.732	0.00292	AK1,ANXA8/ANXA8L1,CALCRL,CEACAM1,COL1A2,CXXC5,EGR1,ENPEP,EPAS1,ETV5,FBLN2,FHL1,GALE,Ifi202b,IFIT1B,IL13RA1,KDR,NCAM1,NPR3,NSG1,PERP,PTX3,SLC2A1,USP18	532 (18)
TGM2		enzyme		0.814	0.00296	CCRL2,CD36,CD93,CEACAM1,CSF3,DAAM2,DDX60,GCA,HIP1,KIAA0513,LRRK2,MERTK,MYC,NPC2,OAS2,PAK1,PLSCR1,PPP1R16B,PTGES,PTGS1,RTKN2,SAMD9L,SEMA7A,SERPINB2,SLC20A1,TNFRSF11B,ZEB1	493 (19)
NCOA2		transcription regulator		0.04	0.00299	AHR,ALAS2,CYP2B6,EGR1,FASN,FRZB,IFIT1B,KRT19,LIPG,LPL,Mx1,PARD6B,PPARG,SFTPB,TPI1,TSC22D3	667 (23)
IgG		complex		0.655	0.00302	ADM,C5,CCND2,CLDN4,CLDN5,COL3A1,DSP,GPRC5A,ITGB8,KLK11,KRT15,KRT18,MYC,NGF,PPIF,PRSS8,S1PR1,SPINT1,ST14,TACSTD2,TRIM16,TSLP	568 (19)
sirolimus		chemical drug		0.813	0.00307	ADM,ADSS,AQP3,ARG1,BID,CCND2,CD36,CD80,COL1A1,COL1A2,CREG1,CSF3,DPYSL2,EGR1,ERBB2,F3,FASN,FPR1,FSCN1,GAP43,GATA3,GRIA1,H3F3A/H3F3B,ICAM1,ID1,JUNB,KDR,KLF2,LEPR,MAPT,MMP14,MMP3,Mt1,MUC2,MYC,NCAM1,Nebl,NTS,PDGFB,PDGFRA,PKM,PPARG,PROM1,SCD,SFN,SLC2A1,THBD,TNFRSF11B,TPI1,TPM3,UCK2,VIM	571 (16)
mir-29		microRNA		0.281	0.0031	COL1A1,COL3A1,COL4A2,IL23A,KIT,LPL,OLR1,PMP22,SCARB1,SFTPA1,TIMP3,TRAF4	522 (14)
AGER	38.961	transmembrane receptor		1.65	0.0031	AGER,ARG1,COL4A1,EGR1,F3,FLT1,ICAM1,LPL,MMP3,PDGFB,TJP1,TUBB3	533 (20)
HOXD10		transcription regulator		1	0.00313	CEACAM1,CLEC10A,GCNT1,ICAM1,ITGB4,MAOB,MMP14,PAK1,TFPI,TJP1,TNFSF8
gentamicin C		chemical drug	Inhibited	-2.111	0.00313	A2M,CLDN4,CLU,CP,ELF3,GPX2,MYC,SLC34A2,TES,TGIF1,VIM
H89		chemical - kinase inhibitor	Activated	2.028	0.00314	ACE,ADSS,BDNF,CCNA1,CD80,CLCF1,EGR1,ENTPD1,EREG,IL23A,MYC,NFIL3,NR4A1,NTS,PLA2G4A,PPP1R16B,RUNX1,TNFAIP6,TNFSF11	446 (18)
streptozocin		chemical drug		0.057	0.00315	ABCB1,ABCG2,AGER,ATP1A2,CAT,CLU,COL1A1,COL3A1,COL4A1,FASN,FBN1,FBXO32,FGFR4,GABARAPL1,ICAM1,KIT,LPL,NOX4,PDGFRA,PPARG,S100G,SCD,SLC1A1,SLC1A3,SLC6A2,SOD3,VIM	583 (20)
NRG1		growth factor		-1.014	0.00315	ARTN,CAV1,CCND2,CDC42EP1,COL1A1,EGR1,ELF3,ERBB2,FGF1,GATA2,ID1,JUNB,LIFR,MGLL,MST1,MYC,NR4A1,PRKG2,RUNX1,SLC1A1,SLC2A1,SLC4A7,SOX2,SOX4,UTRN,VEGFC,VIM	479 (17)
NCOR1		transcription regulator			0.00316	ACPP,FASN,FXYD3,HAS2,HP,IGFBP3,MME,NDRG1,PDE9A,PPARG,SERPINF1,STEAP2,STK39,TSLP	600 (23)
phosphate		chemical - endogenous mammalian		-0.832	0.00316	A2M,ADK,COL5A1,DAAM2,DCN,DIO2,ECM1,FGF23,OGN,PKD2,POLR3K,SLC20A1,SLC34A2,STC1
WWC1		transcription regulator		-1	0.00316	FGF1,PDGFB,RASSF4,VIM	38 (3)
Shc		group		-1.961	0.00316	CCND2,LPL,MYC,PPARG	461 (15)
PDGFA		growth factor		-1.091	0.00316	EGR1,FGF7,PROM1,SOX2
LDB1		transcription regulator		-0.988	0.00316	CDH5,FRZB,KIT,SFRP1
Igkv1-117		other			0.00316	CCND2,FOSL2,JUNB,MYC	470 (19)
midazolam		chemical drug		0.038	0.00316	ARC,BDNF,CD80,CYP2B6	230 (7)
sphingomyelin		chemical - endogenous mammalian		-1	0.00316	FASN,ICAM1,NR1H3,SCD	288 (7)
salmonella minnesota R595 lipopolysaccharides		chemical - endogenous non-mammalian		0.459	0.00327	CCL20,Ccl6,Ccl8,CCRL2,CD80,EGR1,FPR1,ICAM1,IFIT1B,JUNB,Ms4a4b (includes others),Nes,NFKBIZ,PDE4B,SERPINB2,TFEC,TPM3	527 (16)
26s Proteasome		complex		0	0.00329	AHR,ARG1,ATG9B,ATP6V0D2,Chil3/Chil4,EREG,GRIA1,ICAM1,JUNB,MYC,MYCBP,RUNX3,S1PR1,SFTPA1,SFTPB,SFTPC,SOX2,TRAF4,UBD,VIM	443 (20)
UCP2		transporter			0.00329	EPAS1,FASN,LPL,PKM,SCD	409 (19)
mir-218		microRNA	Inhibited	-2.183	0.00329	FZD4,PDGFRA,SASH1,ZEB1,ZEB2
mir-205		microRNA	Inhibited	-2.03	0.00329	AXIN2,PRKCE,VIM,ZEB1,ZEB2
STK3		kinase		1.432	0.00329	GPC3,SFTPA1,SFTPB,SFTPC,SOX4	63 (2)
Go6983		chemical - kinase inhibitor		-1.432	0.00329	CD36,FLT1,PPARG,PRKCE,SCARB1	395 (12)
MYBL2		transcription regulator		-0.518	0.0033	CCNA1,CLTA,CLU,GATA2,ID1,ITGB1,MYC,SFTPA1,TFEC
Brd4		kinase		-0.426	0.0033	ALAS2,COL1A1,COL1A2,COL3A1,COL4A1,COL4A2,COL4A3,COL5A2,COL8A1
SB 216763		chemical toxicant		0.586	0.0033	BHLHE40,DLL4,FASN,FSCN1,MYC,MYLK,NR4A1,SCD,SOX2	558 (16)
testosterone propionate		chemical drug		1.086	0.0033	ADM,CLU,DMBT1,FBXO32,PARM1,SERPINB5,SPDEF,SRD5A1,TRIM63	175 (6)
Focal adhesion kinase		group		1.368	0.0033	DSP,FZD4,ICAM1,KRT14,KRT18,KRT8,PRRX1	492 (17)
4-(2-aminoethyl)benzenesulfonylfluoride		chemical - protease inhibitor		1.134	0.0033	ATP1A2,COL11A1,COL1A1,COL1A2,ENPP3,FBN2,TNN	218 (7)
etoposide		chemical drug		1.077	0.00334	ABCB1,ABCG1,BDNF,CCNA1,CD80,CLCA2,COL1A2,CREG1,FASN,FOXF1,ICAM1,ID1,KCNK1,MERTK,MME,MYC,NR4A1,PFKL,PIK3R3,RNF144B,SERPINB5,SFN,SLC2A1,TP63	500 (17)
FFAR3		G-protein coupled receptor		-0.577	0.00334	BCL11A,CACNA1C,CCL28,CD80,EYA1,FXYD3,ICAM1,KCNH1,KLF15,PAG1,PITPNM2,RASGRF2,SGIP1
MTPN		transcription regulator		-1.515	0.00334	CCND2,COL1A1,COL1A2,COL8A1,CP,Ctla2a/Ctla2b,ENG,H6PD,MMP3,Mt1,MYC,SOX2,TCF21	348 (8)
SUMO3		other		0.647	0.00342	CAV1,CAV2,CCND2,CEACAM1,CTH,ENPP3,MMP14,MOXD1
cilostazol		chemical drug		1.673	0.00342	ABCG1,BDNF,CLDN5,ICAM1,IL23A,KDR,PDGFC,RAPGEF3	350 (16)
(+)-MK-801		chemical drug		1.055	0.00348	ARC,ATP2B2,BDNF,EGR1,GJA4,GJC1,ICAM1,JUNB,NGFR,NTS,PTGER2,STXBP1	480 (20)
thyroid hormone		chemical - endogenous mammalian		0.631	0.00354	ABCG1,ACE,ADRB1,ALAS2,BDNF,CCNA1,CTNND2,DDAH1,DIO2,EGR1,FASN,ID1,IGFBP2,IGFBP3,IGFBP4,KLF9,LPL,MYC,NNAT,SLC6A2,SLC6A4,ST14,VIM	561 (21)
Fibrin		complex		1	0.00355	CDH5,F3,ICAM1,KDR,KRT18,NGFR
CTR9		other		-0.816	0.00355	CLCA2,CXCL12,EPAS1,IGFBP4,MYC,PTGES	178 (3)
SEMA7A	4.307	transmembrane receptor		-1.633	0.00355	COL1A1,COL1A2,COL3A1,EGR1,SMAD6,WISP1
epicatechin gallate		chemical drug			0.00355	ARG1,ICAM1,MGMT,PERP,RPRM,TP53I11	343 (7)
MMP12		peptidase		-1.446	0.00355	ADK,Ccl8,FSCN1,LIF,MMP14,PKM,RDX,SEPT8,SHH,SPARCL1,TPM3	224 (7)
NGF	-2.03	growth factor		-0.954	0.00357	A2M,BDNF,CAV1,CD80,EGLN3,EGR1,EHD4,EPAS1,ETV5,FOSL2,GAP43,ID1,JUNB,LIFR,MMP3,MYC,NGFR,NR4A1,PLA2G4A,PPARG,S1PR2,SORT1,TFAP2A,TRPV4	551 (20)
ethanol		chemical - endogenous mammalian		0.932	0.00363	ABCG1,ADCY8,ADM,ALDH1A3,AQP4,BDNF,BMP4,CACNA1C,CAT,CLIC4,CLU,COL1A2,COL3A1,CYP2B6,CYP4A22,DDR2,EGR1,FASN,FOSL2,GPAM,GPM6A,GREM2,Gsta4,HOXA1,ICAM1,ID1,MME,MMP3,MYC,NGFR,PNPLA2,PPARG,RGCC,RORA,SCD,SPTBN1,STAU2,TNFAIP6,TNFSF11,TSC22D3	613 (19)
CFTR		ion channel	Activated	2.514	0.00372	AQP1,BLNK,CA4,CPA3,CYP2B6,CYP4V2,DMBT1,GPX2,HPGD,HSD17B2,NFKBIZ,PGLYRP1,SCD
GATA4		transcription regulator	Activated	2.164	0.00378	ADSS,AGTR1,CACNA1C,CLDN2,CLSTN2,COL1A1,COL1A2,COL3A1,DIO2,F10,FAP,GATA3,IRF6,KRT14,KRT17,MYC,OVOL1,PHKA1,PTPRB,SFTPC,SPRR1A,TAL1,VIM
5-azacytidine		chemical drug		-0.082	0.00382	ABCB1,CAV1,CLCF1,COL1A1,CXCL12,ETV5,F3,KDR,KRT17,MGMT,Mt1,MUC2,MYO1B,PTPRG,RUNX3,SHANK3,SHH,SMURF2,TACSTD2,THBS2	513 (17)
miR-125b-5p (and other miRNAs w/seed CCCUGAG)		mature microRNA		-0.186	0.00387	ARG1,BMPR1B,CDH5,ELAVL1,ERBB2,H3F3A/H3F3B,ID1,IGFBP3,IL6R,KRT19,LIPA,PERP,PROM1,SCD
CLDN7	-2.861	other		-0.818	0.00388	CCL20,CCNA1,CKAP4,F3,F5,IFI44,LGR4,LYSMD2,MCU,MUC13,PRSS8,SDCBP2,SERPINB1,SLCO2A1,SOSTDC1,TINAGL1,TJP1
NOD2		other		0.225	0.00391	AXIN2,C5,DMBT1,ICAM1,IL23A,KLF2,MARCKSL1,NR1H3,PDE4B,PTGES,TNFSF11,TWIST1	489 (13)
methamphetamine		chemical drug		0.05	0.00391	ABCC1,BDNF,BID,BMP7,COX4I2,EGR1,FOSL2,ICAM1,MAOA,MYC,NR4A1,NTS	542 (18)
OTX2		transcription regulator		-1.938	0.00402	A2M,BMP4,COL8A1,CPXM2,EFNA5,NCAM1,PTPRZ1,RDH10,SEMA3C,SOX2,STRA6
Map3k7		kinase		-1.508	0.00402	BHLHE40,BMP4,FASN,HAS2,ID4,ISG20,KRT14,NFKBIZ,NGF,RUNX1T1,SCD	468 (9)
DIO3		enzyme		-0.239	0.00402	ABCD2,FXYD6,GPC3,MAMDC2,PYGL,SEMA7A,SHH	191 (7)
PDPK1		kinase		-0.208	0.00402	A2M,CAV1,KLF2,MYC,S1PR1,SERPINB2,TNFSF11	531 (19)
MEOX2	2.609	transcription regulator		0.493	0.00405	CCL20,F3,ICAM1,ID1,ID4,MMP14,PTX3,VEGFC	230 (7)
DICER1		enzyme		1.825	0.00406	ANGPTL4,BDNF,CACNA1C,CCND2,EGR1,ENG,ENTPD1,EPCAM,ERBB2,ICAM1,ITGB1,KDR,LIPG,LPAR3,MYC,NGFR,PELI2,PMP22,RGCC,RGS5,RUNX1,S1PR1,SEMA3C,SERPINB2,SERPINF1,SERTAD4,SFRP4,SLC4A4,SOX2,TEK,TRPC6,VIM	554 (18)
VHL		transcription regulator		-0.691	0.00411	AIF1,BHLHE40,CAV1,CDCP1,CLDN4,CXCL12,EGLN3,EPAS1,F3,MMP14,NOX4,PDGFB,PTHLH,RUNX1,SLC1A3,SLC2A1,VEGFC,VIM	541 (21)
CST5		other		-0.18	0.00416	ABCC1,AHNAK,ARHGAP29,CAV1,CEMIP,CLDN7,CYBRD1,DOCK9,DSP,ESRP1,FHL1,GALNT5,GPRC5A,GRAP,KRT23,MAPK13,MSN,NPAS2,NRP1,PRSS8,RAB25,RUNX1,SLC1A3,SLC9A3R2,SOX4,STEAP1,SYT7,TGIF1,TMC4,VARS,VIM
GPD1		enzyme			0.00427	ABCC4,C6,CD36,CLCA1,CYP2B6,CYP4A22,KRT23,LIFR,PI4K2B,PSAT1,SERPINA3,SERPINB1,VLDLR,Wfdc21
oleic acid		chemical - endogenous mammalian		0.596	0.00429	ANGPTL4,AQP3,ARG1,CD36,CLU,FASN,IAPP,ICAM1,IGFBP3,LPL,Mt1,NR1H3,NR4A1,OLR1,SCD,SOAT1	553 (20)
TREM1		transmembrane receptor		0	0.00433	ADRB2,ASPH,CCL20,CCRL2,EGR1,F3,FERMT2,GPRC5A,HECW2,HS3ST3B1,IL23A,IL6R,LIF,LPL,NRIP3,PGLYRP1,PLAC8,PPARG,RRAD,SERPINB2,SLC1A3,SLCO4A1,THBD,TMEM158	531 (15)
FOSL1		transcription regulator		1.201	0.00437	ADM,BDNF,Ccl6,Ccl8,CSF3,EGR1,HPGD,JUNB,MMP3,NTS,SERPINB2,THBD	276 (12)
cyclophosphamide		chemical drug		-0.515	0.00437	CAT,CLU,CP,CYP2B6,ELF3,GAP43,GPX2,KITLG,MYC,NGF,SLC34A2,TGIF1	493 (10)
Smad2/3-Smad4		complex		-1.172	0.00441	COL1A1,COL1A2,IGFBP3,MYC,SMAD7	274 (10)
FZD9		G-protein coupled receptor		-1.231	0.00441	Ifi202b,IFI44,IFIT1B,Oasl2,SPRY4
INHBB		growth factor		-0.651	0.00441	COL3A1,COL4A1,Ctla2a/Ctla2b,MMP3,Wfdc18
CTBP2		transcription regulator		-0.762	0.00441	CCNA1,CDH5,DLL4,KRT8,SPRY4
ITGB6		other		-1.969	0.00441	COL1A1,COL1A2,COL3A1,MMP3,PTHLH	530 (21)
KLK5		peptidase		-0.2	0.00441	CCL20,Ccl8,ICAM1,IL23A,TSLP
PDGF-AA		complex		-0.108	0.00447	EREG,FGF7,ID4,PDGFRA,SOX2,VIM	505 (12)
GRHL2	-2.269	transcription regulator		-0.458	0.00447	CLDN4,MMP14,MYC,SEMA3C,TP63,ZEB1	78 (3)
SIX5		transcription regulator	Inhibited	-2.449	0.00447	EBF2,KRT18,PTN,SIX2,ST14,WNT4
methyl-beta-cyclodextrin		chemical drug		1.982	0.00447	CAV1,HAS2,MAPT,MYC,SCARB1,SOX2	429 (19)
HDAC5		transcription regulator		-0.784	0.00458	ARC,KLF2,LPL,MYC,NR4A1,PFKL,PPARG,SCD,SIX1,TWIST1	356 (7)
EFNA2		kinase		0.333	0.00458	BDNF,ETV5,ITGB4,KRT18,NFIL3,PKP1,PTHLH,RUNX1,SLC20A1,WWP1
JAK2		kinase		0.2	0.00458	ACE,ACER2,BMP7,CASP1,CCND2,CD36,EGR1,F10,F5,Glycam1,ICAM1,Ifitm1,MYC,PECAM1,RIPPLY3,SLC1A3,VLDLR	512 (22)
15-LOX		group			0.00459	CD36,PPARG	190 (7)
retaspimycin		chemical drug			0.00459	ERBB2,KIT
cytochrome-c oxidase		complex			0.00459	AQP1,MAOA
NTN4	2.968	other			0.00459	CDH5,TJP1
TOX4		transcription regulator			0.00459	TWIST1,ZEB1
L3MBTL1		other			0.00459	MMP3,RUNX1	93 (3)
SGS742		chemical drug			0.00459	BDNF,NGF
STXBP4		other			0.00459	ITGB1,TP63	335 (7)
SFTPB	21.716	other			0.00459	SFTPB,SFTPC
SYMPK		other			0.00459	CLDN2,TJP1
STAM		other			0.00459	DEPTOR,MYC
BAZ1A		other			0.00459	IGFBP3,TNFSF11	315 (7)
iCRT5		chemical reagent			0.00459	AXIN2,WISP1
iCRT3		chemical reagent			0.00459	AXIN2,WISP1
iCRT14		chemical reagent			0.00459	AXIN2,WISP1
dinophysistoxin 1		chemical toxicant			0.00459	CEACAM1,TUBB3
oleylamide		chemical - endogenous mammalian			0.00459	LPL,PPARG
5-oxo-6-8-11-14-(e,z,z,z)-eicosatetraenoic acid		chemical - endogenous mammalian			0.00459	ENPP3,MYC
S-adenosylhomocysteine		chemical - endogenous mammalian			0.00459	COL1A1,COL1A2
miR-130a-3p (and other miRNAs w/seed AGUGCAA)		mature microRNA		-1	0.00471	AQP4,HOXA5,MEOX2,ZEB1
SFRP4	-2.41	transmembrane receptor		-0.152	0.00471	AXIN2,MYC,TWIST1,VIM	369 (7)
MMP7		peptidase		-0.152	0.00471	BMP7,FLT1,MMP3,TNFSF11	425 (18)
LMO2		transcription regulator			0.00471	CDH5,ERG,GATA3,KIT
ACVR1		kinase			0.00477	DCN,EDIL3,HHIP,ID1,NTN1,OGN,SAMD9L,TSLP
PTGS1	3.867	enzyme		0.896	0.00477	ARG1,ATP8A1,PLA2G4A,PTGER2,PTGER3,PTGES,PTGS1,STC1	490 (20)
zoledronic acid		chemical drug		1.026	0.00477	BID,FLT1,FZD5,NCAM1,NOX4,PAK1,TNFRSF11B,TNFSF11	499 (16)
KDM5B		transcription regulator		-1.808	0.00481	CAV1,CCNA1,CLCF1,EGR1,ERBB2,FHL1,FOXA1,GCA,GJB2,IGFBP2,ISL1,JADE2,LGALS3BP,LIMCH1,PIR,SMARCA2,TAL1,WNT7B	325 (7)
MAPK8		kinase		-1.819	0.00485	ABCB1,ACSL4,AQP1,BMP4,CAT,COL1A1,DIO2,EGR1,FOSL2,LIF,MAOB,MMP3,MYC,NOX4,NRP1,PTGES,PTX3,SHH,TSC22D3,VEGFC,WNT4	554 (18)
F7	5.376	peptidase		-1.27	0.00485	EGR1,F3,KLF5,LIF,MYC,PTGER2,SERPINB2	387 (16)
everolimus		chemical drug		0.816	0.00485	CAV1,CCND2,FSCN1,KDR,MYC,SLC2A1,SOAT1	440 (12)
IL6R	2.363	transmembrane receptor		-0.964	0.00488	A2M,ABCC1,CD36,COL1A1,COL1A2,HP,ICAM1,IL6R,MMP3,SERPINA3,TNFRSF11B,TNFSF11	340 (15)
BCL6		transcription regulator		-0.145	0.00489	A2M,ADCY9,BLNK,Ccl6,CCND2,CD80,CLEC10A,COL1A1,DPYSL2,ENTPD1,GABARAPL1,GATA3,GOLM1,IL13RA1,IL23A,IL6R,JUNB,MED24,MYC,PI4K2B,PLA2G4A,SEPT8,SLC39A8,TACSTD2,TNFRSF18	480 (22)
SOD1		enzyme			0.00489	1500011B03Rik,ATP1A2,BID,BMP4,C1QA,CASP1,CD36,CLU,COL1A1,CP,CRYAB,DPYSL3,FAP,FOSL2,GSTM3,HPCAL1,ICAM1,JUNB,LPL,MAOB,Mt1,NFIL3,PRRX1,RDX,TNFSF11	557 (17)
STK11		kinase		-1.342	0.0049	A2M,ACE,AKAP2,COL3A1,CSF3,CYP2B6,CYP4V2,DOCK4,EREG,FGG,GRIA3,HILPDA,ID1,JUNB,KLHL29,LUM,MYC,PDGFRL,PTPRZ1,RASSF2,SPARCL1,VIPR2	541 (17)
CDKN1B		kinase		1.062	0.00509	Adig,BCL11A,BLNK,CCNA1,EGR1,FHL1,GAP43,LGR4,MYC,PALD1,RRAD,RUNX1,SMAD7,SOX2,TENM4,TWIST1	409 (12)
TBP		transcription regulator			0.0051	ALAS2,CD80,COL1A1,EDNRA,MEOX2,MYC,NKD1,PPARG,S100G,TNFSF11,XDH	266 (7)
HIPK2	2.243	kinase		0.806	0.0051	ALAS2,BDNF,CCND2,CIDEA,EGR1,GATA2,GATA6,ITGA1,ITGB4,PECAM1,VIM	584 (22)
ESRRG		ligand-dependent nuclear receptor		0.576	0.00513	FBXO32,FGF1,KCNE2,KCNE3,LPL,NRP1,PKM,TPI1,TRIM63	258 (8)
HAND2		transcription regulator	Activated	2.36	0.00513	ADSS,CLSTN2,COL1A1,COL1A2,COL3A1,FAP,PHKA1,PTPRB,SHH
FOSL2	-2.231	transcription regulator		0.393	0.00513	BDNF,COL1A2,DIO2,F3,HPGD,ITGB4,MMP3,SERPINB2,SOX4	336 (10)
SLC25A13	-2.422	transporter			0.00517	ABCC4,C6,CD36,CLCA1,CYP2B6,CYP4A22,KRT23,LIFR,PI4K2B,PSAT1,SERPINA3,SERPINB1,VLDLR,Wfdc21
bezafibrate		chemical drug		1.435	0.00517	ACSL4,ANGPTL4,CAT,CD36,FASN,HILPDA,LY6D,MGLL,MGMT,NPC2,NR1H3,PEX11A,PPARG,SCD	308 (15)
JAK1		kinase		1.032	0.00521	BID,CHI3L1,CSF3,ICAM1,ID1,Oasl2,RUNX1,SFTPB,SLC1A3,USP18	466 (17)
miR-145-5p (and other miRNAs w/seed UCCAGUU)		mature microRNA		1.372	0.00521	AHNAK,DDR1,FSCN1,KLF5,MYC,PADI1,PLA2G4A,ROBO4,SOX2,TPM3
SCD	5.745	enzyme		1.327	0.00521	ANGPTL4,CD36,DIO2,FASN,GPAM,IFIT1B,LIPE,LPL,SLC2A1,SPTLC2	574 (20)
CCL11		cytokine		1.214	0.00521	AIF1,CCL28,CXCL12,DPP4,FGF1,ICAM1,ITGA1,ITGB1,MMP3,VEGFC	485 (17)
Rhox4b (includes others)		transcription regulator			0.00531	CDH5,KDR,TAL1
KCNK2	8.609	ion channel			0.00531	ICAM1,KCNK2,PECAM1
CPXM1	-6.966	peptidase			0.00531	COL15A1,COL4A2,COL5A1
GPR39		G-protein coupled receptor			0.00531	CLU,LIPE,PNPLA2	237 (7)
WISP3		growth factor			0.00531	BMP4,ICAM1,ZEB1
ZNRF3		enzyme			0.00531	AXIN2,GLUL,WNT4
EN2		transcription regulator			0.00531	NGFR,PLCB4,SNCA
Ampa Receptor		complex			0.00531	BDNF,ERBB2,NGF	231 (9)
OPRK1		G-protein coupled receptor			0.00531	KDR,NRP1,SLC6A4	224 (7)
miR-320b (and other miRNAs w/seed AAAGCUG)		mature microRNA			0.00531	AQP1,AQP4,VIM
ELP1		other			0.00531	BMP4,FLT1,TEK	451 (12)
TRIM33		transcription regulator			0.00531	GATA2,MYC,RUNX1
PSMD4		other			0.00531	A2M,CD36,MARCO
STX2		transporter			0.00531	BMP4,MYC,SMAD7	369 (7)
Fructus xanthii aqueous extract		chemical - endogenous non-mammalian			0.00531	CD36,FASN,SCD
PPID		enzyme			0.00531	TWIST1,VIM,ZEB1
ERF		transcription regulator			0.00531	MYC,SEMA7A,UTRN
SULT1E1		enzyme			0.00531	IGFBP4,SCARB1,TNFAIP6	514 (7)
OBP2B		transporter			0.00531	FASN,PPARG,SCD
alpha-amino-3-hydroxy-5-methyl-4-isoxazolepropionic acid		chemical reagent			0.00531	BDNF,NGF,NPTX1	241 (8)
6-cyano-7-nitroquinoxaline-2,3-dione		chemical reagent			0.00531	BDNF,EGR1,JUNB
GABA receptor		complex			0.00531	BDNF,NGF,NR4A1
papaverine		chemical drug			0.00531	BDNF,CAV1,CLDN5	213 (7)
quinapril		chemical drug			0.00531	ACE,ADM,PTHLH	323 (7)
alpha-hydroxyglutarate		chemical - endogenous mammalian			0.00531	VIM,ZEB1,ZEB2
ceftriaxone		chemical drug			0.00531	AQP4,SLC1A1,SLC1A3
quisqualic acid		chemical - endogenous non-mammalian			0.00531	BDNF,EGR1,JUNB	564 (22)
rifampin		chemical drug		1.277	0.00537	ABCB1,ABCC1,ABCG1,AGTR1,ATP10B,AXIN2,CCNJ,CD36,CRYAB,CYP2B6,ELAVL1,FMO4,GATA6,MAOB,MATN2,MME,SERPINB1,TNFRSF11B,USP18	202 (7)
Stat3-Stat3		complex		-0.051	0.00554	A2M,FGG,ICAM1,MYC,SERPINA3,TNFSF11
ACKR3		G-protein coupled receptor			0.00554	ADM,C5,CXCL12,MMP14,RRAS,VWF	540 (17)
T3-TR-RXR		complex		1.238	0.00558	ADRB1,F10,FASN,HP,KLF9,SCARB1,SLC2A1,STRBP
SMAD1		transcription regulator		-0.808	0.00558	COL1A1,COL1A2,COL4A1,ID1,MYC,PDGFB,SMAD6,SMAD7	470 (20)
POR		enzyme		-0.301	0.00559	AHR,Akr1c14,CD36,CPA3,CYP26A1,CYP2B6,ELOVL1,EREG,FGF1,FOXC1,Ifitm1,KDR,LPL,MAP3K6,Mt1,PMVK,PPARG,RAD51B,SCD,SERPINA3,TUBB2B,UBD	204 (7)
IL7R		transmembrane receptor			0.00561	AHR,C1orf116,DPP4,EPHB2,FAM49A,FHL2,IL17D,MMRN2,PRKCE,SDCBP2,TJP3,TNFSF11,ZNF750
Mapk		group		-0.466	0.00564	ABCB1,ARC,BDNF,CAT,CLDN4,COL1A1,EGR1,F3,HPGD,JUNB,MMP3,MYC,PER2,SLC6A2,TUBB3	426 (17)
BMP6		growth factor		0.44	0.00567	ARMCX3,BMP4,CYP1B1,ETV5,ID1,MATN2,MYH10,PCOLCE2,PMP22,SEMA3A,SLC20A1,SMAD7,TEF,ZEB1	391 (13)
Pdgf Ab		complex		0.44	0.00577	COL8A1,EREG,GRIA1,SCD,VEGFC
MDM4		enzyme		1.387	0.00577	HIPK2,ITGB4,KRT5,KRT8,VIM	301 (5)
ADRB3		G-protein coupled receptor		-1.606	0.00577	ADRB1,ADRB2,CXCL12,EGR1,JUNB	407 (22)
superoxide		chemical - endogenous mammalian		-1.114	0.00577	CAV1,CLU,ICAM1,MARCKSL1,TNFSF11	463 (17)
HSD11B1	5.589	enzyme		-0.447	0.0058	ANGPTL4,CPA3,FASN,GPAM,LIPE,NR1H3,PNPLA2	272 (10)
ALOX15	-25.324	enzyme		1.051	0.0058	ABCG1,ALOX15,AXIN2,CD36,ICAM1,PPARG,XDH	400 (19)
TIMP1		cytokine		-0.239	0.0058	A4GALT,FLT1,IGFBP3,MME,MMP3,ST14,TIMP3	226 (7)
Ap1		complex	Inhibited	-2.204	0.00588	ACE,ADH7,BDNF,CLU,CXCL12,F3,HPGD,IGFBP3,IL17D,IL23A,KRT18,KRT6B,LPL,MMP3,MYC,NDRG1,NGF,NOTCH4,TSLP,UTRN	485 (15)
nitric oxide		chemical - endogenous mammalian	Inhibited	-2.622	0.00588	ACE,AGTR1,AHR,CXCL12,DPYSL3,EGR1,FGF7,FLT1,JUNB,KRT14,Mt1,MYC,NCAM1,NDRG1,PECAM1,PRKG1,PTGS1,SERPINB5,SFN,TIMP3	486 (18)
NS-398		chemical reagent		0.494	0.00619	ALOX15,COL1A2,F3,FAT1,GATA6,ICAM1,MMP14,MUC2,PCDH7,PPARG,PTGES,PTGS1,RECK	486 (19)
IL33		cytokine		-0.323	0.00622	ABCG1,ARG1,CD36,COL3A1,EPAS1,FLT1,GATA3,LEPR,PDGFB,SCARB1,TFEC,TNFSF11,TPSAB1/TPSB2,TSLP	381 (15)
sulforafan		chemical drug		-0.23	0.0063	ABCB1,ABCG2,ENPEP,GATA3,GATA6,GPX2,HP,ICAM1,IL23A,KRT17,LIPE,Mt1,PHKA1,PTGES,SLC6A4,VIM,ZEB1	509 (16)
CSF1		cytokine		-0.277	0.00633	ARG1,CCND2,COL23A1,EGR1,FHL2,GAB3,GOT2,IL23A,ITGB1,JUNB,MARCO,MERTK,MYC,PFKL,PKM,PPARG,RUNX1,SERPINB2,SFRP1,SLC29A1,SLC2A1,STX3,TPI1	549 (19)
topotecan		chemical drug		0.484	0.00636	ABCG2,ASAP2,CACNA1C,CD200,EFNB1,EGR1,ENG,FAM3C,FAT1,GPC6,JUNB,KCNMA1,KIAA0040,MYC,NCKAP5,NNAT,PDE4B,PTPRM,SLC2A1,SOX4,STK39,TST	354 (7)
NFIB		transcription regulator			0.00649	EDN2,EFNB1,EYA1,KRT8,NCAM1,Pitpnc1,SFTPC,TNS1
D-fructose		chemical - endogenous mammalian		1.2	0.00649	COL1A1,COL3A1,FASN,HP,ICAM1,PPARG,SCD,TIMP3	619 (21)
Lh		complex		-0.349	0.00651	ACPP,ADCY9,ARNTL,BDNF,CCND2,CDC42EP4,CDK14,COL15A1,DUSP3,EREG,GRK5,HAS2,HSD11B1,KRT18,NPC2,PTGS1,PTX3,RAPGEF3,RGS5,RPRM,RUNX1,SFRP4,THBS2,TNFAIP6,TNFRSF11B,TP53I11,TYRO3,VEGFC	699 (24)
1,4-bis[2-(3,5-dichloropyridyloxy)]benzene		chemical toxicant		-1.072	0.00653	ABCC4,CKAP4,CYP2B6,DIO2,FAM107B,FASN,ICAM1,Mt1,PNPLA2,RTN4,SCD,SLC29A1,Sult1a1,SULT1C3,Sult1d1,WISP1	94 (4)
phenylbutazone		chemical drug		-1.841	0.00666	A2M,CDCP1,CLDN4,CLU,CP,GPX2,GSTM3,ITGB4,SLC34A2,VIM
ulipristal acetate		chemical drug		-1	0.00669	ADM,FLT1,GPR182,KDR	287 (7)
STAT1/3/5 dimer		complex		1	0.00669	CHI3L1,EPAS1,MMP3,TIMP3
RGS2		other	Activated	2	0.00669	F3,LPL,MARCO,PPARG	234 (7)
PPP3CB		phosphatase		0.779	0.00669	FBXO32,NOX4,RUNX1,TRIM63	333 (7)
IAPP	-2.513	other			0.00669	BACE2,IAPP,LEPR,MYC	348 (16)
HSF4		transcription regulator		-1.969	0.00669	FGF1,FGF7,LIF,VIM
indinavir		chemical drug		1.131	0.00669	CD36,KITLG,LIPE,TRIM63
spironolactone		chemical drug		-0.88	0.00669	ACE,CIDEA,COL1A1,COL1A2,COL3A1,FASN,ICAM1,KCNMA1,PPARG,SCD,SLCO2A1,TIMP3	406 (18)
SPARC		other		1.01	0.0067	ABCC4,BHLHE40,CIART,CLDN4,COL1A1,COL1A2,LYVE1,NDRG1,PAG1,PER2,SLC34A2,SPRR1A,SYDE2,TMC5,VIM	459 (15)
paclitaxel		chemical drug		-1.941	0.00672	ABCB1,ABCG2,BHLHE40,CAV1,CD80,CLU,CYP1B1,DDAH1,DUSP10,EGR1,EREG,ETV5,G0S2,HPSE,ICAM1,IGFBP3,MUC2,MYC,NNAT,PRELP,PRSS22,SERPINB2,SOX2,SPTLC2,STC1,TFAP2A,TFPI,THBD,TMEM158,TUBB1,TWIST1,WNT4	578 (20)
IGFBP2	6.768	other		0.396	0.00672	CADM1,COL11A1,DDAH1,EMP2,IGFBP2,IGFBP3,IGFBP4,MYC,THBS2	596 (22)
valproic acid		chemical drug		-1.233	0.00677	ABCD2,ABCG1,BAG2,BDNF,CAT,CCND2,CD80,CDS2,CXADR,CYP1B1,CYP2B6,Cyp2d22,FAM107A,FOXC1,FSCN1,GAP43,GLUL,GPAM,GRHL2,H6PD,ICAM1,KIT,LIPF,LRAT,NCAM1,NPC2,PDGFB,PNPLA2,PPARG,PSME4,PTX3,RUNX3,SCD,SEL1L3,SEMA3C,SLC1A1,SOX2,TENM3,TES,TNS1,TSC22D3,TTC39A,TUBB3,UTRN,ZEB1	585 (19)
LHX2		transcription regulator		-0.186	0.0068	BDNF,COL1A1,DIO2,EDN2,LIF,ROBO1
FGF9		growth factor		0.232	0.0068	BMP4,CSF3,FGF7,PECAM1,SHH,WNT4	170 (5)
ZBED6		transcription regulator		0.447	0.00689	COL13A1,FOSL2,KCTD1,KITLG,SPTBN1,TUBB3,ZEB1
DNASE2		enzyme		1	0.00689	CP,IFIT1B,Ms4a4b (includes others),Mx1,Oasl2,USP18,ZBP1
cytokine		group		-0.924	0.00714	AQP4,CD80,CD93,CLU,EGR1,F3,ICAM1,IGFBP2,LIF,LIPG,MMP3,Mx1,MYC,NGF,PTHLH,TEK,TNFAIP6,TNFSF11,VWF	424 (16)
KMT2D		transcription regulator		0.758	0.00723	ARTN,BAG2,CA4,CDYL2,CKAP4,FBXL7,FHL1,GALNT12,GPRC5C,HDDC2,IKZF2,MARVELD1,NPR3,PCDH7,PPARG,PTTG1,SCARB1,SH3BGRL2,SMAD6,STBD1,SYDE2
POU4F1		transcription regulator		-1.121	0.00728	DMRTA2,ETV5,EYA1,FGF13,GATA3,HOXB5,IRX1,KCNMA1,KCTD8,PLCH2,RUNX1,RUNX3,SCN7A,SSTR4,VSTM2A
ciglitazone		chemical drug		1.474	0.0074	ABCG1,AQP3,CAT,CAV1,CAV2,CD36,GSN,ICAM1,NOX4,OLR1,PPARG,SFTPA1	562 (22)
cyclooxygenase		group		-0.447	0.0074	ARG1,Chil3/Chil4,LIF,MMP3,TNN	613 (16)
MGAT5		enzyme		-1.209	0.0074	AXIN2,ITGB1,MYC,PROM1,TWIST1	493 (15)
CYP1A1		enzyme		0.632	0.00743	CACHD1,CYP26A1,CYP2B6,GPC1,GSTM3,IGFBP2,KITLG,KRT19,MAPT,MARCO,Mt1,QKI,ST3GAL4,VLDLR
HIC1		transcription regulator		-0.797	0.00749	ADRB2,AMIGO2,CDO1,FHL2,ID4,LIF,PLA2G4A,TMEM47,TNFAIP8,TRIM16
clozapine		chemical drug		0.315	0.00749	BDNF,CIDEA,EGR1,FASN,FOXA1,GATA3,GRIA1,NR4A1,NTS,SCD	584 (22)
N-acetylmuramyl-L-alanyl-D-isoglutamine		chemical - endogenous non-mammalian		-0.759	0.00749	Apol7e (includes others),AXIN2,CASP1,CD200,CD80,DMBT1,FZD4,ICAM1,IL23A,TNFSF11	380 (14)
ACKR2	4.527	G-protein coupled receptor	Activated	2.828	0.00751	DDX60,IFI44,IFIT1B,Ifitm1,ISG20,OAS2,Oasl2,USP18
NOS3		enzyme		-0.597	0.00751	CD80,CXCL12,F3,ICAM1,MMP14,NPR1,PDE5A,SOD3	370 (18)
NUPR1	-3.318	transcription regulator		-0.866	0.00751	ADCY9,ADM,ADRB2,ARHGEF26,C3orf58,C8orf58,COL1A2,COL3A1,CXADR,DEPTOR,EREG,FGF1,FHL2,GRAMD2B,HILPDA,HOXB5,IL13RA1,IL6R,JADE2,KANK2,LIF,MEGF9,MGLL,MMD,MYC,MYH10,NDRG1,Nes,NFIL3,NGFR,NUPR1,PER3,PFKFB4,PMP22,PXDC1,RAB17,RFTN2,SAMD4A,SHROOM3,SIPA1L2,SLC16A10,SLC2A1,SLC39A8,SPATS2L,SPIN4,STX3,TFAP2A,TMEM158,TRIM16
POU2F1		transcription regulator			0.00765	A2M,CDO1,CYP2B6,GSTK1,GSTM3,Gstt1,ICAM1,Ifi202b,ISL1,LPL,NXN,OLR1,PDE9A,PTGES,TIMP3,VWF
PRKCA		kinase		-0.345	0.00765	BCL11A,CAV1,COL1A1,CSF3,DTX1,EGR1,ERBB2,ICAM1,ID1,IGFBP3,LPL,MMP3,MYC,NOTCH4,RUNX1,TRPC1	478 (17)
IL15		cytokine		-1.247	0.00773	AHR,AQP3,CCND2,CD80,CEACAM1,CMKLR1,CSF3,CXCL12,DPP4,ERBB2,GALM,GATA3,GCNT1,GPC1,GPRC5A,HLX,HMCN1,ICAM2,ID4,ITGB1,JUNB,KIT,KLF2,LIF,MSLN,MST1,MYC,NCAM1,OGN,PAFAH1B3,PDE4B,PFKL,PIK3R3,PKM,PYGL,S1PR1,SMAD7,TFDP2,TJP1,TNFRSF18,TNFSF11,TPI1,TSPAN7	629 (17)
hydrogen peroxide		chemical - endogenous mammalian		-1.88	0.00789	ACE,CASP1,CAT,CAV1,CD80,CLDN7,CLU,COL1A1,COL1A2,CRYAB,CSF3,DUSP10,EGR1,ENC1,ENG,EPAS1,FASN,FBXO32,GSTM3,ICAM1,KDR,KIT,KITLG,KLF2,LGR4,MMP3,MYC,NFIL3,NGF,NR4A1,PDGFB,PDGFRA,PPARG,PRKAB1,PTN,PTX3,RASSF8,RUNX3,SFTPB,SHH,SLC20A1,STC1,TNFSF11,TRAF4,TRPC6,TWIST1,VIM,WNT4	513 (13)
sulindac sulfide		chemical drug		-0.769	0.00795	ALOX15,ARL6,BCAM,CYP1B1,EGR1,KRT19,PTGES,RAP1GAP,SERPINB5,SPTBN1,STC1	333 (7)
ADRB		group		-1.236	0.00809	ADCY4,ANGPTL4,ARG1,BDNF,BHLHE40,CRYAB,DIO2,ENDOD1,FAM110C,ICAM1,JUNB,NR4A1,PDGFB,SLC9A3R2,SLCO4A1,SMAD6,TEK,WNT7B	603 (20)
MKNK1		kinase		-0.152	0.0081	CELF4,CP,DPYSL3,FAM49A,FLNB,GAP43,GPC4,Mapre2,MAPT,MYC,PRKAR1B,SFRP1,STXBP1,VIM
GNRH		group		-0.288	0.00812	BMP7,EGR1,IGFBP3,ISL1,SEMA3A,STC1,ZEB1	592 (23)
CTSS		peptidase			0.00825	BID,COL4A1,COL4A2,COL4A3,ITGB1,UTRN
NOX4	6.97	enzyme		1.089	0.00825	CTH,EPAS1,ICAM1,KIT,NOX4,SLC2A1	455 (16)
ceramide		chemical - endogenous mammalian		0.579	0.00825	CASP1,COL1A1,ICAM1,MYC,SFRP1,SFTPB	490 (18)
3-deazaneplanocin		chemical drug		-1.424	0.0084	ANXA8/ANXA8L1,DUSP10,FBXO32,FOXA1,IGFBP3,KRT17,MYC,NUPR1,TIMP3,TSC22D3	192 (8)
erlotinib		chemical drug	Activated	2.36	0.0084	COL8A1,EGR1,ENAH,F3,FAP,FBN1,ICAM1,MME,MMP3,NOX4	537 (18)
IRF3		transcription regulator		-1.863	0.00854	AHNAK,CCRL2,CLIC4,DDX60,FGF1,IFI44,IFIT1B,IL23A,ISG20,JUNB,MFAP2,MMP3,Ms4a4b (includes others),Mx1,OAS2,Oasl2,PLAC8,SAMD9L,TIMP3,TSLP,USP18,VIM,ZBP1	505 (20)
Wnt		group		-0.61	0.00865	GATA3,KDR,MYC,PPARG,SDC2,SIX1,TFAP2A,TNFSF11	482 (18)
KAT2B		transcription regulator		1	0.00865	ABCB1,CD80,COL1A2,CSF3,FASN,KLF2,NR1H3,SFTPA1	561 (22)
Ro31-8220		chemical - kinase inhibitor		0.108	0.00865	COL1A1,COL1A2,EGR1,ICAM1,ITGB1,Mt1,TNFSF11,TWIST1	516 (17)
nicotine		chemical drug		0.538	0.00866	AHR,ATP6V0D2,BDNF,CACNA1C,CCND2,CD80,CYP2B6,EGR1,GATA3,GJA4,GRIA1,ICAM1,ID1,JUNB,KDR,PTGER2,PTHLH,SERPINF1,SLC1A1,SLC20A1,TRPC1,TRPC6	572 (18)
CD3 group		group		-0.103	0.00868	ACSL4,FASN,GATA3,KLF2,LPCAT2,LPCAT4,MBOAT1,PLA2G4A,SCD	262 (7)
MMP1		peptidase		-0.334	0.00868	Chil3/Chil4,CXCL12,EGR1,ERBB2,KDR,MYC,PTGES,SERPINB5,TEK	437 (18)
LDL		complex		0.453	0.00871	ABCG1,CASP1,CCL20,CD36,CD80,CDH5,DLL4,EGR1,ERBB2,F3,G0S2,HAS2,ICAM1,IGFBP2,IGFBP3,IGFBP4,MMP14,MMP3,NPC2,NR1H3,NR4A1,OLR1,PANX1,PECAM1,PPARG,SCARB1,TNFAIP6	576 (15)
nitrofurantoin		chemical drug		-0.555	0.00878	A2M,CAT,CLU,CP,ERBB2,FETUB,FGF7,GPX2,GSTM3,ID1,IGFBP3,ITGB1,ITGB4,ITIH4,KRT19,MMP14,Mt1,MYC,SLC34A2,TIMP3
GCG		other		-1.178	0.00882	AGER,BMP4,FASN,FOSL2,FOXA2,GREM2,IAPP,IGFBP4,SCARB1,SLC2A1,TNFAIP6	576 (23)
5-hydroxytryptamine		chemical - endogenous mammalian		-0.976	0.00882	ARC,BDNF,COL23A1,CYP1B1,EGR1,F3,ICAM1,MYC,NR4A1,SERPINB2,SLC6A4	381 (20)
pasireotide		biologic drug			0.00883	BMPR2,SMAD6,SMAD7
PRCP		peptidase			0.00883	KLF2,PECAM1,THBD
MRPS18B		other			0.00883	SOX2,TUBB3,VIM
QRFP		other			0.00883	CD36,LPL,PPARG	154 (6)
enzalutamide		chemical drug			0.00883	SLC45A3,SOX2,TWIST1
ABL2		kinase			0.00883	MMP14,MMP3,TEK
LGALS7/LGALS7B		other			0.00883	COL1A2,GSTM3,MAOB
DRD5		G-protein coupled receptor			0.00883	AGTR1,BDNF,IL23A
GABBR2		G-protein coupled receptor			0.00883	ARC,GLUL,GRIA1
TMPO		other			0.00883	COL11A1,COL1A1,COL3A1
ADCYAP1R1		G-protein coupled receptor			0.00883	ARC,BDNF,PER2	350 (13)
NEU3		enzyme			0.00883	CLIC3,EGR1,RAB25
EXT1		enzyme			0.00883	HPSE,NDST1,SHH
NPAS2	-6.642	transcription regulator			0.00883	ARNTL,F7,PER2
HESX1		transcription regulator			0.00883	AXIN2,GATA2,RUNX1
GNMT		enzyme			0.00883	ABCG1,NPC2,SCARB1	219 (6)
HIST1H3E		other			0.00883	IGFBP2,SHH,THY1
10-hydroxy-cis-12-octadecenoic acid		chemical reagent			0.00883	CLDN7,MYLK,TJP1
FM19G11		chemical reagent			0.00883	EGLN3,EPAS1,SOX2	241 (4)
GLP-1 (7-36) amide		chemical drug			0.00883	FASN,IAPP,SCD	408 (18)
TLR9		transmembrane receptor	Inhibited	-2.282	0.00895	CD80,CSF3,CTH,EGR1,Ifi202b,IFI44L,IFIT1B,IL23A,ISG20,KDELR3,LIPG,Mx1,MYC,NFKBIZ,NR4A1,NTS,OAS2,Oasl2,PTGER2,SGMS2,SPTLC2,STYK1,TSLP,Urah,USP18,Wfdc18	333 (15)
SLC13A1		transporter		0.277	0.00897	Ahsp,C6,G0S2,GALE,GPAM,GPC6,HNMT,IGFBP2,INMT,KLF9,Mt1,RAD51B,SCD
FGF8		growth factor		-1.42	0.00897	BMP4,CRYAB,CSF3,DUSP23,ETV5,FGFR4,PCOLCE2,RTKN2,RTN4RL1,RUNX3,SHH,TNFRSF11B,TUBB3
CNTF		cytokine		-1.238	0.00899	A2M,EDN2,EGR1,FASN,JUNB,LIF,LIFR,NGF,NGFR,SCD,SERPINA3,VIM	395 (17)
PER2	2.936	transcription regulator			0.00915	ALAS2,ARNTL,PER2,PER3	23 (3)
XRCC5		enzyme			0.00915	FASN,Mt1,SEMA3A,XDH
FRS2		kinase			0.00915	BMP4,ERBB2,KRT14,PROM1
EIF4EBP2		translation regulator		0.988	0.00915	EGR1,GRIA1,PNPLA2,PPARG
mannose		chemical - endogenous mammalian		0	0.00915	FASN,HAS2,ICAM1,NR4A1	591 (21)
peoniflorin		chemical drug		0.6	0.00933	CLTA,DDAH1,PPIF,RUNX1,SNCA
CYB5R4		enzyme		-1.069	0.00933	CD36,FASN,LPL,Mt1,SCD	347 (15)
WLS		other		1.342	0.00933	BMP4,BMPR2,CCL20,Ccl6,SHH
EIF4G2		translation regulator		0	0.00933	CCND2,KLF5,KRT19,SOX2,TBX3
MLX		transcription regulator		0.651	0.00933	FASN,LGALS3BP,MID1IP1,SCD,THBS2
NONO		transcription regulator		-0.447	0.00933	FASN,PDE4B,PDE7A,PDE8A,PDE8B
HRG		other		-0.447	0.00933	C1QA,C1QB,C1QC,Ccl6,TIMP3
plerixafor		chemical drug		0.698	0.00933	CXCL12,ISL1,KIT,KITLG,MMP3	486 (15)
carbenoxolone		chemical toxicant		0	0.00933	EDN3,FASN,FXYD4,IL23A,NOX4
SATB1		transcription regulator		-0.16	0.00935	BLNK,CEACAM1,EPAS1,EPSTI1,F5,FERMT2,Foxp1,GATA3,ITGB1,KITLG,KLF2,LPIN2,LRRN3,RASGRP2,RUNX1,S1PR1,SIPA1L2,TSC22D3,TSLP,VIM
IL3		cytokine		-0.807	0.00942	ALDH2,ARG1,ARHGAP29,C1QA,CAT,Ccl6,CCND2,CD80,Chil3/Chil4,CSF3,EGR1,FASN,FGFR4,FOSL2,GATA2,ICAM1,JUNB,KLF9,LATS2,LIF,MMP3,Mt1,MYC,MYO1C,NRP1,PFKL,SEMA7A,SERPINA3,SERPINB2,SLC2A1,SOX4,TAL1,TNFSF8,TPSAB1/TPSB2,Wfdc18	568 (22)
CASP1	-2.468	peptidase		1.134	0.0095	COL1A1,CSF3,FASN,KDR,PPARG,SCD,VIM	549 (18)
CTF1		cytokine		-0.152	0.0095	A2M,FASN,JUNB,MYLK,PNPLA2,PPARG,SERPINA3	455 (16)
TWIST2		transcription regulator		1.054	0.0095	BCL11A,FBLN5,SOX2,TWIST1,VIM,ZEB1,ZEB2	221 (7)
PKM	-2.521	kinase		-0.197	0.0095	EGR1,ITGB1,MYC,PKM,SDC2,SLC2A1,VEGFC	583 (21)
IFNE		cytokine		-0.956	0.0095	CD80,HSD11B1,ISG20,PTGER2,SLC2A1,USP18,ZBP1
22(R)-hydroxycholesterol		chemical - endogenous mammalian		0.636	0.0095	ABCG1,FASN,HAS2,HSD11B1,LIPG,LPL,NR1H3	556 (19)
tunicamycin		chemical - endogenous non-mammalian		-0.912	0.00959	ABCB1,ABCG2,CCL20,CD36,CLDN5,EGR1,ERO1A,HSD11B1,ICAM1,MMP3,MUC2,MYC,NDRG1,NR1H3,PPARG,PROM1,SCD,SHH,SLC20A1,SLC2A1,SLC38A5,TJP1,TRPC6	496 (15)
L-glutamic acid		chemical - endogenous mammalian		0.588	0.00959	ARNTL,BDNF,CACNA1C,CYP2B6,Defb1,EGR1,FASN,FMO2,JUNB,MGLL,NFIL3,SLC1A1,SLC1A3,SORBS1	530 (19)
PPARGC1A		transcription regulator		1.996	0.00965	AK1,CAT,CD36,CDC42EP1,CIDEA,COMP,CYP2B6,DIO2,EPAS1,ERBB2,FASN,FBXO32,GOT2,GPAM,KCNK1,LIFR,LIPA,LPL,MAOB,NR1H3,OLR1,PNPLA2,SCARB1,SCD,SMAD7,SPARCL1,TRIM63	360 (16)
MYOD1		transcription regulator		0.996	0.00975	CDO1,COL4A1,CRYAB,GREM2,HES6,IRX1,JUNB,LZTS3,Nes,NPTX1,RECK,RRAS,RUNX1,SDC2,SEPT4,SIX1,SLC2A1,SMAD7,SPTBN1,TJP1,TNS1,ZEB1	237 (7)
SHC1		other		-0.21	0.00981	DAPL1,EDN2,EGR1,ICAM1,KLF2,S1PR1,S1PR2,TEK,THBD	173 (6)
GNAS		enzyme		-1.709	0.00981	FASN,MUC2,MYC,NRP1,PDE8B,PLA2G4A,PPARG,PTHLH,TNFSF11	654 (21)
FBXW7		transcription regulator		-0.401	0.00981	CD36,COL1A1,DTX1,GPAM,KLF5,MYC,NFE2L3,NOTCH4,PPARG	538 (22)
TMEM173		other		-1.463	0.00991	C15orf48,GJA4,HOPX,IFI44,IFIT1B,LIF,Mx1,USP18	258 (10)
EFNA5	-2.041	kinase		0.378	0.00991	BDNF,ETV5,FOXA2,ITGB4,KRT18,PKP1,PTHLH,SLC20A1
PRKACA		kinase		0.222	0.00991	Akr1c14,BDNF,CCND2,DIO2,MYC,MYH10,NGF,SFRP4	453 (19)
indican		chemical - endogenous mammalian		1.446	0.00991	EGLN3,GATA3,HILPDA,ICAM1,NOX4,SLC2A1	278 (11)
mir-193		microRNA		-0.896	0.00991	FAT1,KIT,MAPT,MYO1C,Podxl,SULF1
sterol		chemical - endogenous mammalian		-0.723	0.00991	ABCD2,ABCG1,FASN,GPAM,LIPA,SCARB1	125 (6)
ADIPOQ		other		-0.655	0.00996	ARG1,CCL20,CD36,Chil3/Chil4,CLEC10A,CMKLR1,COL3A1,EGR1,F3,FASN,ICAM1,LEPR,LPL,MMP3,NOX4,NR1H3,PPARG,SCD,SOAT1,VEGFC	410 (18)
mir-21		microRNA		-0.915	0.0103	AIF1,ALOX15,ARNTL,CDH5,CLU,COL1A1,COL3A1,DDAH1,FAM3C,GATA3,ICAM1,LEPR,MARCO,MYC,NPAS2,OAS2,PECAM1,PER2,PER3,PPA1,RECK,SERPINB5,SMAD7,SOD3,SOX2,TBC1D1,TCF21,TIMP3
FGF1	3.671	growth factor		-0.181	0.0104	AHR,AXIN2,CPXM1,EGR1,FZD1,HAS2,ICAM1,IKZF2,MYC,NR1H3,PRICKLE1,SERPINB1,SOX2,TIMP3,VEGFC,WISP1
APC		enzyme		0.122	0.0104	AXIN2,CCND2,CLU,CXCL12,DPP4,ID1,LPL,MMP3,MUC2,MYC,PLA2G4A,PTGS1,TJP1,TNFRSF11B,TNFSF11,ZEB1
MITF		transcription regulator		1.092	0.0105	APOLD1,CA14,COL1A1,ESRP1,FBXO32,HPGD,IL6R,ITPKB,KIT,MMP14,NGFR,PHACTR1,PIR,SCARB1,SEMA3C,SEMA6A,SERPINF1,SORT1,SOX13,STXBP1,TBX2,TFAP2A,TMCC2,Tpsab1,TPSAB1/TPSB2,UBL3
Y 27632		chemical drug		-1.609	0.0105	BMP4,BMPR2,CLDN5,DPYSL2,HAS2,ICAM1,MYC,PPARG,TJP1,VIM
mir-210		microRNA		0.26	0.0107	ARG1,BDNF,COL4A2,CXCL12,EHD2,FAM3C,HOXA1,KDR,NCAM1,NDRG1,NPTX1,SCARA3,TP53I11
FOLR1		transporter			0.0107	AP1S2,AQP4,BASP1,CAT,CAV1,CLCA1,EPCAM,GPAM,SLC13A2,SLC15A2,ST3GAL4,SYNCRIP,TPI1
chenodeoxycholic acid		chemical - endogenous mammalian		-0.729	0.0108	ABCG1,CAV1,CD36,COL1A1,EGR1,ERBB2,FASN,FGG,HPGD,LRP2,MUC2,SLC5A8
leukotriene D4		chemical - endogenous mammalian		-1.258	0.011	APOLD1,EGR1,F3,FOSL2,HLX,ITGB1,KLF2,NDRG1,NR4A1
IL11		cytokine		0.46	0.011	A2M,ICAM1,JUNB,PPARG,SERPINA3,SFTPB,SMAD6,TNFSF11,VWF
pyridaben		chemical toxicant		0.333	0.011	DMRTA2,ITGB8,KCNMA1,KLF2,LIFR,LRP4,NR4A1,STRBP,ZHX3
3-methylcholanthrene		chemical toxicant		-0.603	0.011	ABCB1,ADM,ALAS2,CD36,CYP1B1,HP,Mt1,NR4A1,PTGES
SAA		group		-1.245	0.011	ARG1,Chil3/Chil4,CSF3,F3,ICAM1,IL23A,TFPI
TRH		other		-0.275	0.011	CDK14,DIO2,JUNB,KRT6B,NR4A1,PRKCE,SFTPB
STAT5B		transcription regulator		-1.771	0.0111	A2M,ABCB1,ABCD2,AHNAK,ALAS2,CCND2,CDO1,CIDEA,CYP2B6,CYP4A22,FMO2,FOSL2,G0S2,GAB3,Glycam1,Gsta4,KRT19,MOXD1,MYC,NOX4,PROM1,RAD51B,S100G,SCD,SLC34A2,TMEM98,TNFSF11,TPM3,TRAF4,Wfdc18
vorinostat		chemical drug		-0.271	0.0111	ABCD2,ARC,BNIP2,CASP1,CLDN2,CLU,CYP1B1,DLC1,ELAVL1,ELOVL1,ERBB2,HPGD,ICAM1,KIT,MYC,NDRG1,PDGFB,SEMA3A,SLC9A3R1,TAL1,TEK,TRAF4,VEGFC,VIM
VitaminD3-VDR-RXR		complex		-0.152	0.0113	COL13A1,HSD17B2,IGFBP3,IGFBP6,S100G,SERPINB1,THBD,TNFSF11
HDL		complex		0.415	0.0113	ABCG1,AGTR1,CD80,EGLN3,ICAM1,ITGB1,KLF2,PTGIS
C3AR1		G-protein coupled receptor		0.647	0.0113	C5,CD80,COL1A1,COL1A2,CSF3,DCN,GULP1,IL23A
PROC		peptidase		0.216	0.0113	ACE,CLU,F5,ICAM1,NR4A1,TEK,THBD,TJP1
mir-145		microRNA		1.435	0.0113	CACNA1C,COL5A1,FSCN1,GATA6,KLF5,MYC,PDGFRA,PRKCE
BSG		transporter		0.891	0.0113	ABCG2,CCL20,CXCL12,EPAS1,KDR,MMP3,TJP1,VIM
RNA polymerase II		complex			0.0115	ARG1,BLNK,CCND2,CD80,COL1A2,CYP1B1,ERBB2,FGG,FLT1,FOSL2,FOXC1,FOXC2,HAS2,HOXA1,ICAM1,ID1,IFIT1B,IGFBP3,JUNB,KITLG,MYC,PPARG,RPRM,SFN,SLC6A2,SORBS1,THBS2,TNFSF11,WNT7B
CAR ligand-CAR-Retinoic acid-RXRα		complex		-0.651	0.0116	ABCC4,CYP2B6,MGMT,SLCO1A2,SOD3
SRA1		transcription regulator		0.2	0.0116	CAV1,CCL20,DIO2,LIPE,PPARG
perchlorate		chemical reagent		0.447	0.0116	COL5A3,DMBT1,GP2,NRP1,VLDLR
IGF2BP1		translation regulator	Inhibited	-2.236	0.0116	COL1A1,COL1A2,COL5A1,LUM,MYC
TRPC1	3.31	ion channel		-1.109	0.0116	CCND2,CDH5,KDR,SNCA,TRPC1
LOX		enzyme			0.0116	COL3A1,MYC,PDGFRA,TEK,TP63
SCX		transcription regulator		-0.555	0.0116	COL1A1,COMP,ID1,MMP3,TIMP3
LRP5		transmembrane receptor			0.0116	ADRB2,AHR,AXIN2,FOXA1,FOXA2
glutamine		chemical - endogenous mammalian		0.597	0.0116	ADSS,ICAM1,IGFBP2,JUNB,MYC,NGFR,NR4A1,PDGFB,PROM1,PYCR1,SOX2,THBS2,VIM
ursodeoxycholic acid		chemical - endogenous mammalian		-0.765	0.0117	ABCB1,ABCG2,CCL20,COL1A1,COL1A2,COL4A1,CYP2B6,DLC1,ELF3,FASN
IL22		cytokine		-0.835	0.0117	ABCG1,CALML3,CCL20,CLCA1,CXCL12,DMBT1,HP,IL23A,KRT17,MMP3,MUC2,MYC,PTGS1,SERPINA3,TNFSF11
CHADL		other	Activated	2.449	0.0118	CADM1,CRYAB,FAM107A,IGFBP3,KLF2,PTX3
NPC2	5.143	transporter		-0.547	0.0118	PLA2G4A,PPARG,PTGER2,PTGES,PTGS1,TCF21
HOXA7		transcription regulator		0.896	0.0118	CALCRL,CD93,EDNRA,ERG,SOX4,VIM
FGF19		growth factor		-0.689	0.0119	AQP4,CD36,EGR1,FASN,G0S2,ID1,LEPR,MME,NNAT,PROM1,SCD,SERPINA3
morphine		chemical drug		0.354	0.0121	ABCB1,ADM,AIF1,AQP4,ARC,ARRB1,BDNF,ERBB2,FOSL2,GATA3,GRIA1,IL23A,JUNB,NR4A1,PTGES,SLC1A1,THBS2
HIF1AN		enzyme		1.964	0.0121	ADM,ANKRD37,EGLN3,SLC2A1
mir-130		microRNA		0.985	0.0121	ABCB1,AQP4,HOXA5,KDR
SAT1		enzyme		1.96	0.0121	IGFBP2,IGFBP3,KLF9,LPL
NPFF		other			0.0121	ACE,ADRB1,ADRB2,SLC2A1
ST14	-3.037	peptidase		1.067	0.0121	CLDN2,ICAM1,MMP3,TSLP
5A apoA-I mimetic peptide		chemical reagent		1	0.0121	ARG1,Chil3/Chil4,COL1A1,COL3A1
prazosin		chemical drug	Activated	2	0.0121	DIO2,EGR1,MYC,NR4A1
zeranol		chemical - endogenous mammalian			0.0121	GSTM3,MAOA,MYC,SLC9A3R1
growth factor		group			0.0121	CLU,GLUL,KLF2,MYC
NCOR2		transcription regulator			0.0124	AXIN2,C1QA,CD80,KLF2,LPL,MYC,PDGFB,SEMA4D,TSLP
di(2-ethylhexyl) phthalate		chemical toxicant		-0.426	0.0124	ALOX15,CCND2,CD36,CEACAM1,DPP4,EGR1,MYC,PEX11A,SLCO2A1
EGLN		group		0.872	0.0127	ADM,ANKRD37,CCL28,EGLN3,FAM117B,FOSL2,GPR146,PDGFRL,PEX11A,PYGL,STC1,TPI1,VLDLR
NSD2		enzyme	Inhibited	-2	0.0128	BACE2,CCND2,IFIT1B,ITGB1,Mx1,RRAS,TWIST1
MED13		transcription regulator			0.0128	CD36,CIDEA,FASN,PHKA1,PPARG,PYGL,SCD
NR2F2		ligand-dependent nuclear receptor		-1.346	0.0128	ALDH2,GATA6,KDR,LPL,LTF,NRP1,TFAP2A
TBX5		transcription regulator	Activated	2.013	0.0129	CACNA1C,CCL20,CLSTN2,COL1A1,COL1A2,COL3A1,FAP,PHKA1,PTPRB,VIM
sulindac		chemical drug		-1.387	0.0129	ABCB1,ALOX15,CYP1B1,DCN,G0S2,LAD1,MYC,PLA2G4A,PTGS1,SERPINB1
ZFAS1		other			0.0131	MMP14,ZEB1
propentofylline		chemical drug			0.0131	GAP43,NGF
SLC48A1		transporter			0.0131	ITGB1,SLC2A1
DGKE		kinase			0.0131	F3,ICAM1
FAM129B		transcription regulator			0.0131	MYC,PKM
ELOVL2		enzyme			0.0131	FASN,SCD
CHD5		enzyme			0.0131	VIM,ZEB1
HIST1H1D		other			0.0131	AXIN2,MYC
LBX1		transcription regulator			0.0131	FHL2,ZEB1
ESRP2		other			0.0131	ZEB1,ZEB2
UBA6		enzyme			0.0131	ARC,SHANK3
SUCO		other			0.0131	COL1A1,COL1A2
gelatinase		group			0.0131	CLDN5,TJP1
TSIX		other			0.0131	COL1A1,COL1A2
GSK0660		chemical reagent			0.0131	FBXO32,TRIM63
CSRP3		other			0.0131	KRT18,KRT8
miR-520g-3p (and other miRNAs w/seed CAAAGUG)		mature microRNA			0.0131	ABCG2,SMAD6
FOXO6		transcription regulator			0.0131	MYC,PAK1
AHNAK	2.5	other			0.0131	CCND2,MYC
WWP1	2.303	enzyme			0.0131	KLF5,TP63
MED26		transcription regulator			0.0131	ANKRD37,MYC
DDOST		enzyme			0.0131	AGER,PROM1
KRT5	-13.34	other			0.0131	ICAM1,SERPINF1
LYPD6		other			0.0131	AXIN2,FZD4
GOPC		transporter			0.0131	ADRB1,KCNH1
CDK5R2		other			0.0131	ARC,BDNF
GLUD1		enzyme			0.0131	LPL,SLC2A1
RAB7A		enzyme			0.0131	EGR1,VIM
cetuximab/radiotherapy		biologic drug			0.0131	FLT1,KDR
ELAVL3		other			0.0131	GAP43,TUBB3
SCT		other			0.0131	AQP1,CD36
N6-carboxymethyl-lysine bovine serum albumin		chemical reagent			0.0131	CCL20,SERPINB2
atipamezole		chemical drug			0.0131	EGR1,JUNB
tarenflurbil		chemical drug			0.0131	JUNB,NGFR
18-alpha-glycyrrhetinic acid		chemical - endogenous non-mammalian			0.0131	LPL,PPARG
2-amino-3-phosphonopropionic acid		chemical - endogenous mammalian			0.0131	EGR1,JUNB
raffinose		chemical - endogenous mammalian			0.0131	AQP1,ICAM1
Mn2+		chemical - endogenous mammalian			0.0131	GAP43,ICAM1
nilotinib		chemical drug			0.0134	COL1A1,COL1A2,MYC
2-amino-5-azotoluene		chemical toxicant			0.0134	ABCC4,CYP2B6,MYC
LTBP4	2.568	growth factor			0.0134	BMP4,ID1,MYC
STAG1		transcription regulator			0.0134	MYC,PCDH17,PCDH7
low molecular weight heparin		chemical drug			0.0134	FLT1,HPSE,TIE1
hydrogel		chemical drug			0.0134	TJP1,VIM,ZEB1
ACLY		enzyme			0.0134	FASN,GPAM,SCD
RGS19		other			0.0134	AXIN2,BMP4,MYC
WNT7B	-3.793	other			0.0134	AXIN2,MYC,SHH
PLP2		transporter			0.0134	EPHB4,ICAM1,PECAM1
MAD2L1		other			0.0134	KRT15,LRIG1,PTTG1
AQP4	-20.844	transporter			0.0134	AQP4,SLC1A1,SLC2A1
PLA2G5		enzyme			0.0134	COL1A2,COL3A1,VEGFC
PCBP1		translation regulator			0.0134	ALOX15,MYC,MYH10
TBL1XR1		transcription regulator			0.0134	HP,SMAD7,USP18
proteasome inhibitor		chemical drug			0.0134	AQP1,MYC,PPARG
GABP		complex			0.0134	ERBB2,HPSE,SOD3
22(S)-hydroxycholesterol		chemical - endogenous mammalian			0.0134	ABCG1,HSD11B1,LPL
cholecalciferol		chemical - endogenous mammalian		-0.114	0.0136	BDNF,CD80,COL1A1,DKK2,IGFBP3,KIT,MCEMP1,PDGFRA,PPARG,PTHLH,PTPRB,RUNX3,SLC20A1,TNFRSF11B,TNFSF11
DMRT1		transcription regulator			0.0137	CADM1,COL4A3,DMRTA2,Ear2 (includes others),Ear3,Gsta4,IGFBP3,IGFBP6,MGAT4A,NR1H3,SLC1A1,SOX2,TOX2
dimethyl sulfoxide		chemical drug		1.191	0.0138	ALAS2,BMP4,CCND2,CYP2B6,FRZB,LIFR,LPL,MYC,NUPR1,PDZD2,PTGS1,SGMS2,SLC36A2,TNFRSF11B,TNFSF11,VLDLR
IL32		cytokine		-0.696	0.0138	CASP1,CD36,ICAM1,IL23A,MMP3,THBD,TNFRSF11B,TNFSF11,VIM
eplerenone		chemical drug		-0.896	0.0139	ACE,EDN3,FXYD4,ICAM1,NOX4,PPARG
ISL1	-4.28	transcription regulator		-0.887	0.0141	A2M,BMP4,DMRTA2,ETV5,EYA1,FGF13,HOXB5,IAPP,RUNX1,RUNX3,SCN7A,VSTM2A
TET1		enzyme		-0.391	0.0142	ARC,KLF2,KRT8,SFN,SOX17
cis-urocanic acid		chemical drug		-1.432	0.0142	CRYAB,IGFBP3,KCNK1,PPIF,SERPINB2
H2AFX		transcription regulator			0.0142	CLU,MYC,PTN,SFRP4,TIMP3
KAT2A		enzyme		-1	0.0142	CCND2,FBXO32,GABARAPL1,NR1H3,TRIM63
ELF5		transcription regulator			0.0142	FOXA1,GATA3,ITGB1,KRT8,RUNX1
dicarbethoxydihydrocollidine		chemical toxicant	Inhibited	-2.213	0.0142	ABCC4,KRT19,UBD,WNT10A,WNT7B
agmatine		chemical - endogenous mammalian		0.351	0.0142	BMP4,BMP7,ICAM1,KDR,PPARG
ATP		chemical - endogenous mammalian		-1.01	0.0143	AHR,ARG1,BDNF,CASP1,CD200,F3,ICAM1,IL23A,MMP3,MYC,NRP1,TNFSF11,TSLP,TUBB3
levothyroxine		chemical - endogenous mammalian		0.186	0.0143	ABCB1,CDK14,DIO2,IGFBP3,IGFBP4,IGFBP6,Nes,NGFR,RORA,SEMA3C
mir-182		microRNA		0.104	0.0145	COL4A4,FOXF2,NCAM1,NFASC,PIK3CA,VIM,VWF,ZEB1
omeprazole		chemical drug			0.0145	A2M,CD36,CXCL12,EGR1,EPAS1,GSTK1,PRRX2,TSPAN7
n-3 fatty acids		chemical drug		-1.294	0.0145	ADK,CAT,FASN,GPX2,PDGFB,PPARG,PTGS1,SCD
TFAP4		transcription regulator		1.195	0.0147	CLDN4,CLDN7,EGR1,ID1,LIF,PKP3,VIM
mitoxantrone		chemical drug		0.827	0.0147	ABCG2,COL1A1,COL1A2,Mx1,OAS2,PERP,TP63
KITLG	4.99	growth factor		-1.348	0.0154	Ahsp,AIF1,CASP1,CREG1,CXCL12,EGR1,EPHB4,FRK,IGFBP3,KDR,KIT,LTF,MARCO,MID1IP1,MME,PKM,PLSCR1,Podxl,PRKCE,RCC2,SLC44A2,ST3GAL4,TAL1,TPSAB1/TPSB2,TSC22D3
mir-10		microRNA		0.118	0.0154	ARG1,BMPR2,CD80,CTDSPL,EPHB2,ERBB2,FOXA1,HOXA1,IL6R,PROM1,PTPN18,TBC1D1
UCP1		transporter		-1.667	0.0154	ALDH18A1,CTH,FASN,FBXO32,FGF7,GOLM1,GREM2,GSTO1,IFIT1B,MYC,NUPR1,PSAT1,PYCR1,SHMT2,STBD1,SYNM,TENM4,TPPP,TTLL7
Nos		group		0.132	0.0157	ARC,BDNF,EGR1,OLR1
CGAS		enzyme		-1.98	0.0157	IFI44,IFIT1B,Mx1,USP18
PMP22	5.789	other			0.0157	NGFR,PMP22,PRX,SOX2
SMC3		other			0.0157	BMPR2,CXCL12,MYC,SOX4
HDAC9		transcription regulator			0.0157	DLL4,KLF2,NR4A1,SMARCA2
MAZ		transcription regulator			0.0157	CAV1,FGG,MYC,PPARG
10-nitrooleate		chemical - endogenous mammalian		-0.655	0.0157	ICAM1,NOX4,PECAM1,PPARG
EDNRA	2.077	transmembrane receptor		0	0.0157	COL1A1,COL3A1,ICAM1,PTGS1
RCOR1		transcription regulator			0.0157	COL1A1,COL1A2,SMAD7,STMN2
ECM1	-3.242	transporter		1.32	0.0157	PTHLH,VIM,ZEB1,ZEB2
ginkgolide B		chemical drug		-1	0.0157	ICAM1,NOX4,PAFAH1B3,PECAM1
pyridoxine		chemical - endogenous mammalian		-1	0.0157	FZD1,SFRP1,SLC6A4,WNT4
caffeic acid		chemical drug			0.0157	AHR,CAT,FASN,MMP3
MMP9		peptidase		-0.566	0.0157	CLDN5,CXCL12,HPGD,ICAM1,IL23A,ITGB1,MMP14,MMP3,MYC,TJP1,VIM
ROR2		kinase			0.0157	AXIN2,BMP7,CCND2,CREG1,GALM,PMP22,PPARG,SFN,SPRY4,TRAF4,TUBB2B
rottlerin		chemical toxicant		0.219	0.0157	AQP1,CLDN4,CLDN7,COL1A1,COL3A1,ICAM1,ITGB1,LPL,PDGFB,PLSCR1,TJP1
2-(4-amino-1-isopropyl-1H-pyrazolo[3,4-d]pyrimidin-3-yl)-1H-indol-5-ol		chemical reagent		0.493	0.0158	ARHGEF4,DEPTOR,EGR1,GREM2,HIST3H2A,ID1,NR4A1,PDLIM2,S100G,SERPINB1
ionomycin		chemical reagent		-1.003	0.0161	AHNAK,BDNF,BID,CCND2,CLDN4,CSF3,EGR1,GATA3,HPSE,ICAM1,MYC,NFIL3,NGF,NR4A1,NRP1,PPARG,STC1,TLE4,TNFRSF18,TNFSF11
ABCB4		transporter		0.984	0.0163	ABCD2,CCL20,COL1A1,COL1A2,COL4A1,ELF3
NFATC4		transcription regulator		0.254	0.0163	ADSS,BDNF,COL1A1,COL3A1,PPARG,TRPC6
PTH1R		G-protein coupled receptor		-0.898	0.0163	COL1A1,FGF23,GALNT3,PTHLH,TNFRSF11B,TNFSF11
VTN		other		-1.215	0.0163	BHLHE40,COL1A1,COL1A2,F3,ITGB1,SFN
CGA		other		0	0.0163	BDNF,CLDN5,MMP14,PARM1,SFRP4,TIMP3
4-tert-octylphenol		chemical toxicant		0.676	0.0163	CLSTN2,GABRP,ITIH4,Muc4,MYC,S100G
valsartan		chemical drug		-0.12	0.0163	AQP1,AQP4,COL1A1,ENG,F3,ICAM1,ID1,KIT
CREM		transcription regulator		-0.517	0.0166	ACE,ADRB1,ADRB2,APOLD1,ARC,BHLHE40,CCNA1,CCND2,CIART,COL3A1,COL8A1,DIO2,EGR1,JUNB,KLF5,NFIL3,NPC2,NR4A1
FOXA1	-3.142	transcription regulator	Inhibited	-2.209	0.0166	AGR2,Akr1c14,AQP3,FOXA1,FOXA2,FOXC1,HHIP,ISL1,MUC2,MYC,RORA,RPRM,SFTPC,SHH,SLC6A15,SPDEF,THBS3,WNT7B
MYOCD		transcription regulator	Activated	2.922	0.0167	CACNA1C,CLSTN2,COL1A1,COL1A2,COL3A1,FAP,FBXO32,GJC1,MYLK,PHKA1,PTPRB,SERPINB5
CEACAM1	-2.992	transporter		0.378	0.0168	CD80,CSF3,ICAM1,KDR,TEK,TIE1,VEGFC
propranolol		chemical drug		-0.277	0.0168	ACE,DIO2,ICAM1,LEPR,MAOA,MYC,TNFSF11
MEF2C		transcription regulator	Activated	2.561	0.0168	BDNF,CACNA1C,Ccl6,CLSTN2,COL1A1,COL1A2,COL3A1,FAP,FRZB,JUNB,KLF2,NR4A1,PHKA1,PTPRB,VIM
mir-103		microRNA		-1.231	0.0171	CACNA1C,CAV1,FASN,IL23A,PRKCE
ETV1		transcription regulator		-0.555	0.0171	ADRB2,ERBB2,HPSE,TWIST1,VIM
WDR77		transcription regulator		0.447	0.0171	CSF3,Defb1,DMBT1,SERPINB5,SPDEF
Calmodulin		group		-0.426	0.0171	BDNF,F3,KDR,KLF5,LGI3,MYLK,NGF,NPAS2,TSPAN2
GDNF		growth factor		0.822	0.0174	BDNF,CLDN5,DPYSL2,EGR1,ETV5,GATA2,KIT,NNAT,NSG1,STC1
ITGB1	3.423	transmembrane receptor		0.498	0.0181	ABCC1,BMPR1B,COL1A1,COL1A2,ERBB2,ICAM1,ITGB4,JUNB,MYC,SHH,TNFSF11,VIM
TCF3		transcription regulator		-0.95	0.0184	AXIN2,BID,BLNK,CBFA2T3,CCND2,CDH5,CKAP4,COL1A1,DTX1,EAF2,ENTPD1,EPCAM,GATA2,GATA3,GPAM,GRIA1,HSD11B1,KIT,LRBA,LY6D,MYC,NFIL3,PAFAH1B3,PLAC8,PTGS1,RASGRP2,RASSF4,RORA,SAMD9L,SCIN,SEMA3G,SERPINB1,ZBP1
TAL1	3.462	transcription regulator		0.038	0.0185	CDH5,DSC3,DSG2,ERG,FBN1,GALNT7,GATA2,GATA3,ICAM1,KIT,LRBA,LRRN3,MCTP1,MELK,MSLN,MYC,NFKBIZ,PRSS8,RAPGEF5,RUNX1,SERPINB2,SOX4,TPSAB1/TPSB2,TSPAN7
CD40LG		cytokine	Inhibited	-2.303	0.0186	A4GALT,ADAM28,AHR,AKAP2,CASP1,CCL20,CD80,Chil3/Chil4,CLU,CYP1B1,EGR1,F3,FLT1,FOSL2,FSCN1,G0S2,HDDC2,ICAM1,IFI44,IL13RA1,JUNB,MARCKSL1,MMP14,MYC,NFKBIE,PMVK,PTPRG,RASSF2,RUNX3,SEMA4D,SLC29A1,TGIF1,TNFAIP6,TNFRSF11B,TNFSF11,TNFSF8,TRAF4,UBD
RORC		ligand-dependent nuclear receptor			0.0187	ABCD2,ARNTL,CCL20,CD36,CYP2B6,HPGD,LPIN2,Mt1,NAPSA,RORA,SLC13A2,SLC16A10,Sult1a1,SULT1C3,Sult1d1,Sult5a1,VLDLR,ZBTB16
HOXC8		transcription regulator		0	0.0189	ADAM19,GREM2,KRT19,MSLN,PMP22,SERPINF1
ZBTB7B		transcription regulator			0.0189	AHR,COL1A1,COL1A2,GATA3,NRP1,RUNX3
daunorubicin		chemical drug		0.059	0.0189	ABCB1,ABCC1,ABCC4,ABCC9,EPS8,MYC
CSF2		cytokine		-0.93	0.019	ABCG1,ACE,ADAM8,ARG1,ARRB1,BID,CASP1,Ccl8,CD80,CEACAM1,Chil3/Chil4,CLCF1,COL8A1,CSF3,EGR1,EPCAM,F3,FLT1,HAS2,ICAM1,IL23A,MARCO,MFSD2A,MMD,MME,MMP14,MYC,NDST1,NR1H3,NR4A1,NRP1,PDE4B,PMP22,PPARG,PPIF,PROZ,PTGER2,QSOX1,SERPINB9,TNFRSF18,TNFSF8,UBD,VTCN1
CHD4		enzyme		0.174	0.019	ARC,BCL11A,CLCF1,ID4,NGFR,NT5DC2,RRAD,SFRP4,SYDE1
IL7		cytokine		0.037	0.019	AHR,BLNK,CCND2,CEACAM1,COL1A1,DPP4,GATA3,KLF2,LIF,MYC,NTN1,S1PR1,SLC2A1,SMAD7,SMURF2,TNFSF11,TNFSF8
RIPK2		kinase		0.128	0.0191	CD36,FASN,ICAM1,MARCKSL1,NR1H3,PDE4B,PNPLA2,PTGES,SCD,TSLP
YBX1		transcription regulator		0.812	0.0191	ABCB1,ABCC1,COL1A1,COL1A2,F3,ID1,IGFBP3,MMP3,PDGFB,PIK3CA
bromobenzene		chemical toxicant		-0.372	0.0191	ABCC1,CDO1,CYP2B6,FMO1,Gsta4,Gstt1,Mt1,MYC,TUBB2B,UBD
corticosteroid		chemical drug		1.664	0.0191	ACE,AQP1,CLCA1,GAP43,PPARG,PTGS1,SERPINB2
beta-carotene		chemical - endogenous mammalian		-1.673	0.0191	LPGAT1,LPL,MID1IP1,NPR3,PPARG,SCARB1,THBD
L-cysteine		chemical - endogenous mammalian			0.0191	CDO1,MYC,SCD
tannic acid		chemical toxicant			0.0191	AGTR1,FASN,PPARG
ganglioside GD3		chemical - endogenous mammalian			0.0191	CD80,FGF13,ICAM1
bevacizumab		biologic drug			0.0191	CXCL12,KDR,NRP1
Ck2		complex			0.0191	BID,MYC,NGFR
RSPO3		kinase			0.0191	AXIN2,SHH,WNT4
MKX		transcription regulator			0.0191	COL1A1,COL1A2,COL3A1
CTDSP1		phosphatase			0.0191	MYC,TWIST1,VIM
TENM1		transmembrane receptor			0.0191	CHL1,SCARB1,SEMA6A
HUWE1		transcription regulator			0.0191	ABCG1,CCND2,MYC
AGRN		other			0.0191	BMP4,MAPT,UTRN
KRT16		other			0.0191	KRT6B,SFN,TSLP
PTGES3		enzyme			0.0191	MYC,NUPR1,PMP22
ERP29		transporter			0.0191	TJP1,TWIST1,ZEB2
ASF1A		other			0.0191	FOXA2,SOX17,SOX2
Saa3		other			0.0191	COL1A1,TNFRSF11B,TNFSF11
Mup1 (includes others)		other			0.0191	FASN,PPARG,SCD
YBX3		transcription regulator			0.0191	CLDN2,ERBB2,MYC
UTS2R		G-protein coupled receptor			0.0191	NR1H3,PPARG,SCARB1
PDYN		transporter			0.0191	ARC,KDR,NRP1
1,1-bis(3'-indolyl)-1-(4-trifluoromethyl-phenyl)methane		chemical reagent			0.0191	CAV1,CAV2,KRT18
pepstatin		chemical - protease inhibitor			0.0191	CAV1,SHH,TNFRSF11B
epigallocatechin-gallate		chemical drug		1.576	0.0194	AHR,AQP4,CASP1,CAT,CLDN5,CSF3,EGR1,ERBB2,F3,FOSL2,GJB2,ICAM1,Ifi202b,JUNB,KDR,MMP3,MYC,PRKCE,PTN,SEMA4D,SFRP1,TACSTD2,VEGFC,VIM
ATF2		transcription regulator		-0.169	0.0197	DUSP10,EGR1,ENTPD1,IL23A,ITGB8,MYLK,NTS,NUPR1,PDGFRA,PLA2G4A,PPARG,SERPINB5
eicosapentenoic acid		chemical drug	Activated	2.377	0.0197	ANGPTL4,CAT,CD36,CD80,CIDEA,FBN1,PNPLA2,PPARG,PTGES,SLC2A1,SNCA,SOAT1
15(S)-HETE		chemical - endogenous mammalian			0.0198	ABCG1,EGR1,PECAM1,PPARG
6-formylindolo[3,2-b]carbazole		chemical reagent		1.199	0.0198	COL1A1,COL1A2,COL3A1,GATA3
CBS/CBSL		enzyme		-0.152	0.0198	CDO1,CLDN5,GOT2,SCARB1
IFT57		other		0.849	0.0198	BDNF,CASP1,FOXA2,SHH
BHLHA15		transcription regulator			0.0198	CLU,GJB2,KRT19,NUPR1
CSNK2A1		kinase		-0.152	0.0198	AHR,ITGB4,TP63,VIM
farnesyl pyrophosphate		chemical - endogenous mammalian		-1.067	0.0198	FASN,ICAM1,LIPG,SCARB1
reserpine		chemical drug		0	0.0198	ADRB2,EGR1,NTS,SLC6A4
pilocarpine		chemical drug			0.0198	BDNF,JUNB,NGF,NGFR
acadesine		chemical drug			0.0198	CYP2B6,EGR1,F3,FASN
USF1		transcription regulator		1.076	0.0204	CAT,CEACAM1,CHI3L1,FASN,FBXO32,GATA3,GPAM,IGFBP3,Mt1,PRKG1,TBX2
p70 S6k		group		1.98	0.0204	FASN,GAP43,NOX4,SCD,VIM
NFAT (complex)		complex		0.659	0.0204	AIF1,F3,ICAM1,NR4A1,SLC1A3
CD81		other		-1.122	0.0204	CD80,ICAM1,ID1,MMP14,SMAD7
miR-181a-5p (and other miRNAs w/seed ACAUUCA)		mature microRNA		-0.315	0.0204	EPCAM,GATA6,MMP14,NOTCH4,TIMP3
MTA2		transcription regulator			0.0204	Ahsp,CPA3,GATA2,KIT,MYC
HSD17B4		enzyme		-1.342	0.0204	CD36,FASN,LY6D,MGLL,PEX11A
LCAT		enzyme		0.447	0.0204	AXIN2,CLU,MYC,PPARG,SCARB1
GW7647		chemical drug		1.432	0.0204	ABCC1,ABCG2,IGFBP2,IGFBP6,NPC2
miR-133a-3p (and other miRNAs w/seed UUGGUCC)		mature microRNA		0.122	0.0205	ELAVL1,FBN2,FSCN1,KLF15,LPGAT1,MSN,PKM,QKI
APOA1		transporter		-0.464	0.0205	CAV1,ICAM1,KLF2,PTGIS,SCARB1,SLC2A1,TSLP,XDH
LMNB1		other			0.0205	CRYAB,CXCL12,FASN,FBN1,GPC4,PRRX2,SCD,THBS2
ADRB2	6.238	G-protein coupled receptor		-1.254	0.0205	COL1A1,CYP1B1,FASN,MME,NRP1,PDGFB,TNFRSF11B,TNFSF11
BRD2		kinase			0.0205	ALAS2,CBLC,EBF3,MYC,PPA1,PRKD3,ROBO1,SH2D3C
ADM	-8.673	other		1.236	0.0205	ACE,ADM,ICAM1,PPARG,PRKG1,RAMP2,TNFRSF11B,TNFSF11
methimazole		chemical drug		0.547	0.0205	COL5A3,DIO2,DMBT1,GP2,IGFBP3,IGFBP4,NRP1,VLDLR
RUNX3	-2.726	transcription regulator		0.341	0.0206	ABCC1,ASPH,COL4A1,COL4A4,FBN1,GRK5,LIFR,MYC,PCDH7,RUNX1,SCARA3,THY1,TPSAB1/TPSB2,VIM,VWF
ZFPM1		transcription regulator			0.0209	BLNK,CPA3,Ctla2a/Ctla2b,GATA2,GATA3,IKZF2,ITPKB,MMD,PTGER3,SCIN
SREBF1		transcription regulator		1.404	0.0215	ABCD2,ACSL4,BHLHE40,Chil3/Chil4,CIDEA,CXADR,DPY19L3,FASN,FBXO32,GPAM,IAPP,LPL,NFIL3,NR1H3,NUPR1,PIK3R3,PMP22,PMVK,PPARG,SCARB1,SCD,SERPINA3,SLC20A1,SORBS3,STXBP1,TRIM63
methylselenic acid		chemical reagent			0.0215	ABCC4,ACPP,BMP4,CADM1,CLU,DPYSL2,DUSP10,ELF3,FOXA1,GATA2,ID1,ITGB4,JUNB,KLHL2,MAPT,MATN2,MYC,NDRG1,NFIL3,PLCB4,PTGES,RAPGEF4,SCD,SERPINB5,VEGFC,ZBTB16
RORA	2.782	ligand-dependent nuclear receptor		1.633	0.0216	ABCD2,ACSL4,ARNTL,Ccl8,CD36,CLCA1,CYP2B6,FASN,HPGD,LPIN2,Mt1,NAPSA,RORA,SCD,SLC13A2,SLC16A10,Sult1a1,SULT1C3,Sult1d1,Sult5a1,VLDLR
CALR		transcription regulator		-0.651	0.0216	COL1A1,COL1A2,COL3A1,GJC1,ICAM1,LPL,SCNN1G
EFNA4		kinase		0.378	0.0216	ETV5,FOXA2,ITGB4,KRT18,PKP1,PTHLH,SLC20A1
IRF7		transcription regulator	Inhibited	-2.93	0.0218	C5,CCNA1,CCRL2,CD80,FZD1,IFI44,IFI44L,IFIT1B,ISG20,Ms4a4b (includes others),Mx1,OAS2,Oasl2,PLAC8,PLSCR1,SAMD9L,TNFAIP8,USP18,ZBP1
8-bromoguanosine 3',5'-cyclic monophosphate		chemical - kinase inhibitor		1	0.0219	CAV1,CDK14,JUNB,SLC12A4,SOD3,TRPC6
KL		enzyme		0.314	0.0219	EGR1,KDR,MERTK,MYC,TNFRSF11B,TYRO3
HLX	2.216	transcription regulator		1.546	0.0219	CYP1B1,EGR1,ICAM1,MYC,SEMA3G,THY1
MMP14	-2.857	peptidase		-0.277	0.0219	BCAM,CSF3,GAP43,MMP14,Mx1,SLCO2A1
SLC16A2		transporter		-1.387	0.0219	DGKG,KLF9,MARCKSL1,SEMA7A,SHH,SLCO3A1
ramipril		chemical drug		0.816	0.0219	COL1A1,COL1A2,COL3A1,COL4A1,COL4A2,DDR1
Am 580		chemical toxicant		0.431	0.0219	ADM,F3,LRAT,STRA6,THBD,TNFSF11
lithium chloride		chemical drug		1.461	0.022	AHR,AXIN2,BMP4,BMP7,CTNND2,DCN,DLL4,FSCN1,GATA3,MAPT,MYC,MYLK,PPARG,PTX3
SCAP		other		1.673	0.0222	ACSL4,C5,CYP2B6,FASN,GPAM,HES6,ID1,OLR1,PMVK,SCD,SPRR1A
ESRRA		ligand-dependent nuclear receptor		-0.084	0.0223	B4GALT6,CD36,COL1A1,CSF3,EPAS1,ERBB2,GJC1,IGFBP4,KRT15,KRT19,KRT23,LIPA,LIPE,LPL,LTF,MAOB,MED24,PKM,PPARG,TPI1
Tnf (family)		group		-0.079	0.0228	CLDN2,CLDN4,CXCL12,CYP2B6,F3,FBXO32,HSD11B1,ICAM1,KDR,LAD1,MYC,NOX4,PDGFB,PLEK2,PTGER3,TNFSF11,TRIM63
MTORC1		complex		-1.183	0.0228	AHR,FASN,MYC,NFIL3,NOX4,PKM,SCD,SLC2A1
IL25		cytokine	Activated	2.01	0.0228	CIDEA,CLDN5,CSF3,FLT1,GATA3,IL23A,KDR,TSLP
GnRH-A		chemical reagent		-0.966	0.0228	ACE,CIDEA,EGR1,JUNB,NFKBIZ,NR4A1,RRAD,SERPINB9,SLC6A4,SYNE4
LEPR	9.225	transmembrane receptor	Inhibited	-2.173	0.023	ABCG1,ADAM8,ALOX15,ANGPTL4,COL1A1,COL4A1,FASN,GAP43,GPAM,IGFBP3,LEPR,LIF,LPL,MMP14,MMP3,PPARG,SCARB1,TIMP3,TSC22D3
UCHL1		peptidase		-1	0.0231	ADCY9,DPYSL2,GABARAPL1,GOLM1,PI4K2B,PLA2G4A,SEPT8,SLC39A8,TACSTD2
MEF2D		transcription regulator		0.135	0.0231	BDNF,COL1A2,COL3A1,JUNB,KLF2,MEOX2,NR4A1,VIM,ZEB1
NFATC1		transcription regulator		-1.591	0.0234	AHR,BMP7,CCND2,COL1A1,CYP1B1,GPC6,ICAM1,MYC,NOX4,PAG1,PPARG,TNFSF11,UTRN
caffeic acid phenethyl ester		chemical drug		-1.062	0.0234	ABCB1,ABCD2,EGR1,ELOVL1,F3,ICAM1,IGFBP6,MMP14,MUC2,NGFR,OLR1,PTGFR,VIM
homocysteine		chemical - endogenous mammalian		-0.121	0.024	CLDN5,CLU,CXCL12,Cxcl15,F3,FGF1,FOSL2,ID1,LPL,NDRG1,OLR1
BMP		group		1.342	0.0241	DPYSL2,ID1,ISL1,KDR,TCF21
NCOR-LXR-Oxysterol-RXR-9 cis RA		complex	Activated	2.219	0.0241	ABCG1,CD36,FASN,LPL,SCD
CDC73		other			0.0241	GATA2,IGFBP4,MYC,PTGES,RUNX1
EIF4EBP1		translation regulator		1.901	0.0241	EGR1,MYC,PNPLA2,PPARG,SLC2A1
mir-142		microRNA		0	0.0241	ABCG2,ADCY9,CD93,PROM1,SOX2
Mt1	-3.932	other			0.0241	GSTM3,Gstt1,LPL,Mt1,MYC
amitriptyline		chemical drug	Activated	2.183	0.0241	BDNF,CASP1,CCND2,CYP2B6,SERPINA3
HDAC6		transcription regulator		-0.054	0.0243	COL1A1,CYP1B1,JUNB,MST1,MYC,PDGFB,VIM
EFNA3		kinase		0.378	0.0243	ETV5,FOXA2,ITGB4,KRT18,PKP1,PTHLH,SLC20A1
prednisolone		chemical drug		0.273	0.0245	ARG1,ATG9B,BID,BNIP2,CAT,Chil3/Chil4,DRAM1,DUSP10,EDNRA,EVA1A,FMO2,GABARAPL1,ISG20,KLF9,NFIL3,NXN,SDC2,SNCA,SOD3,TNFRSF11B,TNFSF11,TSC22D3,UTRN,ZBTB16
3-deoxy-2-octulosonic acid(2)-lipid A		chemical - endogenous non-mammalian		0	0.0245	IFIT1B,PTGES,PTGS1,SOAT1
PLC		group			0.0245	LIPE,MYC,NR4A1,TNFRSF11B
p85 (pik3r)		group			0.0245	FASN,NDRG1,PIK3CA,PPARG
PPP1R1B		phosphatase		-0.293	0.0245	ERBB2,LRRK2,MYC,SNCA
SLC9A3R1	-2.173	other		-0.305	0.0245	KRT19,MSN,SCARB1,SLC34A2
FKBP4		enzyme		-1.982	0.0245	CEACAM1,FASN,LIF,PPARG
HOTAIRM1		other			0.0245	HOXA1,KLF2,MCTP1,TES
PDGFRA	4.294	kinase			0.0245	COL1A1,KIT,MYC,PDGFRA
GPI		enzyme		1.231	0.0245	CAV1,VIM,ZEB1,ZEB2
S1PR2	2.041	G-protein coupled receptor		0.682	0.0245	F3,ICAM1,PDGFB,S1PR2
TNK1		kinase	Inhibited	-2	0.0245	IFIT1B,Ifitm1,ISG20,OAS2
IL11RA		transmembrane receptor		-1	0.0245	CCL20,Ccl6,Ccl8,CLCA1
batimastat		chemical - protease inhibitor		0.152	0.0245	CASP1,LIPE,MMP14,SLC2A1
decursin		chemical - endogenous non-mammalian			0.0245	FASN,KDR,MMP3,MYC
clenbuterol		chemical drug		-1.091	0.0245	ADRB2,FBXO32,NGF,TNFSF11
glutamyl-Se-methylselenocysteine		chemical - endogenous mammalian		1	0.0245	CLU,EGR1,ID1,TIMP3
oxysterol		chemical - endogenous mammalian		1.982	0.0245	ABCG1,CAV1,MYC,NR1H3
phytohemagglutinin		chemical drug	Activated	2.15	0.0249	AIF1,ALAS2,ALDH2,AQP4,C5,C6,CAT,CCND2,COL1A2,CXCL12,ENG,ENPEP,FBN1,FOSL2,GATA2,GATA3,GJA4,HPGD,ICAM1,ITGA8,ITIH4,KIT,KLF2,LAMA2,MAOA,NCAM1,PTGER3,SOX4,TFPI,TIMP3
NTRK2		kinase	Inhibited	-2.219	0.0249	ABCB1,ABCG2,BDNF,BID,CASP1,CCND2,EGR1,MYC,TWIST1,VIM
reactive oxygen species		chemical toxicant	Inhibited	-2.017	0.025	ABCC1,CACNA1C,CASP1,CAT,CD200,CD80,CSF3,ERBB2,F3,HPSE,ICAM1,MMP3,MYC,RRAD,TNFSF11
Secretase gamma		complex		-0.647	0.0251	DTX1,KCNE2,MME,MUC2,MYC,SLC2A1
diclofenac		chemical drug		-0.797	0.0251	AQP4,CLDN4,HPGD,MYC,TMEM100,VEGFC
honokiol		chemical - endogenous non-mammalian			0.0251	CCND2,FLT1,ICAM1,JUNB,KDR,PPARG
PD 180970		chemical - kinase inhibitor			0.0251	CCND2,MYC
Hbb		other			0.0251	ICAM1,PECAM1
aluminum hydroxide		chemical drug			0.0251	Glycam1,ICAM1
TMEM231		other			0.0251	FOXA2,SHH
NPSR1		G-protein coupled receptor			0.0251	MYC,NR4A1
NUDT2		phosphatase			0.0251	KIT,TPSAB1/TPSB2
PROM1	-4.775	other			0.0251	CDH5,DSG2
GPR65		G-protein coupled receptor			0.0251	MMP3,MYC
LEO1		other			0.0251	SOX2,SOX4
B9D1	-2.168	other			0.0251	FOXA2,SHH
DACT3		other			0.0251	AXIN2,MYC
EDAR		transmembrane receptor			0.0251	BMP4,SHH
GALNS		enzyme			0.0251	BDNF,GAP43
MZB1		other			0.0251	BDNF,TJP1
ADRA2B		G-protein coupled receptor			0.0251	FLT1,SHH
ANXA5		transporter			0.0251	CD80,F3
Nppb		other			0.0251	ACE,COL1A1
mir-574		microRNA			0.0251	QKI,TP63
miR-186-5p (miRNAs w/seed AAAGAAU)		mature microRNA			0.0251	TWIST1,VIM
ADAMTS1		peptidase			0.0251	CDH5,TIE1
GCLC		enzyme			0.0251	JUNB,SLC39A8
TCF20		transcription regulator			0.0251	MMP3,MYC
ACSL3		enzyme			0.0251	CD36,SCD
P2RX4		ion channel			0.0251	BDNF,MMP3
ABCC9	-2.261	ion channel			0.0251	SLC2A1,XDH
TRU-TCA1-1		other			0.0251	ARG1,Chil3/Chil4
STEAP4		enzyme			0.0251	TP63,TRAF4
GGT1		enzyme			0.0251	CLCA1,TNFSF11
PTCH2		transmembrane receptor			0.0251	CXCL12,KITLG
DYNC2LI1		other			0.0251	FOXA2,SHH
TNKS		enzyme			0.0251	AXIN2,MYC
CMA1		peptidase			0.0251	COL1A1,COL3A1
FOXH1		transcription regulator			0.0251	ALDH1A3,FOXA2
HOXD11		transcription regulator			0.0251	ITGA8,SIX2
SCTR		G-protein coupled receptor			0.0251	AQP4,CD36
A-Fos		chemical reagent			0.0251	BDNF,MYC
Hyaluronidase		biologic drug			0.0251	ITIH5,TNFAIP6
SLC9A3R2	11.078	transporter			0.0251	MYC,SCARB1
LRRC8C		ion channel			0.0251	LPL,PPARG
GZMB		peptidase			0.0251	ENTPD1,GRIA3
ZKSCAN3		transcription regulator			0.0251	CCND2,ITGB4
SERPINH1		other			0.0251	COL1A1,COL4A2
PDGFRbeta-recognizing cyclic peptide		chemical reagent			0.0251	COL1A1,COL1A2
PTIO		chemical reagent			0.0251	CAV1,NCAM1
salicylamide		chemical drug			0.0251	ABCG2,CYP1B1
4-methylcatechol		chemical - endogenous mammalian			0.0251	BDNF,NGF
ammonia		chemical - endogenous mammalian			0.0251	AQP4,SLC1A3
Phe-Pro-Arg-chloromethyl ketone		chemical - protease inhibitor			0.0251	FLT1,ICAM1
myristoylated Protein Kinase C peptide inhibitor		chemical - kinase inhibitor			0.0251	CD36,PPARG
elcatonin		biologic drug			0.0251	TNFRSF11B,TNFSF11
trehalose		chemical - endogenous mammalian			0.0251	KDR,VIM
desmosterol		chemical - endogenous mammalian			0.0251	ABCG1,ACSL4
cholesterol ester		chemical - endogenous mammalian			0.0251	CD36,SCARB1
pyocyanin		chemical reagent			0.0251	FOXA2,ICAM1
mir-27		microRNA		0.277	0.0253	ABCB1,BAG2,CDH5,DLL4,FLT1,PPARG,RUNX1,SEMA6A
PTPN1		phosphatase		1.348	0.0253	CD80,CIDEA,FASN,IL23A,MARCO,Mx1,NOX4,SMAD7
gemcitabine		chemical drug		-0.64	0.0254	AQP3,CXCL12,ERBB2,IL23A,MYC,PKM,PTGS1,SLC28A3,SLC29A1
maneb		chemical toxicant		0.333	0.0254	DMRTA2,ITGB8,KCNMA1,KLF2,LIFR,LRP4,NR4A1,STRBP,ZHX3
IGF1R		transmembrane receptor		-0.465	0.0255	ABCC4,AQP4,CCNA1,CD36,CD93,CLU,COL1A1,COL3A1,COL4A1,COL4A2,EGR1,FASN,IGFBP2,IGFBP3,IGFBP4,KRT19,KRT5,KRT6B,MYC,NR4A1,PDLIM2,PKM,PROM1,TIMP3,TJP1,TWIST1,VEGFC
EPHB2	-2.394	kinase			0.026	EPHB2,SPRR1A,STMN2
KDM8		enzyme			0.026	CCNA1,PKM,SLC2A1
PLCL2		enzyme			0.026	DIO2,ID1,PPARG
FFAR1		G-protein coupled receptor			0.026	CD36,FOXA2,SLC2A1
DANCR		other			0.026	TIMP3,VIM,ZEB1
Kallikrein		group			0.026	AGTR1,EDNRA,ICAM1
NFKBIE	-3.189	transcription regulator			0.026	CSF3,ICAM1,LIF
PPP5C		phosphatase			0.026	AHR,CD36,MYC
HBB		transporter			0.026	COL1A2,ICAM1,PECAM1
S100P		other			0.026	KRT18,KRT19,KRT8
candesartan cilexetil		chemical drug			0.026	NOX4,NPR3,SOD3
mesalamine		chemical drug			0.026	HPGD,PPARG,TPM3
astressin 2B		biologic drug			0.026	HPGD,KCNMA1,SLC2A1
HMGB1		transcription regulator		-0.257	0.026	AGER,CCL20,CD80,FASN,GLUL,ICAM1,MERTK,MMP3,PTGES,SMAD7,TNFSF11
3,4,5,3',4'-pentachlorobiphenyl		chemical toxicant		-0.835	0.026	BDNF,BMP4,CAT,CCND2,CLDN5,COL1A1,CYP1B1,Gsta4,IGFBP3,PTGFR,SLCO3A1
flutamide		chemical drug		1.254	0.026	ALAS2,COL3A1,CYP1B1,KDR,NR4A1,PTHLH,SLCO3A1,SRD5A1,TPD52L1,TUBB3,VIM
poly rI:rC-RNA		biologic drug	Inhibited	-2.385	0.0262	Apol7e (includes others),CCL20,CD200,CD36,CD80,CEACAM1,CSF3,Cxcl15,DIO2,DLL4,EGR1,EHF,ELF3,FPR1,ICAM1,IFIT1B,IGFBP6,IL23A,ISG20,JUNB,KRT19,LIF,LIPG,LPL,LTF,MARCO,MMP3,Mx1,MYC,NFIL3,NR4A1,OAS2,Oasl2,OLR1,PRKAR1B,SCARB1,SLC26A4,SOX2,TNFAIP6,TNFRSF11B,VEGFC,VIM,ZBP1
staurosporine		chemical - kinase inhibitor		-0.34	0.0268	ABCB1,ARC,Ccl6,COL1A1,COL1A2,CREG1,GATA2,ICAM1,KRT14,MME,MYC,NR4A1,S1PR1,SERPINA3
IFNAR2		transmembrane receptor			0.0273	HSH2D,IFI44,Mx1,OAS2,SEPT4,UBD,USP18
KLF15	6.89	transcription regulator	Activated	2.133	0.0273	CD36,CMKLR1,FASN,GPAM,PPARG,SCD,TRIM63
palmitic acid		chemical - endogenous mammalian		-0.251	0.0274	CD36,CIDEA,FASN,FBXO32,GLP1R,IAPP,ICAM1,IL6R,MGAT4A,Mt1,NR4A1,OLR1,PNPLA2,PPARG,SCARB1,SCD,SORT1,THBD,TRIM63,VIPR2
F2RL1		G-protein coupled receptor		0.416	0.0279	BDNF,CAV1,F3,ITGB4,KITLG,LIF,SERPINB2,TSLP,VEGFC
25-hydroxycholesterol		chemical reagent		-1.014	0.0279	ABCG1,FASN,FOSL2,JUNB,NR4A1,PIK3R3,SCARB1,SCD,VLDLR
NOTCH3		transcription regulator		-1.118	0.0281	ARHGEF4,COL5A1,DTX1,ID1,PROM1,PTX3,RGS5,SDC2
MAP3K1		kinase		-0.863	0.0281	COL3A1,COL4A1,Ctla2a/Ctla2b,EGR1,MAOB,MMP3,PLA2G4A,Wfdc18
TAC1		other		0.437	0.0281	Cxcl15,KITLG,LDB2,MAPT,MME,NGF,SERPINB2,SLC6A2,SOX13,TNFRSF11B,TNFSF11
MAC		complex		-0.156	0.0283	EGR1,FAM110C,MMP3,PTGER2,RGCC
mir-183		microRNA		-0.394	0.0283	EGR1,FOXF2,ITGB1,VIM,ZEB1
BGN		other		-0.369	0.0283	AXIN2,FBN1,MMP14,UTRN,WISP1
CD9		other			0.0283	DPP4,ITGB1,MYC,TJP1,WISP1
SPRY1		other			0.0283	AXIN2,ETV5,FGF1,FGF7,MMP14
DLX5		transcription regulator			0.0283	CYP26A1,FGF7,RGS5,SHH,TMEM30B
SMAD5		transcription regulator			0.0283	GATA2,ID1,PDGFB,RUNX1,SMAD6
HMGB2		transcription regulator			0.0283	CCL20,CSF3,MMP14,MMP3,VEGFC
cyanocobalamin		chemical - endogenous mammalian		0	0.0283	FZD1,PER2,SFRP1,SHH,WNT4
bisindolylmaleimide		chemical - kinase inhibitor		0.223	0.0283	EGR1,MUC2,MYC,NR4A1,PRKCH
APOB		transporter			0.0286	CD36,FASN,NR1H3,PPARG,SCARB1,SCD
PRKN		enzyme		-1.537	0.0286	AXIN2,KDR,MAOA,MAOB,MYC,SEPT4
methylnitrosourea		chemical toxicant			0.0286	CLU,EGR1,FASN,ID1,KDR,TIMP3
STAT5a/b		group		0.64	0.0287	AHR,ARG1,CCND2,CD36,Chil3/Chil4,GATA2,GATA3,LEPR,MMD,MYC,PDE4B,TSLP
TCF4		transcription regulator		-0.725	0.0291	AXIN2,CBFA2T3,CDH17,CKAP4,CSF3,EAF2,ENTPD1,EPCAM,FGF1,HSD11B1,IGFBP2,LY6D,MYC,PLAC8,PPARG,RASGRP2,SAMD9L,SERPINB1,TRAK1,ZBP1,ZEB1
cholic acid		chemical - endogenous mammalian		0.888	0.0295	ABCB1,ABCC4,ACE,CYP2B6,KRT18,KRT8,LPL,LRP2,NR1H3,VIPR2
NEUROG3		transcription regulator		-0.102	0.0295	DLL4,FASN,HES6,IAPP,ISL1,NRP1,ROBO1,SEMA3A,SEMA3C,ZBTB16
OGT		enzyme		0	0.0295	ARTN,CLCA2,GAP43,IGFBP2,MYC,NGFR,SEMA4F,SHH,THY1,VIM
TFAP2C		transcription regulator		-1	0.0295	ERBB2,FOXA1,FOXC1,HOXA1,KRT8,MAGI3,MMP14,MYC,NRP1,TACC1
nifedipine		chemical drug		1.181	0.0295	ABCB1,AGER,ATP2B2,BDNF,CACNA1C,CYP2B6,FGF7,NGF,NR4A1,SERPINB2
E. coli B4 lipopolysaccharide		chemical toxicant		-1.565	0.0297	AQP1,BID,C1QB,C2orf40,C5,CCL20,CD80,CLEC14A,CSF3,Defb1,F3,F5,FIBIN,FPR1,GNA14,ICAM1,IFIT1B,IL23A,KCNE2,Mx1,Oasl2,PLA2G4A,PTGES,SCARB1,SNCA,TNFSF8,USP18,ZBP1
mannitol		chemical - endogenous mammalian		-0.047	0.0299	AQP4,COL1A1,ICAM1,TRPV4
Ctbp		group			0.0299	ADRB2,DSG2,GATA3,PERP
NMDA Receptor		complex		1.131	0.0299	ARC,BDNF,GRIA1,NCAM1
AGPAT2		enzyme		-1.067	0.0299	DGKG,FASN,PPARG,SCD
FZD8		G-protein coupled receptor		-1.981	0.0299	BMP4,COL1A1,TJP1,VIM
SMURF1		enzyme		-0.602	0.0299	FERMT2,NR4A1,SMAD6,TRAF4
CRHR1		G-protein coupled receptor		-1.718	0.0299	AQP4,HSD11B1,KCNMA1,SLC2A1
VIM	2.059	other		0.927	0.0299	ITGB1,ITGB4,RAB25,SOX2
CREB3L1		transcription regulator		-1.98	0.0299	AGR2,COL1A1,COL1A2,MUC2
methylphenidate		chemical drug		-1.274	0.0299	BDNF,EGR1,NCAM1,SLC6A2
IFNL1		cytokine	Inhibited	-2.798	0.0304	CD80,DDX60,EPSTI1,IFI44,IFI44L,ISG20,LGALS3BP,OAS2,PLSCR1,TMEM140,USP18
vitamin E		chemical drug		-0.152	0.0305	CAT,CAV1,CD36,EGR1,F3,LPL,MMP14,NFIL3,SCARB1
FOXL2		transcription regulator	Inhibited	-2.228	0.0305	BID,CCL20,ICAM1,LIF,OSR2,PTHLH,SERPINB2,SMAD6,SOX4
SMARCA2	2.303	transcription regulator		1.276	0.0305	BMPR1B,CD36,COL11A1,CP,KDR,MYLK,PPARG,SLC6A2,TBX2
EFNA1		other		0.707	0.0305	CLDN2,ETV5,GATA6,ITGB4,KRT18,PKP1,PTHLH,SLC20A1,WWP1
panobinostat		chemical drug		-1.026	0.0305	CCND2,CRYAB,KIT,MYC,SLC9A3R1,TP63,VIM
ZNF106		other		0.378	0.0305	ALAS2,FGFR1OP2,NCMAP,PMP22,PRX,RTN4,SERPINA3
MTA1		transcription regulator		-1.438	0.0305	ADRB2,CCND2,MYC,SERPINB1,SLC16A10,TWIST1,WISP1
HNRNPK		transcription regulator		-1.452	0.0305	ALOX15,MMP3,MYC,PDLIM2,PRELP,SOX2,TCN2
quinolinic acid		chemical - endogenous mammalian		-1.648	0.0305	BDNF,CAT,EGR1,JUNB,MYC,NGF,NGFR
WT1		transcription regulator		-0.089	0.0306	CLIC4,COL4A1,EGR1,EPS8,ERBB2,EREG,FGF1,GSN,JUNB,MMP14,MMP3,MSLN,MYC,NDRG1,PDE8A,PECAM1,PIR,Podxl,SLC15A2,SLC20A1,TFAP2A,TIMP3,WNT4,ZNF7
MOG		other			0.0309	ARG1,BDNF,C5,CD80,ICAM1,IL23A,MMP3,PECAM1
PLAG1		transcription regulator		1.294	0.0309	ACVR2B,AQP1,CDC42EP4,EFNB1,KRT19,PIR,QSOX1,TPSAB1/TPSB2
PIM1		kinase		-1.572	0.0309	ABCB1,ABCG2,CAV2,CCNA1,CCND2,ERBB2,MYC,TNFRSF18
PTGES	-4.092	enzyme			0.0309	EGR1,FLT1,ITGB4,MYC,PPA1,PPARG,PTGES,VIM
EBF1		transcription regulator		0.99	0.0319	CBLC,COL1A1,CXCL12,FASN,GATA3,LIPE,NFIL3,PHKA1,PIK3CA,PIK3R3,PPARG,PRKAR1B,RASGRF2,SCD,TNFSF11
MAPK3		kinase	Inhibited	-2.269	0.0319	BMP4,EGR1,ITGB1,JUNB,MYC,PDGFB,PLA2G4A,PTGES,SLC4A7,TNFSF11
captopril		chemical drug		-1.629	0.0319	A2M,ACE,CLU,CP,F3,GPX2,GSTM3,IGFBP6,MAOA,SLC34A2
Ap2		group			0.0324	ADM,ERBB2,FOXA1,ICAM1,KIT,LIPA
XDH	3.734	enzyme	Inhibited	-2.433	0.0324	ABCG1,DUSP10,MMP14,PPARG,SLC2A1,VIM
ROCK2		kinase		-0.728	0.0324	DSC2,DSP,ICAM1,MSN,PPARG,PRKG1
PRDM5		transcription regulator			0.0327	CACNA1C,CDC42EP4,CEMIP,EDNRA,IL6R,ISLR,MYC,OVOL1,RUNX1,SOX2,TINAGL1
ADAM10		peptidase			0.0327	BID,CALCRL,CDHR1,CRYAB,CXCL12,DCLK1,HIP1,PPP1R13L,QKI,RAMP2,SHANK3
CCL2		cytokine		0.824	0.0327	ABCG1,CD80,EGLN3,F3,IAPP,ICAM1,IL23A,ITGA1,LPL,PPARG,SCARB1
picrotoxin		chemical toxicant			0.0328	ADCY4,ADRB2,AGTR1,GRIA1,PRKCE
NAMPT		cytokine		-0.765	0.0328	BDNF,CCL20,MMP3,PECAM1,TFPI
OSMR		transmembrane receptor		-0.655	0.0328	FASN,GAP43,IL6R,SCD,TNFSF11
mir-23		microRNA		-0.156	0.0328	FBXO32,PDE8B,SEMA6A,SNCA,TRIM63
octreotide		biologic drug		-0.277	0.0328	BMPR2,KIT,PPARG,SMAD6,SMAD7
bee venom		chemical - endogenous non-mammalian		-0.867	0.033	ARC,CDC42EP4,CNNM2,ICAM1,JUNB,KLF2,LPIN2,MSN,NFIL3,NUPR1,SERPINB2,THBD
miR-122-5p (miRNAs w/seed GGAGUGU)		mature microRNA		-0.868	0.0332	ATP1A2,CLDN18,EGLN3,FAM117B,Foxp1,NCAM1,PKM,RAB6B,VIM
methylmercury		chemical toxicant		0.707	0.0332	COL1A1,COL3A1,EGR1,IGFBP3,IL13RA1,Mt1,RTN4,SLC1A1,SLC9A3R1
HTR2B		G-protein coupled receptor			0.034	COL23A1,ERBB2,SERPINB2
NR2E3		ligand-dependent nuclear receptor			0.034	CLCA1,NUPR1,PDE8A
DRD1		G-protein coupled receptor			0.034	BDNF,EGR1,JUNB
LIMA1		other			0.034	KRT18,KRT8,VIM
LB-205		chemical reagent			0.034	Nes,NGF,NGFR
VEGFC	3.066	growth factor			0.034	ITGB1,KDR,VEGFC
TBX1	-2.614	transcription regulator			0.034	BMP4,OTX1,PAX9
XPO1		transporter			0.034	ELAVL1,ICAM1,IGFBP3
ELK3		transcription regulator			0.034	EGR1,ERBB2,MMP3
PLCL1		enzyme			0.034	DIO2,ID1,PPARG
Ncoa6		transcription regulator			0.034	FASN,LPL,SCD
NEUROD2		transcription regulator			0.034	DPYSL3,GAP43,ZEB1
STMN1		other			0.034	EGR1,STMN2,TUBB1
J11-Cl		chemical reagent			0.034	CCL20,CSF3,Cxcl15
KMUP-1		chemical reagent			0.034	NR1H3,PPARG,SCARB1
oligomycin		chemical - endogenous non-mammalian			0.034	CCND2,KDR,PDGFB
toremifene		chemical drug			0.034	ABCG2,CD80,ERBB2
meloxicam		chemical drug			0.034	ABCB1,HPGD,PTGES
terbutaline		chemical drug			0.034	SCNN1B,SCNN1G,SFTPB
mir-181		microRNA		-1.722	0.034	ADCY9,GATA6,RGS5,SIX2,SMAD7,TIMP3,ZEB2
KLF1		transcription regulator		-0.161	0.034	Ahsp,ALAS2,AQP1,BCAM,BCL11A,PECAM1,SLC2A1
IFNA4		cytokine		0.378	0.034	CCRL2,CLIC4,H2-T24,MYC,SLCO3A1,USP18,ZBP1
PAX1		transcription regulator	Activated	2.646	0.034	IRF6,KRT14,KRT17,OVOL1,PDGFRA,SPRR1A,THY1
N-acetylsphingosine		chemical reagent		1.04	0.034	BID,CAT,COL1A1,COL1A2,COL3A1,CRYAB,HSD11B1
PPARGC1B		transcription regulator		0.876	0.034	EGLN3,ERBB2,ERO1A,FASN,FBXO32,GPAM,SCD,TRIM63
FOXC2	-2.134	transcription regulator		1.069	0.034	ADRB1,ADRB2,KDR,LIPE,LPL,PPARG,TBX1,VIM
ELK1		transcription regulator		-1.946	0.034	BMPR2,EGR1,ITGB1,JUNB,MYLK,NUPR1,SLC2A1,TPD52L1
diphenyleneiodonium		chemical reagent		-0.113	0.034	CLDN4,COL1A1,EPAS1,F3,NOX4,PDE5A,THBS2,TRPC6
enterotoxin B		biologic drug		1	0.0346	ALAS2,BDNF,CD80,Chil3/Chil4,CSF3,CXCL12,ICAM1,LIF,SERPINA3,SNCA
ascorbic acid		chemical - endogenous mammalian		1.213	0.0346	IGFBP2,IGFBP3,IGFBP4,ITGA1,ITGB1,NDRG1,PMP22,SLC20A1,SLC2A1,TNFRSF11B
TICAM1		other		-0.394	0.0348	Apol7e (includes others),CCRL2,CD80,EGR1,FPR1,ICAM1,IFIT1B,IL23A,ISG20,Ms4a4b (includes others),Mx1,Nes,NFKBIZ,PDE4B,TFEC,TNFSF11
ciprofloxacin		chemical drug		-0.277	0.035	ABCC4,ADAM8,ALDH2,BMP4,CD93,EDIL3,ICAM1,NRP1,SEMA4D,SGIP1,SHMT2,STXBP1,VIM
SBDS		other			0.0352	CTH,EGR1,FBXO32,GAP43,HOXA1,HOXB6,ID1,MAOA,NTS,P2RX5,PCDH7
SOD2		enzyme			0.0353	ACPP,CAT,GPR146,GSN,JADE2,MARK1,MMP3,MYC,NCALD,PRMT8,PRRX1,SORT1
mir-223		microRNA		-0.434	0.0358	ABCB1,BST1,C15orf48,CA4,CD36,CD93,EYA1,ICAM1,IL23A,LPL,MUC13,SCARB1,SERPINB2,SLC29A1,SOAT1
SOCS1		other		1.393	0.0358	A2M,ARG1,BID,CCND2,Chil3/Chil4,CSF3,H2-T24,ICAM1,Ifi202b,IFI44,IFIT1B,ISG20,Mx1,OAS2,Oasl2
HDAC2		transcription regulator		1.508	0.0358	COL11A1,COL1A2,COMP,EGR1,F3,FAM107A,GABARAPL1,ITGB8,KRT15,MYC,PDGFB,SFRP1,STMN2,TP63,TRPC6
Rp-cAMPS		chemical - kinase inhibitor		0.218	0.0359	ALDH2,GRIA1,MMP14,MMP3
RHOJ	2.28	enzyme			0.0359	CAV1,GSN,PTN,SEC62
HOXA13		transcription regulator			0.0359	BMP7,EMP2,HOXB6,SHROOM3
DAG1		transmembrane receptor		0.068	0.0359	CDH5,EGFLAM,SLC2A1,UTRN
mir-148		microRNA		1.302	0.0359	AQP4,EGR1,PKM,RUNX3
MUC4		other		0.392	0.0359	ERBB2,KRT18,TWIST1,VIM
IFITM1		transmembrane receptor		1.067	0.0359	ANXA10,EDIL3,GPM6A,LEPR
leuprolide		biologic drug		-1.982	0.0359	EGR1,MMP14,MMP3,NR4A1
L-dopa		chemical - endogenous mammalian		0.853	0.036	AIF1,AMIGO2,ARC,C1QA,CASKIN2,CD200,CIART,CLDN5,COL4A1,CORO2B,CXCL12,DMKN,EFNA5,EGFL7,FBLN2,Foxp1,GABARAPL1,GPC3,IGFBP2,JUNB,KCNK1,KLF9,LDB2,LZTS3,MFSD2A,MMP14,Mturn,MYO1B,MYORG,NPC2,Oasl2,PARM1,PDZD2,PER2,PRICKLE1,PRKD3,PRKG2,PTGIS,PTPRZ1,Rab15,RAP1GAP,RENBP,RILP,S1PR2,SHANK3,SLC2A1,SLC44A2,SOBP,STXBP1,TLE1,TMCC2,UBL3,VLDLR,VSTM2A,WNT7B,ZEB1,ZEB2,ZNF385B
silibinin		chemical drug		-0.426	0.0362	EGR1,FLT1,IGFBP3,KRT18,MMP3,MYC,PECAM1,VIM,ZEB1
STAT		group		-0.714	0.0365	A2M,CASP1,JUNB,PTGER2,SERPINA3,SMAD7
CUL4B		other			0.0365	AXIN2,COL4A1,IGFBP3,RUNX1,TPI1,TPM3
AMPK		complex		-0.203	0.0367	ACE,CAT,CCND2,CXCL12,CYP2B6,EGR1,FASN,FBXO32,FSCN1,GSTK1,NOX4,PPARG,SLC2A1,VIM
lovastatin		chemical drug		1.035	0.0367	CAT,ENC1,FASN,GAP43,GATA3,KLF2,MYC,NOX4,PIK3R3,PMVK,PTHLH,TFPI,TNFRSF11B,VWF
MSC		transcription regulator		-0.707	0.0373	BMP7,CHL1,CSGALNACT2,DDX60,EPSTI1,IFI44,IFI44L,PAG1
OLR1	6.812	transmembrane receptor		0.896	0.0377	ACE,HAS2,ICAM1,MMP3,NOX4,OLR1,STRA6
TLX1		transcription regulator			0.0378	ERBB2,GATA2,KDR,MYCBP,TAL1
REN		peptidase		0.47	0.0378	ACE,COL3A1,F3,ICAM1,NOX4
titanium dioxide		chemical drug	Activated	2.219	0.0378	Chil3/Chil4,CRYAB,Cxcl15,ERBB2,IGFBP2
stearic acid		chemical - endogenous mammalian		1.452	0.0378	CLU,Cxcl15,ICAM1,NR1H3,SNCA
DNMT3A		enzyme		-0.661	0.0389	ACE,CACNA1C,EDNRA,ERO1A,ETV5,FOXA1,FOXF2,MAPK13,Mt1,PLCB4,PTGS1,S1PR1,ST14,TWIST1
ITGB3		transmembrane receptor	Inhibited	-2.163	0.0393	CD36,CEACAM1,COL1A1,COL1A2,HAS2,KDR,MMP14,RUNX1,SMAD7
trovafloxacin		chemical drug		-1	0.0393	ADRB2,BHLHE40,FASN,ICAM1,ISG20,JUNB,PDE4B,RDX,TGIF1
romidepsin		biologic drug		0.24	0.0393	CXADR,EGR1,ERBB2,GSN,ICAM1,MYC,SERPINB2,SERPINB5,TIMP3
NR1I2		ligand-dependent nuclear receptor		0.454	0.0394	ABCB1,AHR,CD36,CTH,CYP2B6,CYP4V2,FASN,GLUL,Gsta4,GSTM3,PPARG,SCARB1,SCD,SLCO1A2,Sult1d1,TCN2,TNFRSF11B
N-acetyl-L-cysteine		chemical drug		-0.394	0.0399	ABCB1,ADM,AQP1,CAV1,CCL20,CCND2,CD36,CD80,CLDN7,COL1A1,CXCL12,EGR1,FASN,FBXO32,ICAM1,IL23A,LPL,MYC,SNCA,TRIM63,TWIST1,VEGFC
1,2-dioleoyloxy-3-(trimethylammonium)propane		chemical reagent			0.04	IFIT1B,Mx1
8-epi-prostaglandin F2alpha		chemical - endogenous mammalian			0.04	OLR1,PTHLH
darusentan		chemical drug			0.04	ACE,COL3A1
ADRA1		group			0.04	EGR1,JUNB
liraglutide		biologic drug			0.04	GLP1R,SFTPA1
norethindrone acetate		chemical drug			0.04	F3,TFPI
arginase		group			0.04	ARG1,OLR1
ATPase		group			0.04	ICAM1,MMP14
P110		group			0.04	ABCC1,COL4A1
Erm		group			0.04	CAV1,ICAM1
ZMIZ1		other			0.04	DTX1,MYC
FA2H		enzyme			0.04	FASN,SCD
TCF15		transcription regulator			0.04	MEOX2,PAX9
ENTPD5		enzyme			0.04	COL1A1,COL1A2
ZMIZ2		transcription regulator			0.04	AXIN2,MYC
ZDHHC2		enzyme			0.04	TJP1,VIM
SULT2B1		enzyme			0.04	MYC,VLDLR
FOXI1		transcription regulator			0.04	ATP6V1B1,SLC26A4
PAPPA		peptidase			0.04	ABCG1,SCARB1
CLDN1		other			0.04	VIM,ZEB1
MCF2		other			0.04	ITGA1,ITGB1
miR-519a-3p (and other miRNAs w/seed AAGUGCA)		mature microRNA			0.04	ABCG2,ELAVL1
RIPK4		kinase			0.04	IRF6,OVOL1
ELAVL4		other			0.04	GAP43,MAPT
KAT7		enzyme			0.04	SMARCA2,TAL1
CDR2		other			0.04	EGLN3,SLC2A1
rigosertib		chemical drug			0.04	BID,MYC
EFEMP1		enzyme			0.04	SMAD7,VIM
ELL2		transcription regulator			0.04	CYP26A1,HOXA1
RAD51C		enzyme			0.04	KRT18,KRT8
HEPH		transporter			0.04	CP,RTN4
SMARCC2		transcription regulator			0.04	KDR,NPC2
beta-elemene		chemical - endogenous non-mammalian			0.04	TWIST1,ZEB2
DNM1		enzyme			0.04	GLP1R,MMP14
HIVEP2		transcription regulator			0.04	GATA3,MYC
ST3GAL5		enzyme			0.04	ABCC1,PIK3CA
Foxp2		transcription regulator			0.04	HOPX,SFTPC
Hist1h1e		other			0.04	AXIN2,MYC
ELF2		transcription regulator			0.04	TEK,TIE1
enzastaurin		chemical drug			0.04	CLDN5,TJP1
LY379196		chemical - kinase inhibitor			0.04	EGR1,LPL
temsirolimus		chemical drug			0.04	MYC,SLC2A1
famotidine		chemical drug			0.04	CD80,ICAM1
BW 245C		chemical reagent			0.04	ENPP3,TNFRSF11B
triiodothyronine, reverse		chemical - endogenous mammalian			0.04	DIO2,EGR1
dimaprit		chemical drug			0.04	CD80,ICAM1
oxytetracycline		chemical drug			0.04	BMP4,ID1
4-aminophenol		chemical - endogenous mammalian			0.04	CLU,VIM
zinc chloride		chemical reagent			0.04	Mt1,RECK
N-butyldeoxynojirimycin		chemical drug			0.04	ICAM1,SNCA
allosamidin		chemical reagent			0.04	ABCG1,CD36
trichloroethylene		chemical toxicant		0.707	0.0408	COL1A1,COL3A1,EGR1,GSTO1,IGFBP3,IL13RA1,RTN4,SLC9A3R1
PP1		chemical - kinase inhibitor		1.455	0.041	CCNA1,CCND2,ERBB2,GRIA1,MYC,TJP1
rasagiline		chemical drug		0.189	0.041	BDNF,CAT,EGR1,NGF,PRKCE,RIN1
FOXA3		transcription regulator		-0.038	0.041	CIDEA,COX4I2,Ear2 (includes others),FOXA1,FOXA2,TBX1
IL9		cytokine		-1.109	0.041	CCL20,JUNB,MYC,PECAM1,SCIN,TPSAB1/TPSB2
DACH1	4.759	transcription regulator		-0.447	0.041	BMP4,EGR1,ID1,IGFBP3,MMP3,SOX2
NR1D1		ligand-dependent nuclear receptor			0.041	ARNTL,EGR1,FASN,NUPR1,PDE8A,SLC2A1
mevalonic acid		chemical - endogenous mammalian		-1.671	0.041	CYP2B6,FASN,ICAM1,KLF2,LPL,SCARB1
memantine		chemical drug		0.692	0.041	ATP2B2,BDNF,CACNA1C,CLDN5,CYP4A22,PAK1
GPS2		transcription regulator		0.128	0.0416	CCL20,FZD1,HP,MCTP1,MYC,PID1,RNF144B
AVP		other		-0.29	0.0416	ADM,COL3A1,EGR1,GATA2,NGF,SCNN1B,SCNN1G
salicylic acid		chemical drug		0.807	0.0416	ARC,BDNF,CSF3,F3,KITLG,OLR1,PTGS1
carrageenan		chemical - endogenous non-mammalian		-1.725	0.0416	EGR1,FOSL2,ICAM1,JUNB,KIT,NGF,PTGES
acetaminophen		chemical drug		0.515	0.042	A2M,ABCB1,ABCC1,ABCC4,ABCG2,CAT,Chil3/Chil4,DMBT1,FLT1,GLUL,ICAM1,IGFBP3,ITGB1,KDR,Mt1,MYC,NGFR,PECAM1,SERPINF1
puromycin		chemical - endogenous non-mammalian		-0.152	0.0425	ABCC1,CYP2B6,F3,NOX4
C1QA	-3.14	peptidase		0	0.0425	CD80,EGR1,F3,MERTK
miR-31-5p (and other miRNAs w/seed GGCAAGA)		mature microRNA		0.215	0.0425	KRT14,KRT17,LATS2,PDGFB
miR-23a-3p (and other miRNAs w/seed UCACAUU)		mature microRNA		0.174	0.0425	CXCL12,FBXO32,IL6R,TRIM63
AXIN1		other	Activated	2	0.0425	CCND2,ENC1,PPARG,TUBB3
RFX1		transcription regulator			0.0425	COL1A1,COL1A2,MYC,SLC1A1
ADIPOR1		transmembrane receptor		0	0.0425	ARG1,CAT,CLEC10A,MMP3
HOXD3		transcription regulator		0	0.0425	COL1A1,DSP,IGFBP3,TSPAN7
HOXA5	5.13	transcription regulator		-1.014	0.0425	EGR1,PTN,SHH,SLC6A2
EPOR		transmembrane receptor			0.0425	CCND2,GATA2,JUNB,MYC
ammonium chloride		chemical drug		0.152	0.0425	AQP4,EDN3,PKD2,SNCA
7-ketocholesterol		chemical - endogenous mammalian		0.254	0.0425	EGR1,ICAM1,NOX4,SCARB1
finasteride		chemical drug		0.655	0.0425	CLU,FLT1,KDR,SRD5A1
Zn2+		chemical - endogenous mammalian		-1.114	0.0425	MMP3,Mt1,SLC39A6,SLC39A8
5'-methylthioadenosine		chemical - endogenous mammalian			0.043	COL1A1,COL1A2,SFTPA1
digoxin		chemical drug			0.043	ABCB1,FASN,NDRG1
clobetasol propionate		chemical drug			0.043	ABCC1,CD80,ICAM1
betamethasone		chemical drug			0.043	ABCB1,CAV1,SFTPB
Pdgfr		group			0.043	EGR1,EREG,VIM
STAR		transporter			0.043	ABCG1,CD36,NR1H3
JUP		other			0.043	AXIN2,MYC,SPINT1
mir-373		microRNA			0.043	ANGPTL4,PTHLH,RECK
FOXF1	17.548	transcription regulator			0.043	CACNA1C,MYLK,PDGFRA
RB1CC1		other			0.043	ALDH1A3,MYC,SMAD7
FOXD3		transcription regulator			0.043	FOXA1,FOXA2,SOX2
HSPB8		kinase			0.043	BMP4,BMPR2,ICAM1
PAX4		transcription regulator			0.043	MYC,Nes,VIM
KRT8	-2.681	other			0.043	ITGB4,KRT18,KRT19
8-hydroxyeicosapentaenoic acid		chemical - endogenous mammalian			0.043	ANGPTL4,IL23A,PPARG
GREM1		other			0.043	AXIN2,COL1A1,SHH
HNRNPAB		enzyme			0.043	TJP1,TWIST1,VIM
biotin		chemical - endogenous mammalian			0.043	BDNF,CYP1B1,PMP22
metoprolol		chemical drug			0.043	AQP1,AQP4,MYC
KT5720		chemical - kinase inhibitor			0.043	ARG1,PRKG1,TNFSF11
Histone h4		group			0.0431	ABCB1,FASN,FLT1,HAS2,HPSE,ICAM1,KLF2,MGMT,Mt1,Mx1,PPARG,SFRP1,TBX1,TBX2,TBX4,TNFSF11
AGTR2		G-protein coupled receptor		-0.757	0.0432	AGTR1,COL3A1,FASN,OLR1,ZEB1
miR-221-3p (and other miRNAs w/seed GCUACAU)		mature microRNA	Inhibited	-2.195	0.0432	ICAM1,KIT,PTPRM,SLC29A1,TIMP3
mir-135		microRNA		0.108	0.0432	CASP1,Ccl8,CXCL12,PTHLH,SLC6A4
SND1		enzyme			0.0432	ANGPTL4,EREG,ID1,SLCO4A1,SOX4
TFE3		transcription regulator		-1	0.0432	FASN,KLF2,PNPLA2,SCD,SMAD7
vitamin K3		chemical drug		-1.951	0.0432	ABCC1,BID,CCL20,EGR1,MYC
deoxynivalenol		chemical toxicant		-0.91	0.0432	CLDN2,CLDN4,FBN1,ICAM1,TJP1
fingolimod		chemical drug		0.34	0.0433	BDNF,CCL20,CD36,CD80,COL3A1,ICAM1,IL23A,LIPE,PECAM1,S1PR1
WNT5A		cytokine	Activated	2.139	0.0437	AXIN2,CD80,COL1A1,CRYAB,CSF3,CXCL12,ERBB2,EREG,FLT1,KIT,MYC,STC1,TNFSF11,VIM
gentamicin		chemical drug		-0.833	0.0444	2610528A11Rik,AQP1,CA4,CDO1,CLU,CPEB1,DPEP1,DPP4,EGR1,FMO1,GJB2,H3F3A/H3F3B,ICAM1,IGFBP3,JUNB,MGMT,MYC,PSAT1,PTN,RGCC,S100G,SLC1A1,Sult1a1,THY1
pravastatin		chemical drug		0.152	0.0446	AGER,CAV1,CYP2B6,ENC1,ICAM1,MAPT,NR1H3,VWF
PNPLA2	2.031	enzyme		1.347	0.0458	CD36,FASN,GSTK1,ICAM1,PPARG,TRIM63
ABCG1	2.058	transporter		1.411	0.0458	Chil3/Chil4,CSF3,IL13RA1,MSN,RDX,SLC2A1
CARM1		transcription regulator		-1.664	0.0458	CSF3,ICAM1,IGFBP4,MMP3,MYC,PTGES
Cdc42		enzyme	Activated	2.2	0.0458	BID,CASP1,EDN2,GATA2,LIF,NPC2
paricalcitol		chemical drug		0.896	0.0458	COL3A1,F3,FGF23,ICAM1,S100G,TFPI
ethionine		chemical toxicant		-1.664	0.0458	CLU,CP,GPX2,MYC,SLC34A2,TES
TFAP2A	-4.285	transcription regulator		-0.239	0.0458	DCLK1,ERBB2,EREG,FGFR4,FOXA1,KRT14,KRT5,LIPA,MMP14,PAG1,PPARG,TPM3
bisphenol A		chemical - endogenous mammalian		0.587	0.0458	CLU,CXCL12,EGR1,EREG,KDR,KIT,MAOA,NR4A1,PFKFB4,PKM,PPARG,S100G,SCNN1G,SLC6A4,SOX2,SRD5A1,SYNCRIP
HSF1		transcription regulator		0.719	0.0461	ABCB1,BMP7,CELSR1,CLDN7,CLU,CRYAB,CSF3,ELAVL1,FASN,FGF1,FGF7,ICAM1,LIF,MAPT,PDZD2,RAD51B,RRAD,TEX11,TNFSF11
SOX11		transcription regulator		-0.102	0.0466	ADSS,BMP4,CAV1,EGR1,HILPDA,ITGB1,MYO1B,PAG1,TFDP2,TUBB3
CD40		transmembrane receptor		-0.134	0.0472	A4GALT,AGTR1,CCND2,CD80,CSF3,CXCL12,F3,HSH2D,ICAM1,IL13RA1,IL6R,ITGB1,KLF9,MMP14,MMP3,MYC,PTGER2,SMAD7,THBD,TNFRSF11B,TRAF4,ZBTB16
GH1		growth factor		-1.432	0.0475	ABCC1,CLU,EGR1,FASN,GATA2,HOXA1,IGFBP3,ITGA1,JUNB,S100G,SHMT2,TFAP2A,VIM
RNF2		transcription regulator		-1	0.0485	CCND2,FOXA2,GATA6,HOXA5,HOXB6,PDGFRA,SOX7,TEX11
etanercept		biologic drug		0.13	0.0491	BMP7,CCL20,ICAM1,IL23A,PTGES
NGFR	-2.017	transmembrane receptor			0.0491	GRIA3,NCAM1,NGF,NGFR,SORT1
PRKCI		kinase			0.0491	CLDN4,ELF3,FASN,FOXA2,SLC2A1
mir-126		microRNA	Activated	2.166	0.0491	CXCL12,EGFL7,GATA3,KIT,SOX2
UPF2		other		-0.277	0.0491	CLU,DSP,NRP1,SERPINB5,TNFRSF11B
EIF2AK4		kinase		0.447	0.0491	AQP4,CAT,EGR1,PPARG,PSAT1
daidzein		chemical drug		-0.451	0.0496	A2M,ABCG1,ADK,AIF1,ARG1,BDNF,CAV1,ERBB2,Fcna,MYC,ZEB2
KLF6		transcription regulator		-0.524	0.0497	ARG1,Chil3/Chil4,COL1A1,ENG,MSLN,MYC,NR4A1,PPARG,SHH
SASH1	2.332	other		-1	0.0497	ACPP,CCND2,IFIT1B,ISG20,MARCO,MERTK,NFKBIZ,SLCO3A1,TNFSF8
LGR5		transmembrane receptor			0.0498	AHR,AXIN2,GLUL,SLC16A10
DLL1		enzyme			0.0498	DLL4,GATA3,HOXB5,HOXB6
H2AFZ		other			0.0498	FOXA2,HPSE,PPARG,SOX17
BHLHE40	-3.365	transcription regulator		-1.958	0.0498	BDNF,FASN,ID1,TP63
IGFBP5		other		-1.257	0.0498	BHLHE40,COL1A1,F3,SFN
PER1		transcription regulator			0.0498	ALAS2,ARNTL,PER2,PER3
SIN3B		transcription regulator			0.0498	COL1A2,FBXO32,MYC,SRD5A1
HMGA2		enzyme		-0.152	0.0498	KLF15,LPL,SOX2,TWIST1
PCDH11Y		other		-0.152	0.0498	AXIN2,BMP4,MYC,WNT7B
ST8SIA1		enzyme			0.0498	C1QA,C1QB,C1QC,SOX2
PD 169316		chemical - kinase inhibitor	Inhibited	-2	0.0498	CCND2,SLC6A2,TIMP3,VIM
alendronic acid		chemical drug			0.0498	EFNB1,ID1,TNFRSF11B,TNFSF11
BAY K8644		chemical reagent		0	0.0498	BDNF,CACNA1C,CYP2B6,NGF
chrysin		chemical - endogenous non-mammalian			0.0498	AQP3,ICAM1,IL6R,PDE5A
hydroxypropyl-beta-cyclodextrin		chemical drug		0.152	0.0498	ABCG1,LIPA,NPC2,SCARB1
nickel		chemical toxicant		0.339	0.0498	CD80,ICAM1,Mt1,TSLP
maslinic acid		chemical - endogenous non-mammalian			0.05	BID,CCND2,CDO1,GPRC5A,JUNB,MSN,NFKBIE,PRKCE,SLC1A3,SORBS1
LG100268		chemical reagent		1.755	0.0509	Ccl6,CD36,LPL,NDRG1,NR1H3,SCD
trinitrobenzenesulfonic acid		chemical reagent	Inhibited	-2.282	0.0528	ADAM8,BST1,COL1A1,COL1A2,COL3A1,CSF3,IL23A,LUM,MMP3,PTGS1,PTX3
REST		transcription regulator		-1.954	0.0554	BDNF,CMKLR1,CXCL12,EFNA5,FUT9,GAP43,HPGD,MYC,Nes,NPC2,NRP1,SLC26A4,SOX18,STMN2,SYT7,TUBB3
SOX7	13.396	transcription regulator	Activated	2.236	0.0563	IRF6,KRT14,KRT17,OVOL1,SOX4,SPRR1A
EBF2	-2.882	transcription regulator		-1.987	0.0577	C1QL3,ENTPD2,SFRP4,SHISA3
NFIX		transcription regulator		1.949	0.0577	CHI3L1,SERPINA3,SFTPC,SPARCL1
GLP-1-(7-34)-amide		chemical drug		-1.98	0.0577	AGER,LPL,NR4A1,PPARG
GJA1		transporter	Inhibited	-2.216	0.0621	BMP4,GJB2,ICAM1,TNFRSF11B,VIM
IRF5		transcription regulator	Inhibited	-2.449	0.0662	COL1A1,COL3A1,COL4A1,IFI44,IL23A,ISG20,OAS2,Oasl2,PLSCR1
PD 0325901		chemical drug		1.974	0.0663	DEPTOR,KLF2,MYC,TBX3
9Z,11E-octadecadienoic acid		chemical - endogenous mammalian		-1.951	0.0663	CD36,FASN,PPARG,SORBS1
IFNA1/IFNA13		cytokine	Inhibited	-2.132	0.0664	CD80,DDX60,EPSTI1,Mx1,MYC,OAS2,PLSCR1,ZBP1
PML		transcription regulator	Inhibited	-2.764	0.0668	ACSL4,ACSM1,CAT,CCNA1,FASN,GPAM,LIPE,LPL,NDRG1,PRKCH,SCD,TBX2,VIM,ZEB1
EZR		other		-1.959	0.0693	IGFBP2,ITGB4,MMP14,MYC,SMOC2
RHOA		enzyme		-1.762	0.0694	COL1A1,COL3A1,ERBB2,ICAM1,ITGB1,MMP14,PAK1,PRKG1,SCARB1,SDC2
niacinamide		chemical - endogenous mammalian		-1.937	0.0709	CXCL12,FASN,ICAM1,JUNB,MYC,RUNX3,SLC34A2
PAK1	-2.319	kinase		-1.981	0.077	F3,MMP14,MYC,SCARB1,TFPI
rolipram		chemical drug	Activated	2.191	0.077	BDNF,CD80,GRIA1,PDE4B,SFTPB
IFNA2		cytokine	Inhibited	-2.035	0.0774	CAV1,CEACAM1,CORO2A,DDX60,DPP4,EGLN3,HSH2D,IFI44,IFI44L,ISG20,LGALS3BP,MYC,OAS2,PLA2G1B,PLSCR1,PTTG1,SEPT4,SERPINB9,UBD,USP18,VEGFC,ZBP1
sodium chloride		chemical - endogenous mammalian	Activated	2.296	0.0822	ACE,AQP1,ICAM1,NOX4,NPR1,PTGES,S100G,VWF
dibutyl phthalate		chemical toxicant		-1.945	0.0852	BID,JUNB,MYC,SCARB1
IFNB1		cytokine	Inhibited	-2.41	0.0855	Apol7e (includes others),BHLHE40,CASP1,CD80,CRYAB,Ctla2a/Ctla2b,FBLN2,FBN1,GPC4,IFIT1B,Ifitm1,ISG20,Mx1,MYC,NFKBIE,NPTX1,OAS2,Oasl2,OGN,PHLDB2,SERPINB2,SHH,THBS2,USP18,ZBP1,ZDHHC14
GHRL		growth factor	Activated	2.217	0.088	ABCG1,BDNF,FASN,GPAM,LPL,NGF,PPARG,SCD
lipoteichoic acid		chemical - endogenous non-mammalian	Inhibited	-2.433	0.0939	AGTR1,CD80,CSF3,ICAM1,IL23A,NR4A1,TNFRSF11B,TNFSF11
IL-1R		group		-1.982	0.0955	COL3A1,MMP14,MMP3,SMAD6
MAP4K4		kinase	Inhibited	-2.382	0.103	FASN,GLUL,H6PD,MGLL,PEX11A,PEX19,PI4K2B,PLCB4,PPARG,PTGES,SCD,ST3GAL4
TRIM37		enzyme	Activated	2	0.106	DDR1,EGR1,SFN,SFRP1
E. coli B5 lipopolysaccharide		chemical - endogenous non-mammalian		-1.752	0.115	ADRB2,ALDH2,BHLHE40,CAT,CCL20,Ccl6,CIDEA,CSF3,Cxcl15,F3,FASN,FMO1,HSD11B1,ICAM1,IL13RA1,IL6R,ISG20,JUNB,LIF,PDE4B,RDX,TGIF1,TNFSF11
IL36A		cytokine		-1.935	0.118	CCL20,CSF3,IL23A,NFKBIZ
BCR (complex)		complex	Inhibited	-2.247	0.122	CCND2,CD80,EGR1,HSH2D,IL23A,ITGB1,JUNB,KLF9,MYC,S1PR1,SLC2A1,TNFSF8,ZBTB16
pimagedine		chemical drug	Inhibited	-2	0.131	AGER,CASP1,CAV1,COL4A1,ICAM1
TLR7		transmembrane receptor	Inhibited	-2.182	0.139	CCL20,CD80,DMXL2,ICAM1,IFI44L,IFIT1B,IL23A,ISG20,JUNB,KCNH1,KCNMA1,Mx1,OAS2,PTX3
AREG		growth factor	Inhibited	-2.398	0.141	CCL20,EGR1,ELF3,EREG,HAS2,ITGB8,PTX3,RUNX1,TNFAIP6
SOCS3		phosphatase		1.892	0.141	ARG1,EGR1,FASN,ICAM1,IL23A,ISG20,MUC2,OAS2,SCD
SCARB1	3.005	transporter	Inhibited	-2.236	0.142	F3,FASN,FBXO32,ICAM1,TRIM63
MLXIPL		transcription regulator		1.984	0.142	FASN,MID1IP1,PYGL,SCD
E2F3		transcription regulator	Activated	2.72	0.146	CAV2,CCL20,CCNA1,ELF3,FBLN5,HIST3H2A,KRT80,LPL,MYC,PLCB4,PTGER3,PTN,PTTG1,SPARCL1,THBD,TIMP3
RABL6		other	Inhibited	-2.646	0.149	DRAM1,FERMT2,FRMD4A,MELK,MYC,PTPRM,SMAD6
MAP3K7		kinase	Inhibited	-2.156	0.157	CCL20,IFI44,ITGB1,MMP3,MUC2,OAS2,PDGFB,SPTBN1
IL27		cytokine	Inhibited	-2.265	0.16	AHR,CCL20,CCND2,CD80,EGR1,GATA3,HPGD,ICAM1,MYC,SPTBN1,TNFSF11,UBD,VIM
GABPA		transcription regulator		1.982	0.164	PPARG,ROBO4,RRAS,SOD3,UTRN
Gsk3		group	Activated	2.596	0.174	FASN,FSCN1,ICAM1,KDR,MYC,NR4A1,PPARG,TWIST1
PRNP		other		-1.914	0.195	ABCB1,ADAM8,AHR,EGR1,EPS8,MYC,TLE1
indole-3-carbinol		chemical drug		-1.987	0.21	FMO1,GATA3,HP,SFTPC
GRB2		kinase	Activated	2.236	0.211	IRF6,KRT14,KRT17,OVOL1,SPRR1A
mono-(2-ethylhexyl)phthalate		chemical toxicant		1.78	0.222	ACSL4,ANGPTL4,CCND2,CD36,FASN,HIPK2,JUNB,LIPE,LPL,NR1H3,OLR1,PPA1,PPARG,TPI1
miR-1-3p (and other miRNAs w/seed GGAAUGU)		mature microRNA	Inhibited	-2.161	0.242	ARHGAP29,BDNF,CDCP1,CDK14,FBLN2,FERMT2,H3F3A/H3F3B,ITGB4,MMD,NRP1,SERPINB5,SLC16A9,TIMP3,TPM3,TPPP,UTRN
LRP1		transmembrane receptor		1.969	0.255	COL3A1,GRIA1,ITGB1,SERPINF1
bromodeoxyuridine		chemical drug	Inhibited	-2.236	0.289	BMP7,F3,IFI44,IGFBP3,IGFBP4
R5020		chemical reagent	Inhibited	-2.216	0.298	ERBB2,F3,HSD17B2,LGALS3BP,MYC,S100G,ZBTB16
dalfampridine		chemical drug	Inhibited	-2	0.301	ARC,EGR1,JUNB,NR4A1
IRF6	-3.322	transcription regulator		-1.964	0.317	IL23A,OVOL1,PTGES,TJP1
Collagen type II		complex		-1.951	0.348	BMP4,BMP7,CCL20,RRAS
Irgm1		other	Activated	2	0.348	IFIT1B,NUPR1,OAS2,USP18
LGALS1		other	Inhibited	-2.2	0.357	AHR,CCND2,F3,MMP3,PTX3
ELAVL1	3.307	other	Activated	2.395	0.419	DCN,ELAVL1,GATA3,MYC,PROM1,PTHLH,TP63,TSC22D3
AKT2		kinase		1.936	0.427	CIDEA,ITGB1,PPARG,VIM
oblimersen		biologic drug	Inhibited	-2	0.517	ADM,IFI44,OAS2,SIX1
ZAP70		kinase	Activated	2	0.545	EDIL3,SCD,TFEC,TSC22D3
MAVS		other		-1.982	1	IFIT1B,ISG20,OAS2,Oasl2
Ifnar		group	Inhibited	-2.425	1	IFIT1B,ISG20,Mx1,OAS2,USP18,ZBP1
PSEN2		peptidase		1.981	1	C1QA,C1QB,FZD4,PDGFRA,THY1
IRF1		transcription regulator		-1.989	1	ADAM8,CASP1,CCL20,CEACAM1,IFI44L,MYC,OAS2,PCDH7
garcinol		chemical - endogenous non-mammalian	Activated	2.236	1	CBFA2T3,CCNA1,GULP1,PERP,TP63
2-deoxyglucose		chemical drug		1.951	1	ABCB1,ABCG2,BID,MYC

## Sheet: Sheet1
One of Top Upstream Regulators	Activation z-score	p-value of overlap
ERBB2	-2.077	1.45e-20

## Sheet: Sheet2
Upstream Regulator	Expr Fold Change	Molecule Type	Predicted Activation State	Activation z-score	p-value of overlap	-log2(p value)
TGFB1		growth factor		-1.631	7.81e-49	159.809
TNF		cytokine	Inhibited	-4.46	5.85e-44	143.616
beta-estradiol		chemical - endogenous mammalian		-0.603	1.66e-35	115.536
ETV5	7.672	transcription regulator		1.301	2.34e-27	88.4656
progesterone		chemical - endogenous mammalian		1.097	6.03e-27	87.0999
NKX2-1		transcription regulator		1.37	1.1e-26	86.2326
CTNNB1		transcription regulator		-1.068	1.26e-23	76.0709
dexamethasone		chemical drug	Activated	2.185	1.48e-23	75.8387
lipopolysaccharide		chemical drug	Inhibited	-3.562	3.68e-23	74.5246
IFNG		cytokine	Inhibited	-3.479	1.31e-21	69.3709
KRAS		enzyme		0.957	2.69e-21	68.3329
mifepristone		chemical drug		-0.64	3.22e-21	68.0734
ERBB2	-3.5	kinase	Inhibited	-2.077	1.45e-20	65.9025
tretinoin		chemical - endogenous mammalian		1.625	1.67e-20	65.6987
IL1B		cytokine	Inhibited	-2.119	1.6e-19	62.4386
CG		complex		-1.319	6.29e-18	57.1416
FGF2		growth factor		-0.087	8.48e-18	56.7106

## Sheet: Sheet3
Upstream Regulator	Expr Fold Change	Predicted Activation State	Activation z-score	p-value of overlap
TGFB1			-1.631	7.81e-49
TNF		Inhibited	-4.46	5.85e-44
beta-estradiol			-0.603	1.66e-35
ETV5	7.672		1.301	2.34e-27
progesterone			1.097	6.03e-27
NKX2-1			1.37	1.1e-26
CTNNB1			-1.068	1.26e-23
dexamethasone		Activated	2.185	1.48e-23
lipopolysaccharide		Inhibited	-3.562	3.68e-23
IFNG		Inhibited	-3.479	1.31e-21
KRAS			0.957	2.69e-21
mifepristone			-0.64	3.22e-21
ERBB2	-3.5	Inhibited	-2.077	1.45e-20
tretinoin			1.625	1.67e-20
IL1B		Inhibited	-2.119	1.6e-19
CG			-1.319	6.29e-18
FGF2			-0.087	8.48e-18
