# Supplementary material for: ERBB2 Regulates MED24 during Cancer Progression in Mice with Pten and Smad4 Deletion in the Pulmonary Epithelium
Source: Cells. 2019 Jun 19;8(6):615. doi: 10.3390/cells8060615 (PMC6627404; doi:10.3390/cells8060615)
Supplement: Supplementary file 1 [file cells-08-00615-s001.zip › Cells-515655-supp-final/Table S6.xlsx]

## Sheet: Sheet1
ERBB2 Correlated Gene	Cytoband	Spearman's Correlation	p-Value	q-Value
GRB7	17q12	0.59062	5.11339e-23	1.02442e-18
PGAP3	17q12	0.577863	6.89607e-22	6.41326e-18
EVPL	17q25.1	0.576198	9.60357e-22	6.41326e-18
ORMDL3	17q21.1	0.570917	2.71185e-21	1.35823e-17
RETREG3	17q21.2	0.554691	5.87697e-20	2.35478e-16
RBBP8NL	20q13.33	0.530411	4.33652e-18	1.44796e-14
RUNDC1	17q21.31	0.529444	5.111e-18	1.46277e-14
NECTIN4	1q23.3	0.512027	9.01524e-17	2.25764e-13
PIP4K2B	17q12	0.506642	2.11882e-16	4.71649e-13
PRSS8	16p11.2	0.494573	1.36339e-15	2.73142e-12
CGN	1q21.3	0.488055	3.61593e-15	6.5856e-12
MED24	17q21.1	0.484568	6.04122e-15	1.00858e-11
PNMT	17q12	0.482389	8.3018e-15	1.27937e-11
TMEM94	17q25.1	0.479802	1.20711e-14	1.72737e-11
NEK8	17q11.2	0.47638	1.97138e-14	2.63297e-11
PLEKHH3	17q21.2	0.475586	2.20724e-14	2.76375e-11
ST6GALNAC1	17q25.1	0.474866	2.44483e-14	2.77141e-11
SIPA1L3	19q13.13-q13.2	0.474737	2.49003e-14	2.77141e-11
DGCR2	22q11.21	0.472594	3.37052e-14	3.55395e-11
CACFD1	9q34.2	0.469173	5.44075e-14	5.45e-11
PPL	16p13.3	0.464299	1.06669e-13	1.01762e-10
WIPF2	17q21.2	0.463376	1.2103e-13	1.10214e-10
HID1	17q25.1	0.461555	1.55094e-13	1.35094e-10
SPTBN2	11q13.2	0.459582	2.02565e-13	1.69091e-10
MYH14	19q13.33	0.458238	2.42758e-13	1.94536e-10
PDK2	17q21.33	0.457718	2.603e-13	2.00571e-10
CDC42BPG	11q13.1	0.454666	3.91198e-13	2.90269e-10
PHF12	17q11.2	0.449727	7.49746e-13	5.31738e-10
RPS6KA2	6q27	0.449526	7.69712e-13	5.31738e-10
CYB561	17q23.3	0.448138	9.22254e-13	6.15881e-10
JUP	17q21.2	0.444173	1.53923e-12	9.94741e-10
MFSD6	2q32.2	0.440634	2.4176e-12	1.51357e-09
ZNF212	7q36.1	0.436894	3.87402e-12	2.35188e-09
CSNK1D	17q25.3	0.433025	6.2718e-12	3.69556e-09
RECQL5	17q25.1	0.431913	7.19467e-12	4.00383e-09
FLJ23867	1q25.2	0.431588	7.48815e-12	4.05453e-09
SLC38A10	17q25.3	0.430106	8.98385e-12	4.73638e-09
CASKIN2	17q25.1	0.42939	9.80679e-12	4.95754e-09
RAI1	17p11.2	0.429314	9.89826e-12	4.95754e-09
PPP1R9A	7q21.3	0.428964	1.03308e-11	5.04799e-09
ILDR1	3q13.33	0.428235	1.12911e-11	5.38584e-09
SCNN1A	12p13.31	0.427174	1.28462e-11	5.98512e-09
KIAA0319L	1p34.3	0.426365	1.41693e-11	6.45154e-09
BAIAP2-DT	17q25.3	0.425667	1.54176e-11	6.86392e-09
DDR1	6p21.33	0.42308	2.10444e-11	8.88251e-09
MLLT6	17q12	0.422986	2.12818e-11	8.88251e-09
RARA	17q21.2	0.422456	2.26737e-11	9.27029e-09
SUPT6H	17q11.2	0.421024	2.68952e-11	1.07764e-08
TOM1L2	17p11.2	0.420829	2.7527e-11	1.08133e-08
LLGL2	17q25.1	0.419501	3.22213e-11	1.24139e-08
EPN3	17q21.33	0.419269	3.31205e-11	1.25195e-08
RAB40C	16p13.3	0.418792	3.50388e-11	1.29994e-08
HDAC5	17q21.31	0.418356	3.68882e-11	1.34367e-08
RAB19	7q34	0.416953	4.35068e-11	1.52915e-08
CEACAM6	19q13.2	0.414591	5.73476e-11	1.98087e-08
SRCIN1	17q12	0.41176	7.96163e-11	2.65839e-08
PLXNB2	22q13.33	0.409163	1.07289e-10	3.46681e-08
2018-09-09	17q25.3	0.407943	1.23321e-10	3.80093e-08
DHRS11	17q12	0.407101	1.35721e-10	4.05827e-08
KIAA1522	1p35.1	0.406299	1.48647e-10	4.37939e-08
DYRK1B	19q13.2	0.404017	1.92321e-10	5.56684e-08
C1ORF226	1q23.3	0.403916	1.94509e-10	5.56684e-08
AKAP1	17q22	0.403664	2.00106e-10	5.64637e-08
TUBG2	17q21.2	0.403332	2.0769e-10	5.77896e-08
RAB11FIP4	17q11.2	0.403096	2.13253e-10	5.85248e-08
LSM14B	20q13.33	0.401295	2.60802e-10	7.06068e-08
RHBDF1	16p13.3	0.400967	2.70518e-10	7.13099e-08
TP53I11	11p11.2	0.399662	3.12706e-10	7.86181e-08
SSH3	11q13.2	0.399652	3.13048e-10	7.86181e-08
ARHGEF5	7q35	0.399627	3.13939e-10	7.86181e-08
LRCH4	7q22.1	0.398233	3.66233e-10	9.05816e-08
SCAMP2	15q24.1	0.397927	3.78788e-10	9.25443e-08
BCAM	19q13.32	0.397515	3.96379e-10	9.56753e-08
BRF1	14q32.33	0.397182	4.1118e-10	9.80665e-08
NBR1	17q21.31	0.397043	4.17512e-10	9.84051e-08
ATP13A2	1p36.13	0.396205	4.57684e-10	1.06619e-07
SGSM2	17p13.3	0.395925	4.71939e-10	1.08676e-07
ERBB3	12q13.2	0.395621	4.87886e-10	1.10835e-07
TBCD	17q25.3	0.395538	4.92379e-10	1.10835e-07
BECN1	17q21.31	0.393977	5.83686e-10	1.29928e-07
GRHL1	2p25.1	0.393645	6.05156e-10	1.33227e-07
F11R	1q23.3	0.39098	8.07279e-10	1.73904e-07
CACNB3	12q13.12	0.389501	9.46188e-10	1.95422e-07
SPATA20	17q21.33	0.388753	1.02509e-09	2.09557e-07
TMC4	19q13.42	0.388252	1.08142e-09	2.16651e-07
ARVCF	22q11.21	0.387952	1.11655e-09	2.21474e-07
B4GALNT3	12p13.33	0.387824	1.1319e-09	2.22319e-07
ZNF341	20q11.22	0.387545	1.16605e-09	2.26802e-07
IL17RE	3p25.3	0.386704	1.27497e-09	2.45604e-07
USP21	1q23.3	0.386533	1.2984e-09	2.47734e-07
CNNM3	2q11.2	0.384856	1.55032e-09	2.90273e-07
LFNG	7p22.3	0.384423	1.62271e-09	3.01012e-07
ESRP2	16q22.1	0.38342	1.80318e-09	3.31421e-07
CRTC1	19p13.11	0.383089	1.86696e-09	3.39129e-07
CELSR1	22q13.31	0.383027	1.87897e-09	3.39129e-07
TECPR1	7q21.3	0.382486	1.9886e-09	3.52562e-07
ABCC10	6p21.1	0.38224	2.04033e-09	3.58562e-07
NUMA1	11q13.4	0.381207	2.27273e-09	3.9304e-07
NOS1AP	1q23.3	0.381194	2.27577e-09	3.9304e-07
ZNF687	1q21.3	0.380468	2.4543e-09	4.08699e-07
TMC6	17q25.3	0.380458	2.45682e-09	4.08699e-07
FAM83E	19q13.33	0.380436	2.46237e-09	4.08699e-07
CAMSAP3	19p13.2	0.380413	2.46843e-09	4.08699e-07
BICDL2	16p13.3	0.379688	2.66128e-09	4.35062e-07
ZNF512B	20q13.33	0.379396	2.743e-09	4.43171e-07
TJP3	19p13.3	0.379012	2.85408e-09	4.5743e-07
TNK1	17p13.1	0.377884	3.20658e-09	5.09846e-07
ATXN7L3	17q21.31	0.377795	3.23603e-09	5.10477e-07
HDAC11	3p25.1	0.377389	3.37422e-09	5.28118e-07
PSD4	2q14.1	0.377166	3.45243e-09	5.36171e-07
EXOC7	17q25.1	0.376764	3.59773e-09	5.50205e-07
NSF	17q21.31	0.376481	3.70372e-09	5.54742e-07
SLC44A2	19p13.2	0.376467	3.70934e-09	5.54742e-07
GGA3	17q25.1	0.376464	3.71047e-09	5.54742e-07
SDC1	2p24.1	0.376373	3.74514e-09	5.55779e-07
AHDC1	1p36.11-p35.3	0.376197	3.81311e-09	5.61705e-07
SCAP	3p21.31	0.375748	3.99274e-09	5.79641e-07
ZNF282	7q36.1	0.374296	4.63015e-09	6.57876e-07
FLOT2	17q11.2	0.374201	4.67498e-09	6.59567e-07
RGL3	19p13.2	0.373962	4.78984e-09	6.67456e-07
FAM222B	17q11.2	0.373472	5.03435e-09	6.95573e-07
MOSPD3	7q22.1	0.373211	5.16961e-09	7.09369e-07
TMEM63A	1q42.12	0.372407	5.60797e-09	7.61244e-07
PCGF2	17q12	0.37225	5.69758e-09	7.66075e-07
TMEM150A	2p11.2	0.371401	6.20738e-09	8.23567e-07
GTF2IP1	7q11.23	0.370574	6.74574e-09	8.69491e-07
UPF1	19p13.11	0.370538	6.77052e-09	8.69491e-07
CLIC6	21q22.12	0.370283	6.94578e-09	8.86316e-07
IFT140	16p13.3	0.369894	7.22262e-09	9.1581e-07
KANSL1	17q21.31	0.369779	7.30592e-09	9.20546e-07
ITGA3	17q21.33	0.369473	7.53387e-09	9.43335e-07
PLEKHM1	17q21.31	0.369044	7.86427e-09	9.72548e-07
B3GNT7	2q37.1|2q37.1	0.368359	8.42054e-09	1.03495e-06
SLC44A4	6p21.33	0.367911	8.80481e-09	1.07558e-06
BRD1	22q13.33	0.367704	8.98823e-09	1.08999e-06
C1ORF116	1q32.1	0.367656	9.03155e-09	1.08999e-06
RAPGEFL1	17q21.1	0.367553	9.12418e-09	1.09457e-06
ACACA	17q12	0.367235	9.41774e-09	1.12307e-06
NBEAL2	3p21.31	0.366648	9.98256e-09	1.16954e-06
DOP1B	21q22.12	0.366249	1.03856e-08	1.20269e-06
FOXP4	6p21.1	0.365674	1.09934e-08	1.26576e-06
SLC39A11	17q24.3-q25.1	0.364636	1.21782e-08	1.39416e-06
PBXIP1	1q21.3	0.364408	1.24544e-08	1.41048e-06
SMARCA4	19p13.2	0.364368	1.25041e-08	1.41048e-06
XYLT2	17q21.33	0.363969	1.30036e-08	1.45539e-06
LRRC45	17q25.3	0.363836	1.31748e-08	1.46635e-06
SLC12A9	7q22.1	0.363573	1.35198e-08	1.49644e-06
CNP	17q21.2	0.363199	1.40245e-08	1.54377e-06
PACS2	14q32.33	0.363142	1.41033e-08	1.54397e-06
SMG5	1q22	0.36296	1.43562e-08	1.56311e-06
ELF3	1q32.1	0.362257	1.53782e-08	1.65638e-06
ZBTB42	14q32.33	0.362114	1.55944e-08	1.67069e-06
CAMK2G	10q22.2	0.361749	1.61597e-08	1.72203e-06
CUEDC1	17q22	0.361122	1.71777e-08	1.81125e-06
TAOK2	16p11.2	0.36105	1.72984e-08	1.81443e-06
C15ORF39	15q24.2	0.360865	1.76115e-08	1.82812e-06
RPTOR	17q25.3	0.360353	1.85091e-08	1.9016e-06
ZNF786	7q36.1	0.359991	1.91722e-08	1.94972e-06
THRA	17q21.1	0.359763	1.96e-08	1.98317e-06
CLDN4	7q11.23	0.359466	2.01714e-08	2.03072e-06
SHROOM3	4q21.1	0.359061	2.09755e-08	2.10112e-06
DHRS13	17q11.2	0.359006	2.10877e-08	2.10185e-06
AGRN	1p36.33	0.358948	2.12066e-08	2.10323e-06
MKRN1	7q34	0.358563	2.20085e-08	2.17201e-06
RNF208	9q34.3	0.358498	2.21471e-08	2.17498e-06
TNNI1	1q32.1	0.358167	2.28645e-08	2.23447e-06
PITPNM3	17p13.2-p13.1	0.358098	2.30181e-08	2.23856e-06
SREBF1	17p11.2	0.357153	2.52068e-08	2.43958e-06
COASY	17q21.2	0.357047	2.54634e-08	2.45256e-06
ZNF213	16p13.3	0.356424	2.70308e-08	2.5489e-06
TMEM104	17q25.1	0.356302	2.7349e-08	2.5489e-06
ARHGAP8	22q13.31	0.3563	2.73542e-08	2.5489e-06
TSC2	16p13.3	0.356157	2.7731e-08	2.57205e-06
TMPRSS13	11q23.3	0.355898	2.84246e-08	2.62423e-06
EPB41L4A	5q22.1-q22.2	0.355528	2.94492e-08	2.70636e-06
PPP1R13B	14q32.33	0.355349	2.99551e-08	2.74027e-06
EPN2	17p11.2	0.35511	3.06445e-08	2.77797e-06
CEP131	17q25.3	0.354338	3.29815e-08	2.96301e-06
EPS8L2	11p15.5	0.354072	3.38265e-08	3.02536e-06
FN3K	17q25.3	0.353714	3.49955e-08	3.116e-06
LARGE2	11p11.2	0.352646	3.8719e-08	3.43228e-06
LMTK2	7q21.3	0.352299	4.00056e-08	3.52047e-06
ZER1	9q34.11	0.352284	4.00652e-08	3.52047e-06
LASP1	17q12	0.351711	4.22891e-08	3.69965e-06
EZR	6q25.3	0.351274	4.40642e-08	3.83818e-06
CCDC120	Xp11.23	0.350004	4.96377e-08	4.21685e-06
FSCN2	17q25.3	0.349996	4.96743e-08	4.21685e-06
CHMP4B	20q11.22	0.349802	5.05859e-08	4.27611e-06
ALDH4A1	1p36.13	0.349656	5.12813e-08	4.29861e-06
FAM234A	16p13.3	0.349576	5.16657e-08	4.3128e-06
SMIM5	17q25.1	0.349107	5.39818e-08	4.46889e-06
SLC9A3R2	16p13.3	0.348642	5.63717e-08	4.62849e-06
TLE2	19p13.3	0.348011	5.97829e-08	4.84895e-06
COG7	16p12.2	0.347838	6.07497e-08	4.9075e-06
INPPL1	11q13.4	0.347757	6.12135e-08	4.92511e-06
TNRC18	7p22.1	0.347703	6.15171e-08	4.92973e-06
TRAPPC12	2p25.3	0.347158	6.47104e-08	5.14448e-06
DUSP8	11p15.5	0.347046	6.53848e-08	5.17754e-06
CLEC16A	16p13.13	0.346525	6.86179e-08	5.41217e-06
TM7SF2	11q13.1	0.346394	6.9449e-08	5.45624e-06
CNGA1	4p12	0.345956	7.23183e-08	5.65947e-06
PPP1R26	9q34.3	0.34583	7.31637e-08	5.70335e-06
DUS1L	17q25.3	0.345559	7.50169e-08	5.80266e-06
ARHGEF11	1q23.1	0.345486	7.55232e-08	5.81936e-06
ABCC3	17q21.33	0.345346	7.65041e-08	5.87235e-06
KLHL26	19p13.11	0.345001	7.89743e-08	6.03882e-06
POR	7q11.23	0.344951	7.93406e-08	6.04376e-06
GPD1L	3p22.3	0.344803	8.04274e-08	6.10335e-06
CXXC5	5q31.2	0.344666	8.144e-08	6.13371e-06
PIGQ	16p13.3	0.344545	8.23527e-08	6.17923e-06
LGALS3BP	17q25.3	0.344403	8.34339e-08	6.23699e-06
BCL9	1q21.2	0.34432	8.40708e-08	6.25162e-06
BTBD9	6p21.2	0.344297	8.42537e-08	6.25162e-06
PAK6	15q15.1	0.34295	9.53065e-08	6.94316e-06
YPEL3	16p11.2	0.342779	9.68118e-08	7.02728e-06
IGSF9	1q23.2	0.342627	9.81632e-08	7.07559e-06
MARK2	11q13.1	0.342546	9.88901e-08	7.07559e-06
SPACA4	19q13.33	0.342349	1.00684e-07	7.17832e-06
STARD3	17q12	0.342116	1.02843e-07	7.30623e-06
USP43	17p13.1	0.341996	1.03976e-07	7.36063e-06
BCR	22q11.23	0.341914	1.04754e-07	7.36364e-06
PAK4	19q13.2	0.34186	1.05272e-07	7.3742e-06
SYNRG	17q12	0.341811	1.05736e-07	7.37443e-06
ZNF629	16p11.2	0.341284	1.10931e-07	7.66342e-06
ST14	11q24.3	0.341222	1.11549e-07	7.66896e-06
ICAM4	19p13.2	0.341171	1.12069e-07	7.66896e-06
TMCO4	1p36.13	0.341162	1.1216e-07	7.66896e-06
UBE2O	17q25.1	0.339907	1.25668e-07	8.48085e-06
MAN2B2	4p16.1	0.339732	1.27665e-07	8.5255e-06
CEP170B	14q32.33	0.339555	1.29728e-07	8.60588e-06
ATG2A	11q13.1	0.339404	1.31507e-07	8.69508e-06
KLHDC7A	1p36.13	0.339217	1.33736e-07	8.8134e-06
KCTD2	17q25.1	0.338694	1.40196e-07	9.14882e-06
PIAS3	1q21.1	0.338489	1.42795e-07	9.28814e-06
USP54	10q22.2	0.338277	1.45543e-07	9.40302e-06
NR2F6	19p13.11	0.3377	1.53279e-07	9.84229e-06
PPFIBP2	11p15.4	0.337544	1.55436e-07	9.91718e-06
CACNB1	17q12	0.337358	1.58053e-07	1.00522e-05
STAT3	17q21.2	0.337183	1.60543e-07	1.01782e-05
FAM214A	15q21.2-q21.3	0.337095	1.61824e-07	1.02271e-05
RAB40B	17q25.3	0.336432	1.71699e-07	1.07831e-05
EPHB4	7q22.1	0.336169	1.75782e-07	1.1005e-05
ABHD15	17q11.2	0.33585	1.80845e-07	1.12248e-05
SLC9A8	20q13.13	0.335236	1.91009e-07	1.17744e-05
SLC37A1	21q22.3	0.334454	2.04725e-07	1.25044e-05
RAB11FIP1	8p11.23	0.334132	2.10659e-07	1.28202e-05
TAF15	17q12	0.332949	2.33863e-07	1.41121e-05
PRMT8	12p13.32	0.332836	2.36217e-07	1.41883e-05
PLXNB3	Xq28	0.33282	2.36542e-07	1.41883e-05
FAAP100	17q25.3	0.332708	2.38897e-07	1.42868e-05
ACSS1	20p11.21	0.332548	2.42283e-07	1.44461e-05
BMF	15q15.1	0.33228	2.48072e-07	1.47474e-05
FAM174B	15q26.1	0.33211	2.518e-07	1.49247e-05
SP2	17q21.32	0.331694	2.61178e-07	1.53895e-05
FBF1	17q25.1	0.331109	2.74933e-07	1.61053e-05
GIT1	17q11.2	0.331067	2.75946e-07	1.61175e-05
CTNNA1	5q31.2	0.330541	2.88937e-07	1.67299e-05
CDH1	16q22.1	0.330006	3.02747e-07	1.74791e-05
SLC25A42	19p13.11	0.329915	3.05153e-07	1.75674e-05
PTPRF	1p34.2	0.329736	3.09968e-07	1.77934e-05
OCLN	5q13.2	0.329702	3.10875e-07	1.77945e-05
PPIL2	22q11.21	0.329427	3.18418e-07	1.81743e-05
FASN	17q25.3	0.329051	3.29031e-07	1.86209e-05
SH3BP5L	1q44	0.328953	3.31836e-07	1.86219e-05
BAIAP2	17q25.3	0.32875	3.37747e-07	1.89006e-05
TMEM184A	7p22.3	0.32795	3.62014e-07	2.02022e-05
MYORG	9p13.3	0.327901	3.63564e-07	2.02229e-05
DDX42	17q23.3	0.327874	3.64403e-07	2.02229e-05
SBK1	16p12.1	0.327804	3.6662e-07	2.02897e-05
VWA7	6p21.33	0.327727	3.69069e-07	2.03317e-05
FNBP1L	1p22.1	0.327672	3.70838e-07	2.03317e-05
SAMD12	8q24.11-q24.12	0.327234	3.85149e-07	2.08175e-05
ZBTB7B	1q21.3	0.327223	3.8551e-07	2.08175e-05
ZNF446	19q13.43	0.327167	3.87387e-07	2.08627e-05
EPB41L1	20q11.23	0.327036	3.918e-07	2.09875e-05
PRR12	19q13.33	0.326898	3.96464e-07	2.11807e-05
CDC42BPB	14q32.32	0.326807	3.99614e-07	2.1252e-05
MYH7B	20q11.22	0.326607	4.0656e-07	2.15373e-05
LSR	19q13.12	0.326394	4.14072e-07	2.18303e-05
YIPF3	6p21.1	0.325864	4.33419e-07	2.26886e-05
HGS	17q25.3	0.325737	4.38185e-07	2.28609e-05
AFDN	6q27	0.325681	4.4027e-07	2.291e-05
MUC20	3q29	0.325295	4.5513e-07	2.35609e-05
CADPS2	7q31.32	0.325234	4.57524e-07	2.36238e-05
PRX	19q13.2	0.324416	4.90717e-07	2.51427e-05
HNF1B	17q12	0.324386	4.9196e-07	2.51427e-05
CC2D1A	19p13.12	0.324214	4.99274e-07	2.54515e-05
TSPAN3	15q24.3	0.323774	5.18387e-07	2.61596e-05
UBN2	7q34	0.3236	5.26121e-07	2.64168e-05
NPLOC4	17q25.3	0.323539	5.28871e-07	2.64885e-05
C6ORF47	6p21.33	0.323495	5.30876e-07	2.65226e-05
UNK	17q25.1	0.323234	5.42786e-07	2.70502e-05
ARHGEF19	1p36.13	0.323149	5.46767e-07	2.71205e-05
DNAJC5	20q13.33	0.322903	5.58315e-07	2.75986e-05
DAG1	3p21.31	0.322598	5.72971e-07	2.79292e-05
SCRIB	8q24.3	0.322543	5.75667e-07	2.79925e-05
LRRC75B	22q11.23	0.322479	5.7881e-07	2.80422e-05
DAGLA	11q12.2	0.322465	5.79489e-07	2.80422e-05
TMEM63B	6p21.1	0.32237	5.84168e-07	2.82005e-05
PHRF1	11p15.5	0.322068	5.99372e-07	2.87957e-05
SLC37A3	7q34	0.321893	6.0831e-07	2.90819e-05
AGPAT3	21q22.3	0.321866	6.09684e-07	2.90819e-05
MTMR4	17q22	0.321608	6.23177e-07	2.9655e-05
LZTS3	20p13	0.321398	6.34358e-07	3.00443e-05
CLDN3	7q11.23	0.321013	6.55328e-07	3.08914e-05
MGRN1	16p13.3	0.320278	6.97244e-07	3.25608e-05
USP40	2q37.1	0.320235	6.99799e-07	3.26041e-05
MYO1C	17p13.3	0.320096	7.08044e-07	3.29117e-05
UNC45A	15q26.1	0.319733	7.30005e-07	3.3698e-05
TRIM24	7q33-q34	0.319492	7.44924e-07	3.41506e-05
GAK	4p16.3	0.319291	7.57647e-07	3.46546e-05
QSOX1	1q25.2	0.319002	7.7622e-07	3.54232e-05
NEDD4L	18q21.31	0.318877	7.84417e-07	3.57159e-05
LMO7	13q22.2	0.318363	8.18917e-07	3.72022e-05
MIEF2	17p11.2	0.318208	8.2959e-07	3.76018e-05
FRAT1	10q24.1	0.318002	8.44017e-07	3.79126e-05
RALGPS1	9q33.3	0.317858	8.54233e-07	3.82857e-05
ZNF710	15q26.1	0.317218	9.01096e-07	4.01168e-05
MALL	2q13	0.317086	9.11074e-07	4.03815e-05
LRP5	11q13.2	0.316805	9.32647e-07	4.11556e-05
WNT3	17q21.31-q21.32	0.31611	9.88051e-07	4.33142e-05
SHMT1	17p11.2	0.315958	1.00058e-06	4.35776e-05
ARL8A	1q32.1	0.315852	1.00946e-06	4.38689e-05
KIAA0556	16p12.1	0.315644	1.02703e-06	4.42917e-05
TNRC6C	17q25.3	0.315557	1.03444e-06	4.43768e-05
PLEKHG6	12p13.31	0.31542	1.04625e-06	4.47718e-05
NKX2-1	14q13.3	0.315332	1.05388e-06	4.47718e-05
KPNA7	7q22.1	0.315321	1.05482e-06	4.47718e-05
FAM149A	4q35.1	0.315109	1.0735e-06	4.53723e-05
MED1	17q12	0.314661	1.11406e-06	4.68886e-05
DHX8	17q21.31	0.313561	1.21973e-06	5.08025e-05
SPINT1	15q15.1	0.313427	1.23325e-06	5.10475e-05
DAPK2	15q22.31	0.313244	1.25188e-06	5.14147e-05
MMP15	16q21	0.313239	1.25239e-06	5.14147e-05
CASZ1	1p36.22	0.312946	1.28287e-06	5.24512e-05
SLC43A2	17p13.3	0.312739	1.30485e-06	5.31025e-05
GIGYF1	7q22.1	0.312644	1.31513e-06	5.32268e-05
SLC26A11	17q25.3	0.311967	1.39007e-06	5.59211e-05
RTL10	22q11.21	0.311792	1.41e-06	5.66092e-05
LTBP3	11q13.1	0.311701	1.42061e-06	5.69209e-05
FARP2	2q37.3	0.311639	1.42772e-06	5.70917e-05
FOXK2	17q25.3	0.311595	1.4329e-06	5.71848e-05
EVPLL	17p11.2	0.311402	1.45565e-06	5.77492e-05
DCAF7	17q23.3	0.311296	1.46828e-06	5.78788e-05
PRKCD	3p21.1	0.311258	1.47289e-06	5.78788e-05
GSE1	16q24.1	0.311214	1.47811e-06	5.78788e-05
RBM47	4p14	0.311206	1.47918e-06	5.78788e-05
CUL7	6p21.1	0.311128	1.48861e-06	5.81341e-05
MYO1D	17q11.2	0.310949	1.51042e-06	5.8643e-05
OTUD7B	1q21.2	0.310822	1.52615e-06	5.91391e-05
CTTN	11q13.3	0.310602	1.55372e-06	6.00911e-05
TRIM62	1p35.1	0.310438	1.57454e-06	6.04299e-05
ALDH3B1	11q13.2	0.310357	1.58493e-06	6.07122e-05
ARAP1	11q13.4	0.310065	1.62297e-06	6.20507e-05
MUC15	11p14.2	0.309829	1.65444e-06	6.31334e-05
CHD6	20q12	0.309741	1.66627e-06	6.3464e-05
OSBPL7	17q21.32	0.30967	1.67589e-06	6.37094e-05
MAPK8IP1	11p11.2	0.309047	1.76266e-06	6.65139e-05
SYNE2	14q23.2	0.308775	1.80175e-06	6.75958e-05
BAIAP2L1	7q21.3-q22.1	0.308434	1.85209e-06	6.93548e-05
SH3BGRL2	6q14.1	0.307701	1.96478e-06	7.28934e-05
ARID1A	1p36.11	0.307032	2.07346e-06	7.62197e-05
DIDO1	20q13.33	0.306964	2.08466e-06	7.64909e-05
EMP2	16p13.13	0.306843	2.10505e-06	7.7098e-05
YPEL1	22q11.21-q11.22	0.306727	2.1248e-06	7.76792e-05
DYNLL2	17q22	0.306696	2.13002e-06	7.77281e-05
PLPP2	19p13.3	0.30639	2.18286e-06	7.90802e-05
OVOL2	20p11.23	0.306356	2.18889e-06	7.91556e-05
ZNF398	7q36.1	0.306169	2.22199e-06	8.00636e-05
CERS2	1q21.3	0.306114	2.23166e-06	8.02676e-05
LPIN2	18p11.31	0.306014	2.24969e-06	8.07713e-05
DDAH1	1p22.3	0.305945	2.26215e-06	8.10733e-05
LNX1	4q12	0.305824	2.28402e-06	8.15652e-05
DHTKD1	10p14	0.30569	2.30864e-06	8.22976e-05
MEF2D	1q22	0.305654	2.31538e-06	8.23912e-05
SPIRE2	16q24.3	0.30498	2.44323e-06	8.648e-05
RAB25	1q22	0.304858	2.46715e-06	8.71727e-05
SH2D4A	8p21.3	0.304835	2.47161e-06	8.71766e-05
VIPR1	3p22.1	0.304669	2.50444e-06	8.81791e-05
PLXNA2	1q32.2	0.304534	2.53151e-06	8.8976e-05
CRACR2B	11p15.5	0.30448	2.54246e-06	8.90833e-05
ANXA11	10q22.3	0.304475	2.54346e-06	8.90833e-05
PIGS	17q11.2	0.304278	2.58366e-06	9.03336e-05
DOCK6	19p13.2	0.303511	2.74569e-06	9.46768e-05
CADM4	19q13.31	0.303468	2.75515e-06	9.46771e-05
DAB2IP	9q33.2	0.302817	2.90082e-06	9.90036e-05
UNC13B	9p13.3	0.302704	2.92695e-06	9.97252e-05
CCDC57	17q25.3	0.302564	2.95951e-06	0.000100626
GALNT11	7q36.1|7q36.1	0.302394	2.99942e-06	0.000101676
SRPK3	Xq28	0.302164	3.05441e-06	0.000103365
UNC93B1	11q13.2	0.301907	3.1169e-06	0.000105302
SLC46A1	17q11.2	0.301775	3.14952e-06	0.000106225
ARFGEF3	6q23.3-q24.1	0.301721	3.16275e-06	0.000106492
GGT6	17p13.2	0.301127	3.31407e-06	0.000111027
C6ORF89	6p21.2	0.300949	3.36073e-06	0.000112028
FBXW4	10q24.32	0.300917	3.36907e-06	0.000112119
ZBTB4	17p13.1	0.300427	3.50111e-06	0.000115554
PLAGL2	20q11.21	0.299564	3.74564e-06	0.000122615
AXIN1	16p13.3	0.299364	3.80465e-06	0.000124141
CNNM4	2q11.2	0.299334	3.81344e-06	0.000124225
ICAM5	19p13.2	0.299245	3.84024e-06	0.000124895
ARRB1	11q13.4	0.299122	3.87705e-06	0.000125888
ANKRD40	17q21.33	0.298759	3.98827e-06	0.000128872
FYCO1	3p21.31	0.298717	4.00146e-06	0.00012909
PTPN23	3p21.31	0.298386	4.10598e-06	0.000130986
RORC	1q21.3	0.298221	4.15889e-06	0.000132463
CHADL	22q13.2	0.298053	4.21342e-06	0.000133726
UBQLN4	1q22	0.298049	4.21471e-06	0.000133726
ACOX1	17q25.1	0.297844	4.28237e-06	0.000135449
MYO5C	15q21.2	0.29754	4.38446e-06	0.000138111
PLXNB1	3p21.31	0.297476	4.4063e-06	0.000138581
NOL4L	20q11.21	0.297309	4.46391e-06	0.000138895
ZNF750	17q25.3	0.297286	4.47176e-06	0.000138895
MTHFR	1p36.22	0.297176	4.51017e-06	0.000139871
DHCR24	1p32.3	0.296984	4.57745e-06	0.000141519
MEGF8	19q13.2	0.296808	4.64037e-06	0.000143022
RNF40	16p11.2	0.2967	4.67909e-06	0.000143642
CPAMD8	19p13.11	0.296559	4.73035e-06	0.000144728
IFT172	2p23.3	0.296528	4.74153e-06	0.000144805
POGK	1q24.1	0.296445	4.77232e-06	0.000145302
BRPF3	6p21.31	0.296268	4.83779e-06	0.000146627
DNAJB2	2q35	0.295921	4.96902e-06	0.000149924
ADAM15	1q21.3	0.295886	4.98225e-06	0.000150097
TM9SF4	20q11.21	0.295333	5.19899e-06	0.00015569
MEN1	11q13.1	0.295285	5.21834e-06	0.000155737
TLCD1	17q11.2	0.295024	5.32377e-06	0.0001582
RHBDD2	7q11.23	0.295007	5.33104e-06	0.0001582
PYGO2	1q21.3	0.294888	5.37969e-06	0.000158826
HECTD3	1p34.1	0.294855	5.39355e-06	0.000158826
GRID2IP	7p22.1	0.294848	5.39653e-06	0.000158826
ALG12	22q13.33	0.294421	5.57605e-06	0.000163319
CYTH1	17q25.3	0.294362	5.60138e-06	0.000163822
GCC1	7q32.1	0.294236	5.65537e-06	0.00016468
TMTC4	13q32.3	0.294209	5.66734e-06	0.000164789
RERE	1p36.23	0.294111	5.70985e-06	0.000165784
TMPRSS2	21q22.3	0.29409	5.71891e-06	0.000165807
DNASE1	16p13.3	0.293583	5.94531e-06	0.000171081
UBTF	17q21.31	0.293549	5.96059e-06	0.000171081
KMT2C	7q36.1	0.293405	6.02647e-06	0.000172724
TRRAP	7q22.1	0.293378	6.03873e-06	0.000172829
CNPPD1	2q35	0.293328	6.06196e-06	0.000173246
PALM3	19p13.12	0.293252	6.09715e-06	0.000174003
CC2D1B	1p32.3	0.293205	6.11923e-06	0.000174385
ATP1B1	1q24.2	0.293009	6.21102e-06	0.000176749
ADGRG1	16q21	0.292739	6.34019e-06	0.000180169
OR2A7	7q35	0.292609	6.40333e-06	0.000181706
APOD	3q29	0.292526	6.44382e-06	0.000182596
MED16	19p13.3	0.292403	6.50452e-06	0.000184056
ARHGEF35	7q35	0.29231	6.55053e-06	0.000184836
KRTAP5-AS1	11p15.5	0.292262	6.57476e-06	0.000185259
SPDYE3	7q22.1	0.292242	6.58449e-06	0.000185272
TAF4	20q13.33	0.292207	6.60228e-06	0.000185512
FLII	17p11.2	0.291821	6.79844e-06	0.000190565
NEURL4	17p13.1	0.291797	6.81066e-06	0.000190565
CAPN5	11q13.5	0.291659	6.88236e-06	0.000192179
SETD1A	16p11.2	0.291566	6.9309e-06	0.000193121
LRRC56	11p15.5	0.291424	7.00589e-06	0.000194399
CNKSR1	1p36.11	0.291158	7.14859e-06	0.000198084
ASB16-AS1	17q21.31	0.290763	7.36562e-06	0.000203816
CASC3	17q21.1	0.290639	7.43454e-06	0.000205439
TMEM8A	16p13.3	0.290313	7.62002e-06	0.000209986
PRR15L	17q21.32	0.29026	7.65069e-06	0.000210541
KAT7	17q21.33	0.290175	7.69979e-06	0.000211312
AKT1	14q32.33	0.290124	7.72904e-06	0.000211824
KIF1C	17p13.2	0.289749	7.95095e-06	0.000217608
ADCY6	12q13.12	0.289605	8.03758e-06	0.000219679
ANO8	19p13.11	0.289496	8.10344e-06	0.000221177
LSS	21q22.3	0.289331	8.20501e-06	0.000223551
JMJD8	16p13.3	0.289317	8.21353e-06	0.000223551
PPP1R9B	17q21.33	0.289151	8.31642e-06	0.000225629
NF1	17q11.2	0.289014	8.40247e-06	0.00022748
ZNF652	17q21.32-q21.33	0.288967	8.43238e-06	0.000227674
REPIN1	7q36.1	0.288826	8.52172e-06	0.000229777
PATZ1	22q12.2	0.288768	8.55873e-06	0.000230464
CWC25	17q12	0.288603	8.66571e-06	0.000232097
ZBTB12	6p21.33	0.288526	8.71581e-06	0.000233128
D2HGDH	2q37.3	0.288365	8.8214e-06	0.000235132
ESS2	22q11.21|22q11.2	0.288358	8.82597e-06	0.000235132
GGA1	22q13.1	0.28833	8.84423e-06	0.000235306
B3GNT8	19q13.2	0.288181	8.94404e-06	0.000237331
ECE1	1p36.12	0.287874	9.15157e-06	0.000242196
SOX4	6p22.3	0.287832	9.17995e-06	0.000242396
IGSF8	1q23.2	0.287827	9.18333e-06	0.000242396
CTF1	16p11.2	0.287749	9.23763e-06	0.000243189
GTF2IRD1	7q11.23	0.287695	9.27446e-06	0.000243838
TRPM4	19q13.33	0.287484	9.42176e-06	0.000247289
TRIM56	7q22.1	0.287453	9.44398e-06	0.000247289
MAPK7	17p11.2	0.287437	9.45511e-06	0.000247289
CNTROB	17p13.1	0.287333	9.52844e-06	0.000248882
SPRED2	2p14	0.287259	9.58115e-06	0.000249933
RAPH1	2q33.2	0.287137	9.6689e-06	0.000251777
AATK	17q25.3	0.287108	9.68954e-06	0.000251777
MEIS3P1	17p12	0.286952	9.80341e-06	0.000254406
ANKS1A	6p21.31	0.286843	9.88293e-06	0.000255807
TMEM175	4p16.3	0.286757	9.94625e-06	0.000256151
OSBPL2	20q13.33	0.286743	9.95648e-06	0.000256151
CYP2J2	1p32.1	0.286739	9.96013e-06	0.000256151
DCTN1	2p13.1	0.286699	9.98942e-06	0.000256574
HDAC6	Xp11.23	0.286556	1.00963e-05	0.000258655
LRSAM1	9q33.3-q34.11	0.28645	1.01765e-05	0.000260379
BAHCC1	17q25.3	0.285842	1.06461e-05	0.000271009
WDTC1	1p36.11	0.285807	1.06742e-05	0.000271379
GRAMD4	22q13.31	0.285506	1.09148e-05	0.000276096
ZFP41	8q24.3	0.285431	1.09756e-05	0.000277283
ATP7B	13q14.3	0.285108	1.12407e-05	0.000283622
NECTIN2	19q13.32	0.28506	1.12809e-05	0.00028428
MAPK3	16p11.2	0.285035	1.13015e-05	0.000284441
SUOX	12q13.2	0.284509	1.17498e-05	0.00029321
C2CD2L	11q23.3	0.284506	1.17524e-05	0.00029321
BPTF	17q24.2	0.28423	1.19933e-05	0.000297738
CABLES2	20q13.33	0.283954	1.22398e-05	0.000303106
LRFN3	19q13.12	0.283686	1.24839e-05	0.000308388
IGSF3	1p13.1	0.283545	1.26141e-05	0.000311219
NAA60	16p13.3	0.283263	1.28782e-05	0.000316467
OCM	7p22.1	0.283217	1.29215e-05	0.000316467
ABR	17p13.3	0.282812	1.33112e-05	0.00032482
C2CD3	11q13.4	0.282382	1.37372e-05	0.0003344
AMBRA1	11p11.2	0.282281	1.38397e-05	0.000336078
PCNX3	11q13.1	0.282106	1.40175e-05	0.00033859
ZSCAN25	7q22.1	0.282096	1.40276e-05	0.00033859
RNF123	3p21.31	0.28202	1.41057e-05	0.000339657
PLEKHA6	1q32.1	0.28194	1.41883e-05	0.000341235
BICRA	19q13.33	0.281831	1.43023e-05	0.000342741
SMPDL3B	1p35.3	0.281791	1.43435e-05	0.000343319
PRXL2B	1p36.32	0.281683	1.44576e-05	0.000344813
NDOR1	9q34.3	0.281469	1.46851e-05	0.000349824
NCSTN	1q23.2	0.281417	1.47412e-05	0.000350743
CDK18	1q32.1	0.281218	1.49558e-05	0.000354584
DLX4	17q21.33	0.28107	1.51178e-05	0.000356856
STRN4	19q13.32	0.281058	1.51308e-05	0.000356856
MAGI3	1p13.2	0.280875	1.53342e-05	0.000360571
MTMR3	22q12.2	0.280846	1.53662e-05	0.000360898
PELP1	17p13.2	0.280629	1.56106e-05	0.000365781
TRAK1	3p22.1	0.280229	1.60714e-05	0.000373953
PLEKHA7	11p15.2-p15.1	0.28021	1.60932e-05	0.000374027
CAPN1	11q13.1	0.280184	1.61244e-05	0.000374317
NTHL1	16p13.3	0.280144	1.61711e-05	0.000374967
MYO18A	17q11.2	0.280009	1.63299e-05	0.000377774
PACSIN3	11p11.2	0.279894	1.64671e-05	0.000380071
ITSN2	2p23.3	0.279787	1.65947e-05	0.000382576
GUSB	7q11.21	0.279717	1.66791e-05	0.000383608
WBP2	17q25.1	0.279699	1.67006e-05	0.000383608
CELSR2	1p13.3	0.279687	1.67161e-05	0.000383608
SRD5A3	4q12	0.279394	1.70743e-05	0.000389489
MROH6	8q24.3	0.279382	1.7089e-05	0.000389489
SMG6	17p13.3	0.279276	1.72198e-05	0.000392025
DCAKD	17q21.31	0.278762	1.78712e-05	0.000404099
SLC45A4	8q24.3	0.278685	1.79707e-05	0.000405891
ZFHX3	16q22.2-q22.3	0.278459	1.82671e-05	0.000411195
NLK	17q11.2	0.278401	1.83426e-05	0.000412431
SEMA6C	1q21.3	0.278375	1.83779e-05	0.00041276
ATP2A3	17p13.2	0.278326	1.8442e-05	0.000413736
CXCL16	17p13.2	0.278023	1.88498e-05	0.000421471
C6ORF132	6p21.1	0.277974	1.89155e-05	0.000422467
ABAT	16p13.2	0.27795	1.89491e-05	0.000422746
SIN3A	15q24.2	0.277895	1.90232e-05	0.000423456
SOX13	1q32.1	0.277827	1.91165e-05	0.000424361
CORO2A	9q22.33	0.27782	1.91274e-05	0.000424361
MUC1	1q22	0.277725	1.9258e-05	0.000426787
FGFR3	4p16.3	0.277146	2.00755e-05	0.000443432
IKZF2	2q34	0.277119	2.01139e-05	0.00044379
SMARCC2	12q13.2	0.27707	2.01851e-05	0.000444384
ABHD11	7q11.23	0.276661	2.07858e-05	0.000455606
KRBA1	7q36.1	0.276595	2.08844e-05	0.000456268
SAMD10	20q13.33	0.276474	2.1065e-05	0.000459712
MBTD1	17q21.33	0.276454	2.10947e-05	0.000459861
GPR179	17q12	0.276412	2.11582e-05	0.000460325
MYOM1	18p11.31	0.276363	2.12336e-05	0.000461381
GOSR1	17q11.2	0.276241	2.14185e-05	0.000462391
TSC22D4	7q22.1	0.276025	2.17516e-05	0.000467995
FZD5	2q33.3	0.275707	2.22518e-05	0.000477806
ROGDI	16p13.3	0.275499	2.25844e-05	0.000483911
MCF2L	13q34	0.275313	2.28848e-05	0.000489596
MED25	19q13.33	0.275276	2.29459e-05	0.000489596
ARHGAP27	17q21.31	0.275275	2.29475e-05	0.000489596
SNTA1	20q11.21	0.27511	2.32182e-05	0.000494843
LARP4B	10p15.3	0.275068	2.32883e-05	0.000495811
ZNF777	7q36.1	0.274949	2.34852e-05	0.000499472
ATP9A	20q13.2	0.274742	2.38336e-05	0.000506343
SHROOM2	Xp22.2	0.274705	2.38971e-05	0.000506832
GMEB2	20q13.33	0.27431	2.45759e-05	0.000518813
MACC1	7p21.1	0.27415	2.48577e-05	0.000523658
CARNS1	11q13.2	0.273992	2.51372e-05	0.000528436
SUPT5H	19q13.2	0.273965	2.51847e-05	0.000528879
SMURF1	7q22.1	0.273875	2.53453e-05	0.000531138
CHST12	7p22.3	0.27367	2.57161e-05	0.000537222
PLS1	3q23	0.273469	2.60847e-05	0.000544355
TLK2	17q23.2	0.273454	2.6112e-05	0.000544357
SELENON	1p36.11	0.273395	2.62214e-05	0.000545373
MUC21	6p21.33	0.273384	2.62424e-05	0.000545373
ARHGEF17	11q13.4	0.273355	2.62965e-05	0.000545932
ARHGEF16	1p36.32	0.273207	2.65728e-05	0.000549391
TECPR2	14q32.31	0.27319	2.66043e-05	0.000549475
CLUH	17p13.3	0.273089	2.6794e-05	0.000552822
FOXN1	17q11.2	0.272917	2.71207e-05	0.000557268
PPP1R10	6p21.33	0.272673	2.75923e-05	0.000564878
KMT2B	19q13.12	0.272359	2.82087e-05	0.000576079
RSAD1	17q21.33	0.271925	2.90831e-05	0.000592124
EPS8L1	19q13.42	0.271877	2.9182e-05	0.000593536
FAM129B	9q34.11	0.27171	2.95257e-05	0.000599917
PIGM	1q23.2	0.27165	2.96507e-05	0.000601846
TMEM8B	9p13.3	0.271592	2.97721e-05	0.00060369
PLD2	17p13.2	0.271578	2.98018e-05	0.00060369
C19ORF44	19p13.11	0.27151	2.99436e-05	0.000605949
MARVELD2	5q13.2	0.271482	3.00037e-05	0.000606554
C15ORF62	15q15.1	0.271438	3.00952e-05	0.000607346
NOTO	2p13.2	0.271255	3.0485e-05	0.00061196
EPHX3	19p13.12	0.271208	3.05841e-05	0.000613334
POM121L10P	22q11.23	0.271173	3.06609e-05	0.000614261
TNKS1BP1	11q12.1	0.271109	3.07983e-05	0.000616396
IQCE	7p22.3	0.271015	3.10011e-05	0.000619836
SLC26A5	7q22.1	0.270928	3.11898e-05	0.000622367
TMEM54	1p35.1	0.270845	3.13735e-05	0.000625409
GNRHR2	1q21.1	0.270798	3.14755e-05	0.00062682
TEAD3	6p21.31	0.270711	3.16672e-05	0.000629137
TRIM2	4q31.3	0.270555	3.20142e-05	0.000634394
LPAR2	19p13.11	0.270456	3.22378e-05	0.000637902
ADGRL1	19p13.12	0.270438	3.22779e-05	0.000637902
RBM15B	3p21.2	0.270434	3.22868e-05	0.000637902
ATP13A4	3q29	0.270387	3.23931e-05	0.000639373
SCAF1	19q13.33	0.27035	3.24764e-05	0.000640386
TARS2	1q21.2	0.270159	3.29132e-05	0.000648125
SOWAHB	4q21.1	0.27001	3.3257e-05	0.000652296
RHOBTB2	8p21.3	0.26999	3.33028e-05	0.000652296
NUAK2	1q32.1	0.269975	3.33394e-05	0.000652296
AGPAT2	9q34.3	0.269951	3.33945e-05	0.000652296
DPH1	17p13.3	0.269925	3.34543e-05	0.000652603
GTF2I	7q11.23	0.269898	3.35188e-05	0.000653225
CYTH2	19q13.33	0.269655	3.40904e-05	0.000661239
IRF2BP1	19q13.32	0.269546	3.43489e-05	0.000664875
IYD	6q25.1	0.269517	3.44197e-05	0.000665603
RAB11FIP3	16p13.3	0.269493	3.44765e-05	0.000666058
SMARCD2	17q23.3	0.269361	3.47951e-05	0.000670319
GRAMD2A	15q23	0.26906	3.55305e-05	0.000681167
PAXIP1	7q36.2	0.269035	3.55939e-05	0.000681729
MED9	17p11.2	0.268957	3.57871e-05	0.000684078
ICMT	1p36.31	0.268944	3.5819e-05	0.000684078
ZC3H4	19q13.32	0.268901	3.59247e-05	0.000685443
TULP4	6q25.3	0.268825	3.61171e-05	0.000688459
SOCS7	17q12	0.268789	3.62062e-05	0.000688847
MKS1	17q22	0.268675	3.64949e-05	0.000693022
CLCN2	3q27.1	0.26842	3.71446e-05	0.000702034
EPHA10	1p34.3	0.268338	3.7356e-05	0.000705363
MXD4	4p16.3	0.268172	3.77898e-05	0.000712212
SGPL1	10q22.1	0.268077	3.80384e-05	0.00071555
CANT1	17q25.3	0.267826	3.87035e-05	0.000725337
POMT1	9q34.13	0.267802	3.87695e-05	0.000725896
GLB1L2	11q25	0.26764	3.92054e-05	0.000733372
DAAM2	6p21.2	0.267364	3.99604e-05	0.000744933
MRM1	17q12	0.267353	3.99903e-05	0.000744933
CASP2	7q34	0.267346	4.00094e-05	0.000744933
USP19	3p21.31	0.267293	4.01567e-05	0.000745699
CAMTA2	17p13.2	0.267291	4.01622e-05	0.000745699
KRT19	17q21.2	0.267101	4.06903e-05	0.000754107
BCAS1	20q13.2	0.266976	4.10432e-05	0.000758748
NELFA	4p16.3	0.266972	4.10544e-05	0.000758748
KIAA1211L	2q11.2	0.26691	4.12305e-05	0.000761302
CABIN1	22q11.23	0.266796	4.15568e-05	0.000765914
MAP1S	19p13.11	0.266552	4.22596e-05	0.000776012
KIAA1549	7q34	0.26651	4.23831e-05	0.000776855
SLC35E2B	1p36.33	0.266311	4.29649e-05	0.000785843
GGNBP2	17q12	0.266303	4.29911e-05	0.000785843
CCNJL	5q33.3	0.266235	4.31897e-05	0.000787692
PARM1	4q13.3	0.266229	4.32102e-05	0.000787692
B3GNT6	11q13.5	0.265981	4.39521e-05	0.000799034
ANO9	11p15.5	0.265948	4.40496e-05	0.000799464
PRPF6	20q13.33	0.265933	4.40973e-05	0.000799498
ABHD11-AS1	7q11.23	0.265443	4.56043e-05	0.000821615
ATP1A1	1p13.1	0.265316	4.60008e-05	0.000827271
COG1	17q25.1	0.265244	4.62281e-05	0.000830613
TMUB1	7q36.1	0.265087	4.67282e-05	0.000836686
TMEM53	1p34.1	0.265085	4.67332e-05	0.000836686
BCAT2	19q13.33	0.264812	4.76143e-05	0.000851701
BBS1	11q13.2	0.264699	4.79847e-05	0.000857561
ZBED4	22q13.33	0.264593	4.83318e-05	0.000862225
ZNF646	16p11.2	0.264545	4.84915e-05	0.000864305
HHAT	1q32.2	0.264511	4.86026e-05	0.000865516
KIAA1107	1p22.1	0.264473	4.87304e-05	0.00086702
BCOR	Xp11.4	0.264289	4.93474e-05	0.000875478
LAMA5	20q13.33	0.264279	4.93806e-05	0.000875478
INPP5K	17p13.3	0.264209	4.96169e-05	0.00087889
CASD1	7q21.3	0.26416	4.97806e-05	0.000880234
PACSIN2	22q13.2	0.264093	5.00087e-05	0.000883487
BAIAP3	16p13.3	0.264041	5.01871e-05	0.000885858
BCAS3	17q23.2	0.263825	5.09307e-05	0.000895827
CUL9	6p21.1	0.26351	5.20325e-05	0.000912003
ULK1	12q24.33	0.263473	5.21653e-05	0.00091353
ARHGAP32	11q24.3	0.263369	5.25337e-05	0.000919179
LINC01106	2q13	0.263348	5.26112e-05	0.000919732
FOXO4	Xq13.1	0.263292	5.28089e-05	0.000921854
TAF6	7q22.1	0.263288	5.28246e-05	0.000921854
MLLT3	9p21.3	0.263132	5.33886e-05	0.000930885
MVK	12q24.11	0.263095	5.3521e-05	0.000931572
KCNG2	18q23	0.263036	5.37366e-05	0.000932951
ERAL1	17q11.2	0.263035	5.37399e-05	0.000932951
ZNF746	7q36.1	0.262543	5.5563e-05	0.00095796
IRF2BPL	14q24.3	0.262494	5.57452e-05	0.000960274
PCYOX1	2p13.3	0.26244	5.595e-05	0.000961777
CCDC97	19q13.2	0.262433	5.59764e-05	0.000961777
PODXL2	3q21.3	0.262355	5.62724e-05	0.000966033
MYO15A	17p11.2	0.262221	5.67853e-05	0.00097234
SHISA4	1q32.1	0.262078	5.73371e-05	0.000980112
GRTP1	13q34	0.261912	5.79865e-05	0.000990369
SGSH	17q25.3	0.261479	5.97061e-05	0.00101627
POLR3H	22q13.2	0.261374	6.01284e-05	0.00102081
GTPBP1	22q13.1	0.261362	6.01764e-05	0.00102081
TBC1D3	17q12	0.261255	6.06139e-05	0.00102476
CRTC2	1q21.3	0.261208	6.08035e-05	0.0010271
ATP11A	13q34	0.260701	6.29135e-05	0.00105774
G6PC3	17q21.31	0.260696	6.29343e-05	0.00105774
DIP2A	21q22.3	0.260658	6.30973e-05	0.00105959
NADK	1p36.33	0.260625	6.32354e-05	0.00106102
PRKCE	2p21	0.260451	6.39814e-05	0.00107264
NET1	10p15.1	0.260312	6.45816e-05	0.00107999
FAM83H	8q24.3	0.260286	6.46928e-05	0.00108054
MVB12B	9q33.3	0.260275	6.47399e-05	0.00108054
SLX4	16p13.3	0.260259	6.48128e-05	0.00108054
ZNF574	19q13.2	0.260255	6.483e-05	0.00108054
RFX1	19p13.12	0.260151	6.52817e-05	0.00108536
LDLRAP1	1p36.11	0.259908	6.63525e-05	0.00110133
ZC3H7B	22q13.2	0.259872	6.6515e-05	0.00110311
GOLGA6L5P	15q25.2	0.259811	6.6788e-05	0.00110556
GGT3P	22q11.21	0.259799	6.6841e-05	0.00110556
WTIP	19q13.11	0.259706	6.72573e-05	0.00110991
TRAF3IP1	2q37.3	0.259666	6.74396e-05	0.001112
GTF3C1	16p12.1	0.259639	6.75599e-05	0.00111307
TSPAN12	7q31.31	0.259538	6.80208e-05	0.00111721
PCYT2	17q25.3	0.259412	6.85931e-05	0.00112422
SH3RF1	4q32.3-q33	0.259047	7.02862e-05	0.00114698
RPH3AL	17p13.3	0.258835	7.12884e-05	0.00115907
ACAD10	12q24.12	0.258825	7.13354e-05	0.00115907
ABCC6	16p13.11	0.258741	7.17401e-05	0.00116376
TOR2A	9q34.11	0.258591	7.24608e-05	0.00117345
ATP6V0A1	17q21.2	0.25858	7.25132e-05	0.00117345
ZNF775	7q36.1	0.258533	7.27421e-05	0.0011762
DNAH2	17p13.1	0.258423	7.32749e-05	0.00118386
ARHGAP39	8q24.3	0.258399	7.33905e-05	0.00118478
SPATA46	1q23.3	0.25838	7.34872e-05	0.00118538
CTDP1	18q23	0.258269	7.40295e-05	0.00119317
PLEKHM3	2q33.3	0.258137	7.46835e-05	0.00120081
TEPSIN	17q25.3	0.258091	7.49142e-05	0.00120355
PRKCZ	1p36.33	0.25799	7.54171e-05	0.00120969
PRSS27	16p13.3	0.257865	7.60477e-05	0.00121591
ASB16	17q21.31	0.257738	7.66934e-05	0.00122428
FTSJ3	17q23.3	0.257509	7.78674e-05	0.00124204
TMEM184B	22q13.1	0.257351	7.8687e-05	0.00125311
RABEP2	16p11.2	0.257283	7.90429e-05	0.00125666
ATP13A1	19p13.11	0.257237	7.92862e-05	0.00125666
PLCB3	11q13.1	0.257216	7.93951e-05	0.00125739
VPS13D	1p36.22-p36.21	0.257068	8.01773e-05	0.00126694
STIM1	11p15.4	0.257056	8.02402e-05	0.00126694
PPP6R2	22q13.33	0.257054	8.02507e-05	0.00126694
KDM6B	17p13.1	0.257	8.05395e-05	0.0012705
EPHA1	7q34-q35	0.256965	8.07239e-05	0.0012714
PRR32	Xq25	0.256853	8.13247e-05	0.00127986
TBC1D3B	17q12	0.256811	8.15503e-05	0.0012824
INTS1	7p22.3	0.256665	8.23417e-05	0.0012918
ROPN1B	3q21.2	0.256624	8.25685e-05	0.00129435
NYNRIN	14q12	0.25656	8.29183e-05	0.00129679
DIS3L2	2q37.1	0.256424	8.36676e-05	0.00130749
TEKT5	16p13.13	0.256247	8.46487e-05	0.00132016
NCOR1	17p12-p11.2	0.256242	8.46765e-05	0.00132016
SPPL2B	19p13.3	0.255934	8.64191e-05	0.00134315
LMTK3	19q13.33	0.255914	8.65316e-05	0.00134386
PRICKLE4	6p21.1	0.25589	8.66667e-05	0.00134491
ZGPAT	20q13.33	0.255803	8.7164e-05	0.00135158
CTBP1	4p16.3	0.25577	8.73569e-05	0.00135352
VSTM2L	20q11.23	0.255331	8.99181e-05	0.00138146
INTS3	1q21.3	0.25522	9.05797e-05	0.00138843
LAMB2	3p21.31	0.255056	9.15597e-05	0.00139917
NMT1	17q21.31	0.255032	9.17022e-05	0.00140028
ETV4	17q21.31	0.254985	9.19879e-05	0.00140143
DISP1	1q41	0.254524	9.48111e-05	0.00143655
PTPRU	1p35.3	0.254354	9.58774e-05	0.00144651
SLC16A5	17q25.1	0.254309	9.61566e-05	0.00144951
KLHL22	22q11.21	0.254295	9.62463e-05	0.00144977
GARNL3	9q33.3	0.254256	9.64926e-05	0.00145239
MAB21L4	2q37.3	0.254029	9.79359e-05	0.0014719
VPS53	17p13.3	0.253851	9.90867e-05	0.00148586
FOXA1	14q21.1	0.253824	9.92594e-05	0.00148733
CREBBP	16p13.3	0.253734	9.98434e-05	0.0014935
VPS37C	11q12.2	0.253726	9.98949e-05	0.0014935
GGT7	20q11.22	0.2534	0.000102048	0.00152228
LIMD1	3p21.31	0.253171	0.000103583	0.00154288
CROCC	1p36.13	0.253142	0.000103776	0.00154461
TBKBP1	17q21.32	0.253092	0.000104117	0.00154853
DPP9	19p13.3	0.253049	0.000104412	0.00155177
DEPTOR	8q24.12	0.253026	0.000104566	0.00155291
STPG3	9q34.3	0.252999	0.000104752	0.00155453
NYAP2	2q36.3	0.252927	0.000105247	0.00155966
RNPEPL1	2q37.3	0.252643	0.000107205	0.00158271
MBOAT7	19q13.42	0.252573	0.000107694	0.00158764
DOCK9	13q32.3	0.252537	0.00010795	0.00158903
GON4L	1q22	0.252442	0.000108617	0.00159416
FAM189A2	9q21.12	0.252388	0.000109001	0.00159862
WDR90	16p13.3	0.25236	0.000109196	0.00159891
TMEM133	11q22.1	0.252264	0.000109884	0.00160688
WDR6	3p21.31	0.252206	0.000110294	0.00161169
PNPLA2	11p15.5	0.252175	0.00011052	0.00161382
LLGL1	17p11.2	0.25215	0.000110697	0.00161522
SBF1	22q13.33	0.251961	0.000112066	0.00163087
SLC25A44	1q22	0.25181	0.000113168	0.00164291
THADA	2p21	0.251772	0.000113444	0.00164452
CDK5RAP3	17q21.32	0.251742	0.000113669	0.00164583
EVI5L	19p13.2	0.251738	0.000113698	0.00164583
ARHGAP35	19q13.32	0.251686	0.000114084	0.00164903
LRRC20	10q22.1	0.251686	0.000114084	0.00164903
KMT2E	7q22.3	0.251658	0.000114288	0.00165079
POM121C	7q11.23	0.251572	0.000114925	0.00165761
GPRC5A	12p13.1	0.251378	0.000116381	0.00167618
SPATA2	20q13.13	0.251263	0.000117253	0.00168391
CRAT	9q34.11	0.251199	0.000117733	0.00168838
SUSD2	22q11.23	0.251165	0.000117996	0.00168973
AMOT	Xq23	0.251136	0.000118215	0.00169165
ZNF444	19q13.43	0.251049	0.000118887	0.00169885
NUTM2A	10q23.2	0.25097	0.000119495	0.0017051
PTCD1	7q22.1	0.250817	0.000120681	0.00171714
DENND6B	22q13.33	0.250661	0.000121902	0.00173204
KIAA0100	17q11.2	0.250613	0.000122282	0.00173499
EZH1	17q21.2	0.250527	0.000122961	0.0017409
TUBG1	17q21.2	0.250508	0.00012311	0.0017409
RPRD2	1q21.2	0.250505	0.000123134	0.0017409
RGS12	4p16.3	0.250449	0.000123581	0.00174599
MTA3	2p21	0.250426	0.000123762	0.00174642
MAGI1	3p14.1	0.25029	0.000124852	0.001759
AATF	17q12	0.250271	0.000125003	0.00175988
LIPH	3q27.2	0.25001	0.000127125	0.00178474
RNPEP	1q32.1	0.249989	0.000127295	0.00178587
TNS1	2q35	0.249953	0.000127594	0.00178757
SYT7	11q12.2	0.249948	0.000127635	0.00178757
CLPTM1	19q13.32	0.249757	0.000129215	0.00180146
MACO1	1p36.11|1p36.11	0.249541	0.000131014	0.00182146
HCFC1	Xq28	0.249432	0.000131938	0.00183304
NUFIP2	17q11.2	0.249377	0.000132407	0.00183701
C6ORF106	6p21.31	0.249331	0.000132793	0.00184087
MAU2	19p13.11	0.249323	0.000132869	0.00184087
MED29	19q13.2	0.24929	0.000133147	0.00184344
MADD	11p11.2	0.249141	0.000134425	0.00185986
KDR	4q12	0.249112	0.000134672	0.00186199
RNF222	17p13.1	0.249006	0.000135595	0.00187088
SLC22A23	6p25.2	0.248916	0.000136377	0.0018765
SRCAP	16p11.2	0.248891	0.000136601	0.00187701
TOP3A	17p11.2	0.248684	0.000138417	0.00189675
CLDN9	16p13.3	0.248599	0.000139179	0.00190459
INHBB	2q14.2	0.248439	0.000140609	0.001915
FRK	6q22.1	0.248387	0.00014108	0.00192011
SGSM1	22q11.23	0.248226	0.000142537	0.00193377
CHERP	19p13.11	0.248216	0.000142627	0.00193377
SLAIN1	13q22.3	0.248212	0.000142663	0.00193377
NACC1	19p13.13	0.248029	0.000144345	0.00195025
PKP3	11p15.5	0.248016	0.000144463	0.00195025
PPP1R16A	8q24.3	0.247944	0.000145128	0.0019566
TSTD1	1q23.3	0.247912	0.000145421	0.00195881
IFNLR1	1p36.11	0.247635	0.000148015	0.00198495
KLRG2	7q34	0.24741	0.000150155	0.00200949
NECAB3	20q11.22	0.247345	0.000150774	0.00201379
CNOT4	7q33	0.24734	0.000150822	0.00201379
GHDC	17q21.2	0.247319	0.000151021	0.00201435
HELZ	17q24.2	0.247279	0.00015141	0.00201736
GOLPH3L	1q21.3	0.247275	0.000151448	0.00201736
EHMT2	6p21.33	0.247257	0.000151619	0.0020183
PNKD	2q35	0.247194	0.000152229	0.00202341
HIP1R	12q24.31	0.247186	0.000152306	0.00202341
TTC22	1p32.3	0.247175	0.000152411	0.00202346
NOTCH3	19p13.12	0.24715	0.00015266	0.00202542
ARSD	Xp22.33	0.247071	0.000153428	0.00203209
TRIM11	1q42.13	0.246926	0.000154849	0.00204402
TMEM30B	14q23.1	0.246738	0.000156704	0.00206133
AMIGO3	3p21.31	0.246678	0.000157303	0.00206663
KLC4	6p21.1	0.246677	0.000157313	0.00206663
ZNF609	15q22.31	0.246524	0.000158847	0.00208269
LRRC37A16P	17q24.2	0.246486	0.000159235	0.00208389
TRIM39	6p22.1	0.246485	0.000159245	0.00208389
PSEN2	1q42.13	0.246476	0.000159335	0.00208389
ALCAM	3q13.11	0.246474	0.000159355	0.00208389
ZDHHC8	22q11.21	0.246463	0.000159465	0.00208396
NCOR2	12q24.31	0.246359	0.000160526	0.00209276
LRWD1	7q22.1	0.246195	0.0001622	0.002111
MORC2	22q12.2	0.246188	0.000162271	0.002111
APBA1	9q21.12	0.246118	0.000162993	0.00211764
DLL4	15q15.1	0.245998	0.00016424	0.00213088
AATBC	21q22.3	0.245974	0.000164486	0.00213088
BAG6	6p21.33	0.245971	0.000164517	0.00213088
SEC16A	9q34.3	0.245958	0.00016465	0.00213088
AFTPH	2p14	0.245812	0.000166178	0.00214869
SCIN	7p21.3	0.245806	0.000166241	0.00214869
SREBF2	22q13.2	0.245728	0.000167062	0.00215679
KIAA1671	22q11.23	0.245688	0.00016749	0.00216065
NBPF10	1q21.1	0.245414	0.000170417	0.0021905
KIAA1147	7q34	0.245387	0.000170704	0.00219138
C1ORF21	1q25.3	0.245359	0.000171013	0.00219339
TDRD10	1q21.3	0.245293	0.000171728	0.00220115
ZNF541	19q13.33	0.245206	0.000172665	0.00221034
PLD3	19q13.2	0.245101	0.000173814	0.0022222
COLCA2	11q23.1	0.245085	0.000173992	0.00222306
TPR	1q31.1	0.24497	0.000175258	0.00223496
KIF13B	8p12	0.244778	0.000177395	0.0022579
BMP8B	1p34.2	0.24461	0.000179278	0.00227432
ZNF837	19q13.43	0.244602	0.000179366	0.00227432
KLHL12	1q32.1	0.244571	0.000179724	0.00227597
COL28A1	7p21.3	0.244454	0.000181044	0.00228864
EFNA4	1q21.3	0.244381	0.000181878	0.0022921
MAP3K13	3q27.2	0.244376	0.000181934	0.0022921
ZNF362	1p35.1	0.244376	0.000181934	0.0022921
TMEM88B	1p36.33	0.244368	0.000182027	0.0022921
RALY	20q11.22	0.244224	0.00018368	0.00231146
TRIM49	11q14.3	0.244187	0.000184116	0.00231549
TRMT44	4p16.1	0.244132	0.000184753	0.00231769
GPATCH8	17q21.31	0.243917	0.000187265	0.00234492
LIG3	17q12	0.243846	0.000188101	0.00235232
ARHGEF12	11q23.3	0.243764	0.00018907	0.00235634
TRAF4	17q11.2	0.24375	0.000189234	0.00235634
ACTL10	20q11.22	0.243736	0.000189398	0.00235677
IKZF4	12q13.2	0.243589	0.000191151	0.00237564
IL17RC	3p25.3|3p25.3-p24.1	0.243454	0.000192777	0.00239287
TEX261	2p13.3	0.243413	0.000193278	0.0023976
TMEM102	17p13.1	0.243394	0.000193505	0.00239789
NFRKB	11q24.3	0.243391	0.000193541	0.00239789
UBAP2L	1q21.3	0.243365	0.000193852	0.00240026
ASH1L	1q22	0.243231	0.000195487	0.00241603
UTRN	6q24.2	0.243198	0.000195897	0.00241961
AP1M2	19p13.2	0.243176	0.000196163	0.0024214
RCC1L	7q11.23	0.243053	0.000197682	0.00243625
TP53I13	17q11.2	0.24303	0.000197963	0.00243761
SLC25A23	19p13.3	0.242965	0.00019877	0.00244605
TKFC	11q12.2	0.242883	0.00019979	0.00245665
ZNF217	20q13.2	0.242855	0.000200135	0.00245681
GNA14	9q21.2	0.242775	0.000201149	0.00246518
NFE2L1	17q21.32	0.242691	0.000202205	0.00247313
GPR62	3p21.2	0.242639	0.000202859	0.00247809
ALKBH5	17p11.2|17p11.2	0.242511	0.000204484	0.00249279
SFI1	22q12.2	0.242505	0.00020456	0.00249279
C3ORF30	3q13.32	0.242471	0.000204996	0.00249513
TTLL1	22q13.2	0.242432	0.000205493	0.00249855
GPIHBP1	8q24.3	0.242238	0.000207997	0.00252547
KRT15	17q21.2	0.242114	0.000209615	0.00254203
CCDC24	1p34.1	0.242103	0.000209757	0.00254221
KIF1B	1p36.22	0.242093	0.000209886	0.00254223
GGT1	22q11.23	0.242006	0.000211024	0.00255173
COL9A2	1p34.2	0.241995	0.000211166	0.00255173
TFCP2L1	2q14.2	0.241952	0.000211738	0.00255693
ALDH5A1	6p22.3	0.241853	0.000213042	0.00257113
RXRA	9q34.2	0.241755	0.000214353	0.00258384
SAP30BP	17q25.1	0.241708	0.000214972	0.00258975
SH2B1	16p11.2	0.241698	0.000215117	0.00258994
USP6NL	10p14	0.241616	0.000216207	0.0026015
POU2F1	1q24.2	0.241578	0.000216719	0.00260549
MAL2	8q24.12	0.241572	0.000216799	0.00260549
LOC90246	3q21.3	0.241525	0.000217438	0.00261004
TMEM79	1q22	0.241476	0.000218105	0.00261648
XKR8	1p35.3	0.241395	0.000219204	0.00262808
SLC27A1	19p13.11	0.241322	0.0002202	0.00263687
LRRC37A2	17q21.31	0.241104	0.000223199	0.002668
PGAM2	7p13	0.24076	0.000228012	0.00270859
SMARCE1	17q21.2	0.240745	0.000228222	0.00270859
TTC21A	3p22.2	0.240741	0.00022827	0.00270859
ZSWIM8	10q22.2	0.240732	0.000228404	0.00270859
PKD1	16p13.3	0.240726	0.000228487	0.00270859
CHIA	1p13.2	0.240666	0.000229337	0.00271545
SIRT7	17q25.3	0.240243	0.000235423	0.00277439
ZSWIM4	19p13.13-p13.12	0.240021	0.000238674	0.00280939
SIDT2	11q23.3	0.2399	0.000240453	0.00282536
ALKBH4	7q22.1	0.239816	0.000241715	0.00283853
RIPK4	21q22.3	0.23976	0.00024254	0.00284294
WFIKKN1	16p13.3	0.239756	0.000242605	0.00284294
DGCR11	22q11.21	0.239652	0.000244169	0.00285395
ADGRF5	6p12.3	0.239578	0.000245285	0.00286199
TUFT1	1q21.3	0.239398	0.000248013	0.00288878
PUM2	2p24.1	0.239311	0.000249357	0.00290106
GOLM1	9q21.33	0.239288	0.000249706	0.00290343
PCIF1	20q13.12	0.239277	0.000249873	0.00290368
RASA4CP	7p13	0.239156	0.000251746	0.00291868
TOB2	22q13.2	0.239108	0.000252495	0.00292567
ZNF513	2p23.3	0.239084	0.000252863	0.00292824
CISD3	17q12	0.239009	0.000254032	0.00293838
BMP3	4q21.21	0.238939	0.000255128	0.00294765
LINC00174	7q11.21	0.238893	0.00025584	0.00295221
BRAT1	7p22.3	0.238858	0.000256399	0.00295383
PDPK1	16p13.3	0.238813	0.000257115	0.00295867
FUT3	19p13.3	0.238733	0.00025838	0.00296811
ACSS2	20q11.22	0.238713	0.000258693	0.00296831
POGZ	1q21.3	0.238631	0.000259997	0.00298156
DGCR8	22q11.21	0.238545	0.00026137	0.00299217
DNAJA4	15q25.1	0.238452	0.000262877	0.0030077
AGAP3	7q36.1	0.238306	0.000265242	0.00302948
EFCAB14	1p33	0.238297	0.000265386	0.00302948
ULK3	15q24.1	0.238217	0.000266689	0.00304089
WDR60	7q36.3	0.238038	0.000269622	0.00306735
POLR3GL	1q21.1	0.23802	0.000269931	0.00306913
ENDOD1	11q21	0.237967	0.000270797	0.00307715
SLC25A10	17q25.3	0.237958	0.000270944	0.00307715
GOLGA2P7	15q25.2	0.237638	0.00027631	0.00313099
SMG7	1q25.3	0.23759	0.000277128	0.00313802
DNAL4	22q13.1	0.237565	0.000277546	0.00313802
PICK1	22q13.1	0.237562	0.000277596	0.00313802
NKIRAS2	17q21.2	0.237506	0.000278551	0.00314571
LMF2	22q13.33	0.237437	0.000279729	0.00315723
FAM86FP	12p13.31	0.237415	0.0002801	0.00315964
PAIP2B	2p13.3	0.237399	0.00028037	0.00316091
STX6	1q25.3	0.237379	0.000280725	0.00316313
PLA2G10	16p13.12	0.237198	0.000283831	0.00319095
EHMT1	9q34.3	0.237141	0.000284828	0.00320036
SHANK2	11q13.3-q13.4	0.237076	0.000285961	0.00320411
PEG10	7q21.3	0.236706	0.000292481	0.00326256
RASEF	9q21.32	0.236652	0.000293448	0.00327153
REEP6	19p13.3	0.236549	0.000295287	0.00328471
NISCH	3p21.1	0.236474	0.000296637	0.00329424
RBSN	3p25.1	0.236432	0.000297403	0.00329727
NUP210L	1q21.3	0.236417	0.00029767	0.00329841
INAVA	1q32.1	0.236368	0.000298565	0.00330317
NPHP4	1p36.31	0.23636	0.000298708	0.00330317
SYNE4	19q13.12	0.236336	0.000299138	0.00330317
ACAP3	1p36.33	0.236309	0.000299623	0.00330317
UBN1	16p13.3	0.236304	0.000299713	0.00330317
SRP68	17q25.1	0.236187	0.000301859	0.00332459
TRIM45	1p13.1	0.236167	0.000302229	0.00332684
SIGIRR	11p15.5	0.236099	0.000303473	0.0033387
SNN	16p13.13	0.236034	0.000304675	0.00334776
PRINS	10p12.1	0.235985	0.000305592	0.00335098
FBXL16	16p13.3	0.235962	0.00030601	0.00335372
STKLD1	9q34.2	0.235878	0.000307571	0.00336715
FAAH	1p33	0.235781	0.000309399	0.00338242
FAM117A	17q21.33	0.235764	0.000309714	0.00338321
RHBDL2	1p34.3	0.235728	0.000310381	0.00338681
GGTLC1	20p11.21	0.235689	0.000311125	0.00339307
ZDHHC16	10q24.1	0.235636	0.000312131	0.0034022
TLE3	15q23	0.235605	0.00031271	0.00340665
GRHL2	8q22.3	0.235531	0.000314115	0.003417
STK36	2q35	0.235528	0.000314172	0.003417
CRIP2	14q32.33	0.235428	0.000316092	0.00343166
CTC1	17p13.1	0.235413	0.000316376	0.00343166
HNRNPUL1	19q13.2	0.235161	0.00032123	0.00348054
DNAJC16	1p36.21	0.235045	0.000323499	0.00350134
CDK19	6q21	0.235022	0.000323943	0.00350425
SCAPER	15q24.3	0.234945	0.000325453	0.00351679
SCAMP4	19p13.3	0.23483	0.000327731	0.00353378
C11ORF49	11p11.2	0.234803	0.000328258	0.00353756
KMT2D	12q13.12	0.234757	0.000329179	0.00354219
ALDOB	9q31.1	0.234755	0.000329223	0.00354219
SCAMP3	1q22	0.234746	0.000329395	0.00354219
EBF4	20p13	0.234721	0.000329886	0.00354556
RAVER1	19p13.2	0.234657	0.000331165	0.00355571
OPLAH	8q24.3	0.234628	0.000331756	0.00355803
LRRC8E	19p13.2	0.234476	0.000334812	0.00358888
MTG2	20q13.33	0.234459	0.000335151	0.0035906
FAM160B2	8p21.3	0.234427	0.00033581	0.00359573
C1ORF56	1q21.3	0.234378	0.00033679	0.0036043
GRIPAP1	Xp11.23	0.234301	0.000338356	0.00361508
MRTFB	16p13.12	0.234289	0.000338597	0.00361508
GRN	17q21.31	0.234281	0.000338778	0.00361508
YY1AP1	1q22	0.234275	0.000338899	0.00361508
BARX2	11q24.3	0.234267	0.00033906	0.00361508
URGCP	7p13	0.234104	0.000342401	0.00364876
SYTL2	11q14.1	0.234051	0.000343501	0.00365659
PHLPP1	18q21.33	0.234019	0.000344155	0.0036616
SPINT2	19q13.2	0.233992	0.000344728	0.00366575
WDR45B	17q25.3	0.233715	0.000350503	0.00372322
NCOA6	20q11.22	0.233665	0.000351565	0.00373054
SELENBP1	1q21.3	0.233411	0.000356982	0.00378201
IQCN	19p13.11	0.233392	0.000357384	0.00378426
CTAGE15	7q35	0.233286	0.000359655	0.0038043
MAP3K6	1p36.11	0.23327	0.000360018	0.00380612
FASTK	7q36.1	0.233135	0.000362927	0.00382678
AGFG2	7q22.1	0.233038	0.000365058	0.00384723
GPATCH1	19q13.11	0.232954	0.000366898	0.00386255
C1ORF210	1p34.2	0.232901	0.000368071	0.00387266
ZBTB22	6p21.32	0.232847	0.000369269	0.00388139
TMEM131	2q11.2	0.232825	0.000369749	0.0038844
POM121	7q11.23	0.23274	0.000371632	0.00389805
C15ORF56	15q15.1	0.232638	0.0003739	0.00391978
GGTLC2	22q11.22	0.232571	0.000375403	0.00393143
GATAD2B	1q21.3	0.232492	0.00037718	0.00394797
SGSM3	22q13.1	0.232301	0.00038152	0.0039837
PIGZ	3q29	0.232244	0.000382827	0.00399248
RRBP1	20p12.1	0.231885	0.000391122	0.00407263
ZMYND15	17p13.2	0.231829	0.000392436	0.00408418
ATP13A5	3q29	0.231776	0.000393679	0.004095
RAB15	14q23.3	0.231759	0.000394078	0.00409702
FAM83G	17p11.2	0.231686	0.000395797	0.00410709
HIP1	7q11.23	0.231576	0.000398388	0.00412567
MAP3K11	11q13.1	0.231572	0.000398481	0.00412567
LMO3	12p12.3	0.231517	0.000399795	0.004135
SERINC2	1p35.2	0.231492	0.000400382	0.0041385
STRADA	17q23.3	0.231485	0.000400547	0.0041385
AKAP13	15q25.3	0.231378	0.00040312	0.00416294
NINL	20p11.21	0.23128	0.000405469	0.00418074
ACIN1	14q11.2	0.231241	0.000406422	0.00418841
ABCA2	9q34.3	0.231229	0.000406709	0.0041892
ATP6V1C2	2p25.1	0.23119	0.000407664	0.00419689
PHIP	6q14.1	0.2311	0.000409846	0.0042107
ZNF319	16q21	0.231008	0.000412087	0.00422506
TXNRD2	22q11.21	0.230927	0.000414073	0.00424324
LAMC3	9q34.12	0.230854	0.000415872	0.0042595
CCDC87	11q13.2	0.230792	0.00041741	0.00426927
CHD3	17p13.1	0.230786	0.000417557	0.00426927
WWP2	16q22.1	0.230781	0.000417679	0.00426927
LOC91450	15q24.3	0.230513	0.00042437	0.00432663
SPDYE2	7q22.1	0.230499	0.000424728	0.00432808
ADGRD1	12q24.33	0.230213	0.000431992	0.00438999
CBX4	17q25.3	0.23007	0.000435666	0.00442155
PITPNM1	11q13.2	0.229933	0.000439216	0.00445531
NOXA1	9q34.3	0.229905	0.000439932	0.00445807
LOC100129034	9q33.3	0.229848	0.000441425	0.00446642
LRBA	4q31.3	0.229839	0.000441657	0.00446651
CDK12	17q12	0.229737	0.000444344	0.00448689
PCDH1	5q31.3	0.229717	0.000444862	0.00448986
TNNT2	1q32.1	0.229686	0.00044567	0.00449553
KDM4A	1p34.2-p34.1	0.229625	0.00044728	0.00450555
RNF39	6p22.1	0.229617	0.000447489	0.00450555
TYW1	7q11.21	0.229529	0.000449842	0.00452643
MLPH	2q37.3	0.229408	0.000453049	0.00455163
MFSD4A	1q32.1	0.229393	0.000453472	0.00455163
CBFA2T2	20q11.21-q11.22	0.229389	0.000453577	0.00455163
RREB1	6p24.3	0.229343	0.000454793	0.00455794
HELZ2	20q13.33	0.229245	0.000457448	0.00457996
CCDC47	17q23.3	0.229123	0.000460732	0.00460659
SAP130	2q14.3	0.229112	0.000461027	0.00460659
BTBD6	14q32.33	0.229088	0.000461698	0.00461099
PKP4	2q24.1	0.229064	0.000462343	0.00461513
MORC2-AS1	22q12.2	0.229027	0.000463365	0.00462073
PRSS16	6p22.1	0.228955	0.000465335	0.00463209
HEATR5B	2p22.2	0.228881	0.000467367	0.00463837
ARHGEF1	19q13.2	0.228878	0.000467449	0.00463837
FRS3	6p21.1	0.228851	0.000468183	0.00464335
TSEN54	17q25.1	0.228808	0.00046938	0.00465063
FBXL20	17q12	0.22877	0.000470429	0.00465872
C2CD2	21q22.3	0.228703	0.000472278	0.0046678
DMTN	8p21.3	0.228581	0.000475689	0.00469456
OTX1	2p15	0.228554	0.000476435	0.0046996
DCST2	1q21.3	0.228509	0.0004777	0.00470976
GIGYF2	2q37.1	0.228432	0.000479873	0.00472764
ZNF672	1q44	0.228415	0.000480346	0.00472779
KDM5B	1q32.1	0.22835	0.000482188	0.00474001
LINC02035	3q21.1	0.228031	0.000491293	0.00481494
ANKRD24	19p13.3	0.228025	0.000491492	0.00481494
GRHL3	1p36.11	0.228	0.000492204	0.00481804
PIP5KL1	9q34.11	0.227997	0.00049229	0.00481804
LINC01000	7q32.1	0.227987	0.000492574	0.00481848
PGPEP1	19p13.11	0.227937	0.00049403	0.00483036
HIST3H3	1q42.13	0.227832	0.000497066	0.00484585
OTUD5	Xp11.23	0.227744	0.000499633	0.00485905
MYO5B	18q21.1	0.227728	0.000500124	0.00486026
IQSEC2	Xp11.22	0.227706	0.000500761	0.00486026
ZNF324B	19q13.43	0.227697	0.000501021	0.00486026
CLPTM1L	5p15.33	0.22769	0.000501224	0.00486026
SF3B4	1q21.2	0.227687	0.000501311	0.00486026
CACTIN	19p13.3	0.227639	0.000502732	0.00486246
KDF1	1p36.11	0.227639	0.000502732	0.00486246
EGLN2	19q13.2	0.227628	0.000503052	0.00486246
CCDC96	4p16.1	0.227625	0.000503139	0.00486246
TIGD3	11q13.1	0.227554	0.000505235	0.00487098
CASTOR1	22q12.2	0.227554	0.000505236	0.00487098
CPT2	1p32.3	0.227516	0.000506376	0.00487727
UBE2H	7q32.2	0.227153	0.000517244	0.00496762
TMPRSS6	22q12.3	0.227094	0.000519019	0.00497514
CRY2	11p11.2	0.226853	0.000526384	0.00503129
VTCN1	1p13.1-p12	0.226705	0.000530932	0.00506992
USP22	17p11.2	0.226594	0.000534382	0.00509087
KANSL3	2q11.2	0.22659	0.000534505	0.00509087
MAPK8IP3	16p13.3	0.22644	0.000539228	0.00512228
CCDC157	22q12.2	0.226395	0.000540624	0.00513156
SULT1A2	16p11.2	0.226392	0.000540717	0.00513156
SURF6	9q34.2	0.226339	0.000542398	0.00514264
ARPIN	15q26.1	0.226307	0.000543396	0.00514967
MOGS	2p13.1	0.226285	0.000544114	0.00515404
ABCA7	19p13.3	0.226268	0.000544646	0.00515445
MCM3AP	21q22.3	0.226258	0.000544959	0.00515472
MYO6	6q14.1	0.226238	0.000545585	0.00515821
PCSK7	11q23.3	0.225845	0.000558221	0.00526277
EPCAM	2p21	0.225833	0.000558605	0.00526392
PRRT3	3p25.3	0.225806	0.00055947	0.00526959
SLC44A3	1p21.3	0.225777	0.000560433	0.00527618
SDF2	17q11.2	0.225726	0.000562074	0.00528666
SLC12A2	5q23.3	0.22567	0.000563912	0.00529487
MISP3	19p13.12	0.225665	0.000564074	0.00529487
LOC221122	11p11.2	0.225622	0.000565506	0.00530235
TTC25	17q21.2	0.225361	0.000574141	0.00537242
PI4KB	1q21.3	0.225274	0.000577039	0.00539449
LRRC8B	1p22.2	0.225206	0.000579318	0.00541197
LRRC24	8q24.3	0.225202	0.000579449	0.00541197
PIAS4	19p13.3	0.225076	0.000583674	0.00544538
FOXJ1	17q25.1	0.225072	0.000583841	0.00544538
FBXO34	14q22.3	0.225037	0.00058501	0.00545374
CIT	12q24.23	0.225019	0.000585612	0.00545427
DTX2	7q11.23	0.224972	0.000587219	0.00546417
ARHGAP1	11p11.2	0.224903	0.000589572	0.00548096
GAS8	16q24.3	0.224891	0.000589976	0.00548218
TUBB8	10p15.3	0.224841	0.000591696	0.00549307
HMGCS2	1p12	0.224814	0.000592604	0.00549895
SPTAN1	9q34.11	0.224781	0.00059376	0.00550707
LOC100130093	1q42.13	0.224773	0.000594029	0.00550707
ALDH6A1	14q24.3	0.22474	0.00059515	0.00551236
MPRIP	17p11.2	0.224686	0.000597021	0.00552234
KCNK5	6p21.2	0.22462	0.000599307	0.00553692
CDK11A	1p36.33	0.224433	0.000605799	0.0055826
ZNF768	16p11.2	0.224335	0.00060926	0.00561191
POLR2A	17p13.1	0.224213	0.000613542	0.00564357
CLCN7	16p13.3	0.224002	0.000621059	0.00570224
GPRC5C	17q25.1	0.22388	0.000625453	0.00573733
MAP7D2	Xp22.12	0.223868	0.00062588	0.00573861
DNALI1	1p34.3	0.223852	0.000626485	0.00574154
GDPGP1	15q26.1	0.223804	0.000628196	0.0057467
ART1	11p15.4	0.223772	0.000629358	0.00575255
TUBGCP6	22q13.33	0.223763	0.000629697	0.00575255
P4HB	17q25.3	0.22362	0.000634904	0.00578957
CCDC40	17q25.3	0.223593	0.000635879	0.00579581
LARGE1	22q12.3	0.223583	0.00063624	0.00579613
DGKD	2q37.1	0.2235	0.00063928	0.00581359
GAL3ST1	22q12.2	0.223482	0.00063997	0.00581722
ZFAT	8q24.22	0.223385	0.000643538	0.005847
C1ORF198	1q42.2	0.223353	0.000644707	0.00585497
PDXDC1	16p13.11	0.223292	0.000646978	0.00586761
DHX34	19q13.32	0.223232	0.000649219	0.00588261
TBX6	16p11.2	0.223207	0.000650172	0.00588663
PRPF8	17p13.3	0.223205	0.00065025	0.00588663
PRKD2	19q13.32	0.223083	0.000654798	0.00592245
MNT	17p13.3	0.22306	0.000655689	0.00592783
CCDC114	19q13.33	0.222969	0.000659114	0.00594538
PLEKHB1	11q13.4	0.222865	0.000663043	0.00597544
ICA1	7p21.3	0.22279	0.0006659	0.0059958
P4HTM	3p21.31|3p21.3	0.222772	0.000666617	0.00599955
PTCH1	9q22.32	0.222722	0.000668505	0.00601384
SNX27	1q21.3	0.222649	0.000671308	0.00602925
PLCE1	10q23.33	0.222646	0.000671422	0.00602925
C11ORF52	11q23.1	0.222621	0.000672409	0.00603542
RNF43	17q22	0.222587	0.000673703	0.00604161
CCNO	5q11.2	0.222579	0.000674008	0.00604164
AMIGO1	1p13.3	0.222501	0.000677024	0.00605989
NRDE2	14q32.11	0.222457	0.000678747	0.00606783
TNK2	3q29	0.222417	0.000680282	0.00607885
SYTL1	1p36.11	0.222191	0.000689173	0.00614733
LMLN	3q29	0.222167	0.000690107	0.00615018
DNAH5	5p15.2	0.222154	0.000690613	0.00615195
UBE3B	12q24.11	0.222119	0.000692017	0.00616172
FARP1	13q32.2	0.222056	0.00069448	0.00618091
FOXD4L1	2q14.1	0.221922	0.000699823	0.00622569
TRIM3	11p15.4	0.221867	0.000702038	0.00623432
SPHK2	19q13.33	0.221814	0.000704177	0.00624777
SYDE2	1p22.3	0.221785	0.000705328	0.00625456
EPB41L4B	9q31.3	0.221779	0.000705566	0.00625456
MFSD10	4p16.3	0.221708	0.000708433	0.0062772
ZNF142	2q35	0.221598	0.000712914	0.00631132
PSMD3	17q21.1	0.221564	0.000714279	0.00631503
FMO5	1q21.1	0.221479	0.000717743	0.00633727
PEX11B	1q21.1	0.221422	0.000720089	0.00635238
PEX13	2p15	0.221395	0.000721223	0.00635822
KSR1	17q11.2	0.221317	0.000724434	0.00637947
SORL1	11q24.1	0.221199	0.000729294	0.006417
TXNDC11	16p13.13	0.221198	0.000729335	0.006417
KIAA1217	10p12.2-p12.1	0.221042	0.000735877	0.00646073
RBM33	7q36.3	0.221032	0.00073629	0.00646116
EPS15L1	19p13.11	0.22099	0.000738028	0.00646935
HHLA2	3q13.13	0.220986	0.000738192	0.00646935
GXYLT1	12q12	0.220916	0.000741141	0.00647819
HIRA	22q11.21	0.220874	0.000742931	0.00649
WFDC2	20q13.12	0.220763	0.000747613	0.0065177
IRF2BP2	1q42.3	0.220554	0.000756549	0.00658987
TYK2	19p13.2	0.220506	0.000758628	0.00659688
CARMIL1	6p22.2	0.220505	0.000758671	0.00659688
ARSA	22q13.33	0.220488	0.000759394	0.00659808
FAM180B	11p11.2	0.220487	0.000759468	0.00659808
ZMYM3	Xq13.1	0.220422	0.000762248	0.00661764
PER2	2q37.3	0.220397	0.000763358	0.00661764
C7ORF43	7q22.1	0.220393	0.000763527	0.00661764
WNK2	9q22.31	0.220392	0.00076357	0.00661764
ATPAF2	17p11.2	0.220327	0.000766355	0.00663066
SEMA4C	2q11.2	0.22023	0.000770612	0.00666024
CGNL1	15q21.3	0.220039	0.000779017	0.0067184
FREM1	9p22.3	0.219999	0.000780761	0.00672512
CREB3L2	7q33	0.219828	0.000788343	0.00677549
GTF3C2	2p23.3	0.219604	0.000798439	0.00685051
ALMS1	2p13.1	0.219565	0.000800178	0.00686249
SEPHS1P1	7q11.21	0.219487	0.000803713	0.00688985
LINC00999	10p11.1	0.219448	0.000805481	0.00690205
TDRKH	1q21.3	0.219436	0.000806045	0.00690393
GOLGA2	9q34.11	0.21935	0.000809963	0.00692206
KCTD21	11q14.1	0.219344	0.000810234	0.00692206
LRRC37A4P	17q21.31	0.21927	0.000813626	0.00694512
AKAP9	7q21.2	0.219249	0.000814579	0.00695028
SEMA4A	1q22	0.219237	0.000815169	0.00695236
SEC24C	10q22.2	0.21921	0.000816395	0.00695986
IL17RA	22q11.1	0.219176	0.000817943	0.00696945
CDK11B	1p36.33	0.219171	0.000818216	0.00696945
GORASP1	3p22.2	0.219143	0.000819492	0.00697735
ZNF696	8q24.3	0.219074	0.000822692	0.00699567
UPF2	10p14	0.219039	0.000824296	0.00700634
TMEM80	11p15.5	0.218961	0.000827927	0.00702826
PRAG1	8p23.1	0.218867	0.000832359	0.0070599
ACSF2	17q21.33	0.218695	0.000840449	0.0071255
RAB41	Xq13.1	0.218664	0.00084192	0.00713372
SLC27A3	1q21.3	0.21866	0.000842131	0.00713372
PATJ	1p31.3	0.218546	0.000847527	0.00717337
AMN	14q32.32	0.218482	0.000850591	0.00719322
DGKQ	4p16.3	0.218397	0.000854661	0.0072185
FBXL19	16p11.2	0.218281	0.000860274	0.00725562
BNIPL	1q21.3	0.218261	0.000861229	0.00725562
TMED4	7p13	0.218129	0.000867651	0.00730172
SPACA9	9q34.13	0.218043	0.000871844	0.00732963
SLC24A1	15q22.31	0.218005	0.000873729	0.00733933
CERS4	19p13.2	0.217966	0.000875619	0.00735212
TEX38	1p33	0.217918	0.000877977	0.00736574
MAN2A2	15q26.1	0.217822	0.000882726	0.00739629
UBE2Q1	1q21.3	0.217794	0.000884144	0.00740198
UOX	1p31.1	0.21777	0.000885299	0.00740856
RBM10	Xp11.3	0.217669	0.000890329	0.00743822
EXD3	9q34.3	0.217632	0.000892199	0.00744143
ITPR3	6p21.31	0.217516	0.000898041	0.00748393
SLC41A2	12q23.3	0.217504	0.000898637	0.00748449
AUTS2	7q11.22	0.217448	0.000901472	0.00749693
AARS2	6p21.1	0.21744	0.000901871	0.00749713
ACBD4	17q21.31	0.217287	0.000909626	0.00754906
SLFNL1	1p34.2	0.21711	0.000918657	0.00760512
TAS2R4	7q34	0.216969	0.000925941	0.00765908
YLPM1	14q24.3	0.216919	0.000928539	0.0076774
RXFP4	1q22	0.216903	0.000929342	0.00768087
RGL2	6p21.32	0.216883	0.000930383	0.00768631
ACLY	17q21.2	0.216753	0.000937175	0.00773604
PWWP2B	10q26.3	0.216738	0.00093795	0.00773691
ZNF500	16p13.3	0.216508	0.000950111	0.00781385
ZDHHC18	1p36.11	0.216323	0.000959934	0.00788169
INTS2	17q23.2	0.216315	0.000960357	0.00788193
RTN4RL2	11q12.1	0.216267	0.000962947	0.00789672
MRPS25	3p25.1	0.216249	0.0009639	0.0079013
CTAGE9	6q23.2	0.216202	0.000966446	0.00791893
LEMD2	6p21.31	0.216118	0.00097097	0.0079495
DEGS2	14q32.2	0.216058	0.000974229	0.0079606
SLC15A2	3q13.33	0.216052	0.00097455	0.0079606
TPPP	5p15.33	0.21591	0.000982284	0.00800614
EXPH5	11q22.3	0.21589	0.000983363	0.00800779
ATP8A1	4p13	0.215865	0.000984767	0.00801333
ATG9A	2q35	0.215838	0.000986227	0.00802195
RAP1GAP2	17p13.3	0.215771	0.000989912	0.00804708
TMEM125	1p34.2	0.215751	0.000990999	0.00804708
AK8	9q34.13	0.215748	0.000991162	0.00804708
BBS5	2q31.1	0.215745	0.000991325	0.00804708
PCLO	7q21.11	0.215734	0.000991923	0.00804868
MED15	22q11.21	0.215697	0.000993992	0.0080622
ATP8B1	18q21.31	0.215624	0.000998032	0.00808515
XKRX	Xq22.1	0.215453	0.00100754	0.00815885
MBOAT1	6p22.3	0.215425	0.00100914	0.00816852
MFSD9	2q12.1	0.21535	0.00101335	0.00819927
RC3H1	1q25.1	0.215299	0.00101618	0.00820607
MIB2	1p36.33	0.215298	0.00101623	0.00820607
ABCB8	7q36.1	0.215276	0.00101751	0.00821309
STK40	1p34.3	0.215223	0.00102047	0.00823031
SEC14L5	16p13.3	0.215052	0.00103022	0.00829222
PROM2	2q11.1	0.215035	0.00103119	0.00829669
SLC29A4	7p22.1	0.214994	0.00103356	0.00831242
FZD1	7q21.13	0.214942	0.0010365	0.00832605
DLX3	17q21.33	0.214885	0.00103977	0.00834569
LIMCH1	4p13	0.214671	0.00105218	0.0084385
CPTP	1p36.33	0.214649	0.00105344	0.00844464
CBX8	17q25.3	0.214598	0.00105644	0.00845572
LRRC37B	17q11.2	0.214502	0.00106204	0.00848733
CALML5	10p15.1	0.214498	0.00106229	0.00848733
ATAT1	6p21.33	0.21448	0.00106337	0.00848751
METTL16	17p13.3	0.214345	0.00107135	0.00854093
SPINK5	5q32	0.214246	0.00107723	0.00857441
LIPE	19q13.2	0.214245	0.00107726	0.00857441
FAM171A2	17q21.31	0.214006	0.00109157	0.00867455
TBC1D10B	16p11.2	0.213932	0.00109601	0.00870636
RUSC1	1q22	0.213885	0.00109887	0.00871874
PLCH1	3q25.31	0.213826	0.00110246	0.00874377
MFSD4A-AS1	1q32.1	0.213793	0.00110449	0.00875638
ACVR2B	3p22.2	0.21364	0.00111379	0.00880795
TMEM130	7q22.1	0.213629	0.00111448	0.00880795
CEP250	20q11.22	0.213629	0.00111451	0.00880795
KCNC3	19q13.33	0.213583	0.0011173	0.0088265
WDR37	10p15.3	0.213327	0.00113318	0.00893276
PLXNA3	Xq28	0.213323	0.00113343	0.00893276
PON2	7q21.3	0.213057	0.00115014	0.00903959
TCAP	17q12	0.213004	0.00115349	0.00905383
PFKL	21q22.3	0.212745	0.00116999	0.00916682
LRRC46	17q21.32	0.212707	0.0011724	0.00917917
KLHL38	8q24.13	0.212664	0.00117521	0.00919333
DCAF6	1q24.2	0.212652	0.00117595	0.00919557
PDIK1L	1p36.11	0.21259	0.00117997	0.00921616
INSR	19p13.2	0.212538	0.00118335	0.009239
SEMA3G	3p21.1	0.212521	0.00118444	0.00924389
LPCAT1	5p15.33	0.212506	0.0011854	0.00924419
DHX58	17q21.2	0.212483	0.00118694	0.00925258
FBRS	16p11.2	0.212455	0.00118874	0.00925879
AFDN-DT	6q27	0.212449	0.00118912	0.00925879
FAM13A	4q22.1	0.212392	0.00119285	0.00928424
ENPP4	6p21.1	0.212288	0.00119964	0.00932617
ENPP5	6p21.1	0.212256	0.00120178	0.00933556
PLLP	16q13	0.212079	0.00121344	0.00941158
FBN3	19p13.2	0.212021	0.00121731	0.00943427
TANC1	2q24.2	0.211903	0.00122521	0.00948817
BDH1	3q29	0.211807	0.00123163	0.00952685
PMVK	1q21.3	0.21176	0.00123482	0.00954201
KMT5C	19q13.42	0.211759	0.00123489	0.00954201
RAB3D	19p13.2	0.211736	0.00123642	0.00954913
ZDHHC8P1	22q11.23	0.21162	0.00124429	0.00959878
BCLAF3	Xp22.12	0.211598	0.00124578	0.00960287
GDPD3	16p11.2	0.211552	0.00124886	0.00961927
LRRC73	6p21.1	0.211492	0.00125297	0.00964349
STAT5B	17q21.2	0.211466	0.00125479	0.00965379
MEX3A	1q22	0.21144	0.00125655	0.00966359
ISYNA1	19p13.11	0.2114	0.00125932	0.0096775
LYPLA2	1p36.11	0.211392	0.00125986	0.00967795
RAB11B	19p13.2	0.2113	0.00126618	0.00971895
TNFRSF11A	18q21.33	0.211136	0.00127752	0.00978249
CD2AP	6p12.3	0.211131	0.00127787	0.00978249
PTK6	20q13.33	0.211018	0.00128578	0.00983182
VPS37B	12q24.31	0.210923	0.00129243	0.00986755
PCSK2	20p12.1	0.210867	0.00129639	0.00989057
C16ORF58	16p11.2	0.210863	0.00129666	0.00989057
FER1L5	2q11.2	0.210844	0.00129802	0.00989057
SLC4A2	7q36.1	0.210838	0.0012984	0.00989057
IGHMBP2	11q13.3	0.210808	0.00130056	0.00989733
MISP	19p13.3	0.210805	0.00130077	0.00989733
PCP4L1	1q23.3	0.210779	0.00130258	0.00990735
ZSWIM5	1p34.1	0.210636	0.00131275	0.00997334
VGLL4	3p25.3-p25.2	0.210603	0.00131515	0.00998774
INPP4A	2q11.2	0.210376	0.00133145	0.0101001
TTC19	17p12	0.210291	0.00133759	0.0101428
NCKIPSD	3p21.31	0.21022	0.00134275	0.0101704
HECTD4	12q24.13	0.210162	0.001347	0.0101987
ZBTB17	1p36.13	0.210018	0.00135755	0.0102709
PROSER3	19q13.12	0.210006	0.00135842	0.0102736
B4GALT5	20q13.13	0.209993	0.00135937	0.0102751
NAGLU	17q21.2	0.209983	0.00136009	0.0102751
DIPK1B	9q34.3	0.209975	0.00136068	0.0102751
SMCR5	-	0.209919	0.00136486	0.0102989
ATN1	12p13.31	0.209728	0.00137904	0.0103919
NUDT16	3q22.1	0.209718	0.00137977	0.0103919
CKB	14q32.33	0.209718	0.00137977	0.0103919
ENTPD3	3p22.1	0.209657	0.00138435	0.0104202
LAD1	1q32.1	0.209586	0.00138967	0.0104547
PRKAR1A	17q24.2	0.209402	0.00140352	0.010543
PUM1	1p35.2	0.209222	0.00141727	0.0106264
BTNL9	5q35.3	0.209187	0.00141992	0.0106377
DOHH	19p13.3	0.209181	0.00142037	0.0106377
CIC	19q13.2	0.209085	0.0014278	0.0106716
BAZ2B	2q24.2	0.209076	0.00142849	0.0106716
DCXR	17q25.3	0.209074	0.00142864	0.0106716
VPS39	15q15.1	0.208982	0.00143572	0.0107126
GATAD1	7q21.2	0.208955	0.00143786	0.0107206
GIPC1	19p13.12	0.208921	0.00144047	0.010736
CAPN10	2q37.3	0.208777	0.00145169	0.0108035
PRCC	1q23.1	0.208706	0.00145725	0.0108409
DNMT3A	2p23.3	0.208598	0.00146579	0.0108964
NUTM2F	9q22.32	0.208503	0.00147328	0.0109479
SEMA3B	3p21.31	0.20847	0.00147587	0.010959
DNAJC11	1p36.31	0.208459	0.00147673	0.0109614
NPEPPS	17q21.32	0.208374	0.00148356	0.0110039
RALGAPA2	20p11.23	0.208302	0.00148931	0.0110385
ZNF653	19p13.2	0.208193	0.00149803	0.0110685
CNOT3	19q13.42	0.208189	0.00149834	0.0110685
SRRM2	16p13.3	0.207944	0.00151824	0.0112031
CAPN9	1q42.2	0.207927	0.00151959	0.0112089
CTNND1	11q12.1	0.207877	0.00152371	0.0112311
ECHDC3	10p14	0.207846	0.00152621	0.0112412
MIGA2	9q34.11	0.207819	0.0015284	0.0112467
CTBP1-DT	4p16.3	0.207737	0.00153512	0.0112861
CFAP410	21q22.3	0.207653	0.00154212	0.0113251
SFTPB	2p11.2	0.20764	0.00154318	0.0113287
AP3D1	19p13.3	0.207631	0.00154391	0.01133
LINC00160	21q22.12	0.207591	0.00154723	0.0113451
COBL	7p12.1	0.207586	0.00154767	0.0113451
VKORC1L1	7q11.21	0.20753	0.00155226	0.0113704
TJP2	9q21.11	0.207471	0.00155719	0.0113982
FURIN	15q26.1	0.207422	0.00156131	0.011417
RHBDL1	16p13.3	0.207388	0.00156411	0.011428
RTL6	22q13.31	0.207166	0.0015828	0.0115141
TNFAIP1	17q11.2	0.207058	0.00159201	0.0115685
HOMEZ	14q11.2	0.207036	0.00159386	0.0115706
ORAI2	7q22.1	0.207031	0.00159428	0.0115706
ARRDC1	9q34.3	0.207027	0.00159461	0.0115706
TCAF1	7q35	0.206892	0.00160621	0.0116379
CUL3	2q36.2	0.206864	0.00160863	0.0116512
TCEA3	1p36.12	0.20683	0.00161151	0.0116552
MPND	19p13.3	0.20671	0.0016219	0.0117177
PMS2	7p22.1	0.206656	0.0016266	0.0117404
CASTOR3	7q22.1	0.20665	0.00162711	0.0117404
ZBTB18	1q44	0.206646	0.00162745	0.0117404
PHETA1	12q24.12	0.20664	0.00162797	0.0117404
PHACTR3	20q13.32-q13.33	0.206544	0.0016363	0.0117792
ETV3	1q23.1	0.206528	0.00163768	0.0117849
TOX3	16q12.1	0.20649	0.00164099	0.0118045
BICRAL	6p21.1	0.206453	0.00164424	0.0118236
ZNF211	19q13.43	0.20638	0.00165065	0.0118655
CNGA3	2q11.2	0.206338	0.00165438	0.0118851
TRIM65	17q25.1	0.20633	0.00165508	0.0118851
PPDPF	20q13.33	0.206315	0.00165638	0.0118896
DAGLB	7p22.1	0.206218	0.00166502	0.0119473
KRT8	12q13.13	0.206189	0.00166756	0.0119613
ZNF205	16p13.3	0.206166	0.00166957	0.0119636
LINC00906	19q12	0.206091	0.00167628	0.0119912
MYCL	1p34.2	0.206088	0.00167651	0.0119912
PTPN21	14q31.3	0.206006	0.00168392	0.0120313
MSL1	17q21.1	0.205936	0.00169012	0.0120669
SLC16A9	10q21.2	0.205909	0.0016926	0.0120761
MKLN1	7q32.3	0.205808	0.00170168	0.0121192
COPG2	7q32.2	0.205801	0.0017023	0.0121194
SHE	1q21.3	0.205788	0.00170355	0.012124
TNXB	6p21.33-p21.32	0.205655	0.00171556	0.0122051
SFTA2	6p21.33	0.205544	0.00172574	0.012267
HDAC10	22q13.33	0.205498	0.00172999	0.012286
ZNF281	1q32.1	0.205425	0.00173671	0.0123293
MOB2	11p15.5	0.205409	0.00173816	0.0123344
CDS1	4q21.23	0.205393	0.00173962	0.0123344
PRPF40B	12q13.12	0.205392	0.00173971	0.0123344
ZNF396	18q12.2	0.20539	0.00173989	0.0123344
WIPI2	7p22.1	0.205355	0.00174317	0.0123533
RAPGEF5	7p15.3	0.2052	0.00175755	0.0124375
RANBP17	5q35.1	0.205062	0.00177045	0.012513
CTSD	11p15.5	0.20504	0.00177249	0.012513
FAM227A	22q13.1	0.205019	0.00177443	0.0125217
LYNX1	8q24.3	0.204985	0.00177768	0.0125401
SCNN1B	16p12.2	0.204952	0.00178075	0.0125544
IWS1	2q14.3	0.204946	0.00178131	0.0125544
C17ORF97	17p13.3	0.204943	0.00178159	0.0125544
PCBP4	3p21.2	0.204845	0.00179091	0.0126075
CCDC137	17q25.3	0.204765	0.0017985	0.0126514
FAM193A	4p16.3	0.20473	0.00180183	0.0126625
CCDC191	3q13.31	0.204728	0.00180197	0.0126625
RTN4R	22q11.21	0.204628	0.00181158	0.0127211
RASSF7	11p15.5	0.204444	0.00182923	0.0128209
DPPA3	12p13.31	0.204434	0.00183022	0.0128209
PIK3R2	19p13.11	0.204433	0.00183028	0.0128209
SYVN1	11q13.1	0.204376	0.00183582	0.0128521
KIDINS220	2p25.1	0.204374	0.00183601	0.0128521
PARN	16p13.12	0.204251	0.001848	0.0129168
PARD3B	2q33.3	0.204246	0.00184848	0.0129168
CYB5R3	22q13.2	0.204224	0.0018506	0.0129218
FEZF1	7q31.32	0.204209	0.00185207	0.0129218
CA4	17q23.1	0.204206	0.00185243	0.0129218
LMF1	16p13.3	0.204068	0.00186588	0.0130111
TOR1AIP2	1q25.2	0.204027	0.00186996	0.0130305
FAXC	6q16.2	0.204002	0.00187239	0.0130429
ELOA	1p36.11	0.203927	0.0018798	0.0130804
MIA3	1q41	0.203909	0.00188166	0.0130847
ST3GAL5	2p11.2	0.20378	0.00189441	0.0131592
DTX2P1-UPK3BP1-PMS2P11	7q11.23	0.203709	0.00190151	0.0131958
IGFALS	16p13.3	0.203658	0.00190665	0.0132126
TMEM59L	19p13.11	0.203506	0.00192195	0.0132886
EFTUD2	17q21.31	0.203451	0.00192754	0.013313
EPPK1	8q24.3	0.203448	0.00192784	0.013313
RAB17	2q37.3	0.203375	0.00193525	0.0133521
PLCD1	3p22.2	0.203283	0.0019446	0.0133985
PGAP2	11p15.4	0.203274	0.00194551	0.0133985
NAT14	19q13.42	0.203192	0.00195399	0.0134438
LOC440040	11p11.12	0.203191	0.00195403	0.0134438
TMUB2	17q21.31	0.203058	0.0019678	0.0135242
TMEM89	3p21.31	0.203047	0.00196891	0.0135271
TJAP1	6p21.1	0.202984	0.00197546	0.0135675
BAHD1	15q15.1	0.202933	0.00198068	0.0135914
PEX11G	19p13.2	0.202851	0.0019892	0.0136385
LYPLA2P1	6p21.32	0.202637	0.00201164	0.0137474
LOC100129534	1p36.32	0.202634	0.00201195	0.0137474
DTX4	11q12.1	0.202624	0.00201309	0.0137505
LRRC37A	17q21.31	0.202297	0.00204779	0.0139429
EDC4	16q22.1	0.202274	0.00205022	0.0139518
HS3ST5	6q21-q22.1	0.202248	0.00205302	0.0139661
CDH15	16q24.3	0.20217	0.0020614	0.0140136
NCKAP5L	12q13.12	0.20206	0.00207329	0.0140801
NAXD	13q34	0.201962	0.00208394	0.0141428
ZNF48	16p11.2	0.201906	0.00209012	0.01418
PRKRIP1	7q22.1	0.201854	0.00209572	0.0142094
ZNF638	2p13.3-p13.2	0.201849	0.00209626	0.0142094
ANKRD9	14q32.31	0.201846	0.00209659	0.0142094
R3HDM2	12q13.3	0.201834	0.00209799	0.0142141
NPNT	4q24	0.201757	0.00210643	0.0142617
SLC35G6	17p13.1	0.201665	0.00211648	0.0143248
CEP68	2p14	0.201553	0.00212892	0.0143877
CAPN8	1q41	0.201549	0.00212931	0.0143877
CYP2B7P	19q13.2	0.201543	0.00213007	0.0143877
SLC25A1	22q11.21	0.201376	0.00214865	0.0144936
BCL9L	11q23.3	0.201345	0.00215207	0.0145118
IVL	1q21.3	0.201328	0.00215403	0.0145201
BTBD18	11q12.1	0.20126	0.0021617	0.0145571
MAST2	1p34.1	0.201189	0.0021696	0.0145956
BRD3	9q34.2	0.201169	0.00217194	0.0146065
ADGRG6	6q24.2	0.201029	0.00218782	0.0146897
ALX3	1p13.3	0.200926	0.00219957	0.0147477
PWWP3A	19p13.3	0.200867	0.00220629	0.0147878
ZNF704	8q21.13	0.200753	0.00221944	0.0148611
SYT8	11p15.5	0.200687	0.00222695	0.014901
TEX2	17q23.3	0.200682	0.00222764	0.014901
EPB41L4A-DT	5q22.2	0.200597	0.00223741	0.0149514
C14ORF93	14q11.2	0.200578	0.00223965	0.0149556
NAPRT	8q24.3	0.200577	0.00223976	0.0149556
HS3ST6	16p13.3	0.200573	0.00224028	0.0149556
SUN2	22q13.1	0.200476	0.00225148	0.0150211
FBRSL1	12q24.33	0.200475	0.0022516	0.0150211
NPRL3	16p13.3	0.200437	0.00225609	0.0150427
MSI2	17q22	0.200398	0.0022606	0.0150661
MTUS1	8p22	0.20035	0.00226627	0.0150989
GNB2	7q22.1	0.200297	0.00227253	0.0151356
ANKMY1	2q37.3	0.200211	0.00228266	0.015198
CDC42BPA	1q42.13	0.200134	0.00229177	0.0152462
SLC49A3	4p16.3	0.200129	0.00229235	0.0152462
GYG2	Xp22.33	0.200124	0.00229294	0.0152462
NEDD9	6p24.2	0.200111	0.00229446	0.015247
FBP1	9q22.32	0.200053	0.00230139	0.0152821
CHDH	3p21.1	0.200006	0.00230703	0.0153125
REPS2	Xp22.2	0.199932	0.00231588	0.015363
TMEM201	1p36.22	0.199913	0.00231812	0.0153728
TOLLIP	11p15.5	0.199843	0.00232653	0.0154086
CDC42EP4	17q25.1	0.19984	0.00232689	0.0154086
TBC1D17	19q13.33	0.199836	0.00232737	0.0154086
CTAGE4	7q35	0.199715	0.00234201	0.0154902
ZZEF1	17p13.2	0.199697	0.00234416	0.0154993
MARCKSL1	1p35.1	0.199686	0.00234547	0.0155029
ECH1	19q13.2	0.199571	0.00235949	0.015575
SMPD1	11p15.4	0.199551	0.0023619	0.0155857
PDAP1	7q22.1	0.19953	0.00236455	0.0155981
NEURL1B	5q35.1	0.199515	0.00236635	0.0156048
TMEM214	2p23.3	0.199493	0.00236901	0.0156172
UBR3	2q31.1	0.199444	0.00237504	0.0156361
ENGASE	17q25.3	0.199438	0.00237577	0.0156361
TTC36	11q23.3	0.199339	0.00238792	0.0157044
ERCC6	10q11.23	0.199334	0.0023885	0.0157044
BOK	2q37.3	0.199272	0.00239617	0.015746
HIRIP3	16p11.2	0.199244	0.0023997	0.0157573
EIF3CL	16p12.1	0.199207	0.00240422	0.0157739
ZNF707	8q24.3	0.199204	0.00240459	0.0157739
CLSTN3	12p13.31	0.19913	0.00241378	0.0158238
PIGT	20q13.12	0.199107	0.0024166	0.015832
ARNT	1q21.3	0.199037	0.00242534	0.0158788
SCEL	13q22.3	0.198968	0.00243398	0.0159302
WDR81	17p13.3	0.198956	0.00243558	0.0159355
PBOV1	6q23.3	0.198948	0.00243649	0.0159362
SERTAD4	1q32.2	0.198941	0.00243744	0.0159372
RSBN1L	7q11.23	0.198891	0.00244364	0.0159621
SLC5A9	1p33	0.198825	0.00245196	0.0160061
SEMA4G	10q24.31	0.198751	0.00246131	0.0160566
SLC39A7	6p21.32	0.198742	0.00246244	0.0160587
EPOR	19p13.2	0.198734	0.00246356	0.0160608
NOTCH2	1p12	0.198699	0.00246794	0.0160842
AMOTL2	3q22.2	0.198597	0.00248099	0.0161587
DMPK	19q13.32	0.198554	0.00248641	0.0161815
TMEM181	6q25.3	0.19855	0.00248691	0.0161815
SPAG17	1p12	0.198524	0.00249029	0.0161982
PXMP4	20q11.22	0.198416	0.00250411	0.0162722
TJP1	15q13.1	0.19837	0.00251008	0.0163057
C6ORF223	6p21.1	0.198283	0.00252129	0.0163718
MAST3	19p13.11	0.198277	0.00252206	0.0163718
SNX33	15q24.2	0.198161	0.00253716	0.0164497
PDE4C	19p13.11	0.198085	0.00254707	0.0165036
LINC00638	14q32.33	0.198063	0.0025499	0.0165163
SLC26A9	1q32.1	0.198052	0.00255132	0.0165201
NIPAL3	1p36.11	0.198011	0.00255675	0.0165392
MFN2	1p36.22	0.197964	0.00256283	0.0165605
EP300	22q13.2	0.19796	0.00256335	0.0165605
FUCA1	1p36.11	0.197889	0.00257269	0.0165995
CPNE2	16q13	0.197862	0.00257634	0.0166093
RS1	Xp22.13	0.197859	0.0025767	0.0166093
KIAA0513	16q24.1	0.197807	0.00258351	0.0166348
HSPG2	1p36.12	0.197801	0.00258442	0.0166348
PEX10	1p36.32	0.19779	0.00258586	0.0166362
SRRM5	19q13.31	0.197668	0.00260197	0.0167345
SPTBN5	15q15.1	0.197658	0.00260341	0.0167384
TBC1D16	17q25.3	0.197627	0.00260749	0.0167567
EXOC3	5p15.33	0.197527	0.00262081	0.016834
PCTP	17q22	0.197398	0.00263819	0.0169239
IVD	15q15.1	0.19734	0.00264605	0.0169581
KRTAP3-1	17q21.2	0.197329	0.0026475	0.016962
TCF20	22q13.2|22q13.3	0.197297	0.00265192	0.0169848
MESP1	15q26.1	0.197252	0.00265794	0.0170125
UBE2Q2P1	15q25.2	0.197179	0.00266787	0.0170706
CCNK	14q32.2	0.197149	0.00267204	0.0170918
ASPSCR1	17q25.3	0.197056	0.00268471	0.0171455
GLCCI1	7p21.3	0.197008	0.00269134	0.0171818
HS6ST1	2q14.3	0.197001	0.00269229	0.0171818
NAALADL2	3q26.31	0.196996	0.00269297	0.0171818
TRIOBP	22q13.1	0.196909	0.00270492	0.0172526
DBIL5P	17p13.3	0.196806	0.0027191	0.0173265
CPLANE1	5p13.2	0.196798	0.0027202	0.017328
IRX5	16q12.2	0.196779	0.00272293	0.0173399
NPC1L1	7p13	0.19675	0.00272689	0.0173595
PGS1	17q25.3	0.196733	0.00272924	0.0173663
SCARNA7	3q25.33	0.19673	0.00272968	0.0173663
BCORL1	Xq26.1	0.196581	0.00275058	0.0174937
SRMS	20q13.33	0.196554	0.00275425	0.0175115
FOLR1	11q13.4	0.1964	0.00277596	0.0176313
MEGF6	1p36.32	0.196395	0.00277666	0.0176313
CDRT15P1	17p12	0.196364	0.00278102	0.0176393
ZC2HC1C	14q24.3	0.196362	0.0027814	0.0176393
ASCC2	22q12.2	0.196254	0.00279665	0.0177192
OGFOD3	17q25.3	0.19621	0.00280297	0.0177424
THNSL2	2p11.2	0.196178	0.00280747	0.0177597
UBTD1	10q24.1-q24.2	0.196109	0.00281734	0.0178108
TADA2B	4p16.1	0.196084	0.00282087	0.0178275
ATOH8	2p11.2	0.196054	0.00282525	0.0178496
TTI1	20q11.23	0.196036	0.0028278	0.0178601
PPDPFL	8q11.21	0.195956	0.00283929	0.0179214
ARMC7	17q25.1	0.195956	0.0028393	0.0179214
NCOA1	2p23.3	0.195948	0.00284044	0.0179229
GPR153	1p36.31	0.195935	0.00284229	0.0179251
VPS26B	11q25	0.195906	0.00284656	0.0179446
PROSER2	10p14	0.195837	0.00285655	0.0179963
TSPYL1	6q22.1	0.195764	0.00286715	0.0180517
ABHD12	20p11.21	0.195739	0.00287074	0.0180686
FUT6	19p13.3	0.195721	0.00287332	0.0180688
GOLGA2P5	12q23.1	0.19572	0.00287347	0.0180688
FUK	16q22.1	0.195669	0.00288095	0.0180958
JMJD7-PLA2G4B	15q15.1	0.195666	0.00288138	0.0180958
ATP1A2	1q23.2	0.195651	0.00288355	0.0181037
WNT7B	22q13.31	0.195643	0.00288484	0.0181062
POLR2J3	7q22.1	0.195544	0.0028993	0.0181821
CCDC85C	14q32.2	0.195496	0.00290641	0.018213
CDIPT	16p11.2	0.195429	0.0029163	0.0182636
SAMD1	19p13.12	0.195352	0.00292769	0.0183291
PRRG2	19q13.33	0.195283	0.00293794	0.0183818
SMAD6	15q22.31	0.19525	0.00294278	0.0184064
WFS1	4p16.1	0.195176	0.00295381	0.0184639
BAZ1B	7q11.23	0.195085	0.0029674	0.0185315
OR52E6	11p15.4	0.195063	0.00297068	0.0185462
ELMSAN1	14q24.3	0.195056	0.00297184	0.0185476
SNAPC4	9q34.3	0.195014	0.00297807	0.0185807
TMEM129	4p16.3	0.194986	0.00298238	0.018596
POLDIP2	17q11.2	0.194946	0.00298834	0.0186158
SLC7A10	19q13.11	0.194903	0.00299482	0.0186504
TNS2	12q13.13	0.19484	0.00300446	0.0186872
DAPK1	9q21.33	0.194767	0.00301555	0.0187387
IPO13	1p34.1	0.194728	0.00302142	0.0187502
NATD1	17p11.2	0.19469	0.00302729	0.0187767
IQCD	12q24.13	0.194668	0.00303061	0.0187884
CCDC30	1p34.2	0.194665	0.00303106	0.0187884
WDR92	2p14	0.1946	0.00304103	0.0188386
HRC	19q13.33	0.194585	0.0030433	0.0188468
FAM160A2	11p15.4	0.194543	0.00304982	0.0188697
ABCA3	16p13.3	0.194513	0.00305437	0.0188849
STX19	3q11.2	0.194502	0.00305604	0.0188849
PC	11q13.2	0.194471	0.00306091	0.0189033
HOOK2	19p13.13	0.194424	0.00306807	0.0189387
NHLRC1	6p22.3	0.194422	0.00306853	0.0189387
MAPK13	6p21.31	0.1944	0.00307189	0.0189467
OS9	12q13.3-q14.1	0.194333	0.00308229	0.0189989
OSBP2	22q12.2	0.194322	0.00308397	0.0189989
OR10P1	12q13.2	0.194268	0.00309234	0.0190446
RPAP1	15q15.1	0.194227	0.00309872	0.0190663
RIBC1	Xp11.22	0.194193	0.00310411	0.0190818
EFL1	15q25.2	0.194151	0.00311059	0.0191158
GPC4	Xq26.2	0.194122	0.00311523	0.0191326
SLC5A2	16p11.2	0.194094	0.0031195	0.019153
FRG1BP	20q11.1	0.194081	0.00312157	0.0191539
WDR24	16p13.3	0.194047	0.003127	0.0191755
ANKFN1	17q22	0.193991	0.00313576	0.0192175
IGF2R	6q25.3	0.193963	0.00314022	0.019233
CAPS	19p13.3	0.193844	0.00315912	0.0193349
MAP2K7	19p13.2	0.193832	0.003161	0.0193366
CAPN15	16p13.3	0.193719	0.00317891	0.0194343
LETM1	4p16.3	0.193688	0.00318396	0.0194365
FAM161B	14q24.3	0.193687	0.00318411	0.0194365
RNF186	1p36.13	0.193663	0.00318787	0.0194535
RETREG2	2q35	0.19363	0.00319327	0.0194805
CLDN7	17p13.1	0.193466	0.00321963	0.0196174
DNMBP-AS1	10q24.2	0.193422	0.00322665	0.0196542
PQLC2	1p36.13	0.193235	0.00325711	0.0197936
TRIM26	6p22.1	0.193233	0.00325743	0.0197936
PLA2G6	22q13.1	0.1932	0.00326291	0.0198209
PARP10	8q24.3	0.193125	0.00327519	0.0198774
RAPGEF2	4q32.1	0.193003	0.00329515	0.0199924
EFCC1	3q21.3	0.192994	0.00329662	0.0199932
NEIL1	15q24.2	0.192971	0.00330052	0.0200008
HEXIM1	17q21.31	0.192941	0.00330542	0.0200244
ALAD	9q32	0.192905	0.00331144	0.0200488
AREL1	14q24.3	0.19289	0.00331391	0.0200516
APBB1	11p15.4	0.192869	0.00331734	0.0200663
LOC155060	7q36.1	0.19281	0.00332718	0.0201036
PTPRE	10q26.2	0.192659	0.00335239	0.0202122
CHD2	15q26.1	0.192658	0.00335255	0.0202122
ANXA9	1q21.3	0.192613	0.00336016	0.020252
PROKR1	2p13.3	0.192542	0.00337197	0.0203075
NFS1	20q11.22	0.192534	0.00337344	0.0203075
BSCL2	11q12.3	0.192527	0.0033746	0.0203084
MED26	19p13.11	0.192516	0.00337643	0.0203133
TOB2P1	6p22.1	0.192507	0.00337793	0.0203162
ARFGAP2	11p11.2	0.192392	0.00339745	0.0204275
PRSS22	16p13.3	0.192375	0.00340029	0.0204324
ZC3H3	8q24.3	0.19231	0.00341136	0.0204743
SRC	20q11.23	0.192258	0.00342027	0.0205032
STAT6	12q13.3	0.19221	0.00342836	0.0205454
RAP1GAP	1p36.12	0.192197	0.00343055	0.0205464
RHOT2	16p13.3	0.192187	0.00343241	0.0205514
SLC8B1	12q24.13	0.192054	0.0034551	0.0206749
MDK	11p11.2	0.191992	0.00346581	0.0207266
HTT	4p16.3	0.191985	0.00346701	0.0207276
SLC16A13	17p13.1	0.191872	0.00348665	0.0208388
GPR146	7p22.3	0.191855	0.00348956	0.0208437
YTHDC1	4q13.2	0.191769	0.0035045	0.0209143
GTF2IRD1P1	7q11.21	0.191732	0.00351103	0.020947
CPEB3	10q23.32	0.19172	0.00351311	0.0209532
ZNF324	19q13.43	0.191665	0.00352278	0.0210046
TP53INP2	20q11.22	0.191639	0.00352728	0.0210251
ZNF549	19q13.43	0.191576	0.00353837	0.0210725
ULK2	17p11.2	0.191519	0.00354845	0.0211262
CHD7	8q12.2	0.191503	0.00355123	0.0211365
FAM184A	6q22.31	0.19147	0.00355716	0.021159
B3GALT6	1p36.33	0.191422	0.00356554	0.0211776
KDM4B	19p13.3	0.191365	0.00357569	0.0212316
LZTR1	22q11.21|22q11.1-q11.2	0.191228	0.00360012	0.0213513
LPIN3	20q12	0.191173	0.00361	0.0214036
DBP	19q13.33	0.191134	0.0036169	0.0214381
KRTAP5-8	11q13.4	0.191086	0.00362554	0.021483
RCAN3	1p36.11	0.191069	0.0036286	0.0214926
SETD2	3p21.31	0.191045	0.00363286	0.021502
OGDH	7p13	0.190999	0.00364122	0.0215256
CAV3	3p25.3	0.190922	0.00365508	0.0215878
PLEKHN1	1p36.33	0.190916	0.00365621	0.0215881
PDIA4	7q36.1	0.190861	0.00366624	0.0216282
GPR39	2q21.2	0.190849	0.00366839	0.0216334
FAM178B	2q11.2	0.190844	0.00366928	0.0216334
SYTL3	6q25.3	0.190791	0.00367898	0.0216778
CLIC5	6p21.1	0.190683	0.00369862	0.0217744
RNF20	9q31.1	0.190636	0.0037073	0.0218137
ADGRV1	5q14.3	0.190621	0.00371002	0.0218222
NSRP1	17q11.2	0.190577	0.00371818	0.0218638
HUNK	21q22.11	0.190494	0.00373345	0.0219407
TP73-AS1	1p36.32	0.190439	0.00374366	0.0219943
CUX1	7q22.1	0.190406	0.0037497	0.0220233
VPS52	6p21.32	0.190383	0.00375409	0.0220361
HIPK2	7q34	0.190375	0.00375555	0.0220361
CDAN1	15q15.2	0.190371	0.00375628	0.0220361
ZNF236	18q23	0.190282	0.0037728	0.0221201
LMNTD2	11p15.5	0.190266	0.00377575	0.0221309
PRR5-ARHGAP8	22q13.31	0.19023	0.00378247	0.0221573
CLSTN1	1p36.22	0.190188	0.00379031	0.0221903
CCDC88C	14q32.11-q32.12	0.190145	0.00379844	0.0222314
TRIM71	3p22.3	0.190135	0.00380036	0.0222361
CEP104	1p36.32	0.190093	0.00380826	0.0222693
NEO1	15q24.1	0.190005	0.0038248	0.022353
CSTL1	20p11.21	0.189977	0.00382998	0.0223665
PWP2	21q22.3	0.189971	0.00383114	0.0223665
PPFIA1	11q13.3	0.189907	0.00384327	0.0224217
TOM1	22q12.3	0.189873	0.00384982	0.0224534
GDPD1	17q22	0.189854	0.00385338	0.0224676
PINK1	1p36.12	0.189802	0.00386333	0.0225136
IRGQ	19q13.31	0.189801	0.00386352	0.0225136
PIP5K1C	19p13.3	0.18977	0.00386935	0.0225399
CYP4B1	1p33	0.189702	0.00388235	0.0225905
CPLX1	4p16.3	0.189572	0.00390733	0.0227226
DCAF8	1q23.2	0.189431	0.00393456	0.0228517
GALNT18	11p15.4	0.189423	0.00393609	0.0228517
DVL2	17p13.1	0.18941	0.00393857	0.0228524
ZMYND8	20q13.12	0.189365	0.00394737	0.0228957
TXLNA	1p35.2	0.189326	0.00395485	0.0229214
SETD1B	12q24.31	0.189318	0.00395639	0.0229214
TMEM120A	7q11.23	0.189291	0.00396177	0.0229459
RNF135	17q11.2	0.189256	0.0039685	0.022964
ARMC9	2q37.1	0.189251	0.00396946	0.022964
HOOK1	1p32.1	0.189202	0.0039791	0.0229998
LRRC47	1p36.32	0.189136	0.00399204	0.0230613
RPL13P5	12p13.31	0.189092	0.00400076	0.0230873
SWT1	1q25.3	0.18909	0.00400115	0.0230873
HSFX2	Xq28	0.189069	0.00400522	0.0231041
ST5	11p15.4	0.189036	0.00401163	0.0231344
SLC41A3	3q21.2-q21.3	0.189013	0.0040163	0.0231547
OFD1	Xp22.2	0.18889	0.00404049	0.0232607
OPHN1	Xq12	0.188803	0.00405783	0.0233203
IPO9	1q32.1	0.188789	0.00406069	0.02333
PRRC2B	9q34.13	0.188774	0.00406364	0.0233392
LOC90784	2p11.2	0.188769	0.00406462	0.0233392
RNF103	2p11.2	0.188703	0.00407782	0.0233882
TCTN2	12q24.31	0.18868	0.00408236	0.0234009
YTHDF1	20q13.33	0.188594	0.00409977	0.0234738
TMEM81	1q32.1	0.188526	0.00411327	0.0235376
FKRP	19q13.32	0.18842	0.00413479	0.023654
KAT6B	10q22.2	0.188295	0.00416023	0.0237724
SLC35E2A	1p36.33	0.188273	0.00416465	0.0237909
DRAIC	15q23	0.188193	0.00418097	0.0238705
DSTYK	1q32.1	0.188174	0.0041848	0.0238855
RAB34	17q11.2	0.188152	0.00418945	0.0238984
FAM71D	14q23.3	0.188105	0.00419905	0.0239396
MAFK	7p22.3	0.18808	0.00420422	0.0239623
MTSS1L	16q22.1	0.187977	0.00422536	0.0240622
AP2B1	17q12	0.187947	0.00423147	0.0240857
USP34	2p15	0.187868	0.00424802	0.0241707
CLTC	17q23.1	0.187827	0.00425642	0.0241978
SEC14L4	22q12.2	0.187778	0.00426676	0.0242428
STPG1	1p36.11	0.187712	0.00428047	0.024307
EEF1AKNMT	1q24.3	0.187694	0.00428418	0.0243211
APLP2	11q24.3	0.187675	0.0042881	0.0243365
TPCN1	12q24.13	0.187591	0.00430568	0.0244224
RALGAPB	20q11.23	0.187549	0.0043146	0.0244592
TP73	1p36.32	0.187467	0.00433186	0.0245362
CCDC6	10q21.2	0.187454	0.00433456	0.0245446
WASL	7q31.32	0.187444	0.00433665	0.0245494
DEPDC5	22q12.2-q12.3	0.187336	0.00435964	0.0246587
SLC35E1	19p13.11	0.187297	0.00436803	0.0246933
PPP1R1B	17q12	0.187296	0.00436823	0.0246933
ZFAND3	6p21.2	0.18726	0.0043758	0.0247222
GLYR1	16p13.3	0.187145	0.00440046	0.0248335
KDM3B	5q31.2	0.187038	0.00442333	0.0249274
ADGRA3	4p15.2	0.186768	0.00448183	0.025151
SAPCD1	6p21.33	0.186761	0.00448334	0.0251524
EXOC8	1q42.2	0.186734	0.00448914	0.0251779
C9ORF152	9q31.3	0.18667	0.00450314	0.0252364
SETDB1	1q21.3	0.186669	0.00450336	0.0252364
MYLIP	6p22.3	0.186594	0.00451978	0.0253143
KLHDC9	1q23.3	0.18656	0.00452736	0.0253497
CRELD1	3p25.3	0.186547	0.00453018	0.0253584
ZNF74	22q11.21	0.186517	0.00453668	0.0253735
C17ORF107	17p13.2	0.186508	0.00453886	0.0253771
OR9A2	7q34	0.186503	0.00453985	0.0253771
ARID1B	6q25.3	0.186487	0.00454343	0.02539
UBE4B	1p36.22	0.186415	0.00455932	0.0254362
AVPR2	Xq28	0.186394	0.00456398	0.0254551
HIC2	22q11.21	0.186243	0.00459742	0.0256202
RASAL1	12q24.13	0.186229	0.0046006	0.0256308
TAB1	22q13.1	0.186144	0.00461967	0.0257156
BPIFB2	20q11.21	0.186104	0.00462853	0.0257554
TMEM9	1q32.1	0.186086	0.00463248	0.0257583
MEPCE	7q22.1	0.185913	0.00467158	0.0259253
ZNF790	19q13.12	0.185883	0.00467826	0.0259552
ARHGEF2	1q22	0.185859	0.00468385	0.025979
LYPD4	19q13.2	0.185637	0.00473421	0.0262075
FOXO3	6q21	0.185631	0.00473573	0.0262087
C10ORF113	10p12.31	0.18559	0.00474503	0.026253
OR2A4	6q23.2	0.185492	0.00476765	0.0263297
SRRT	7q22.1	0.18549	0.00476811	0.0263297
ZNF839	14q32.31	0.185481	0.00477015	0.0263338
JPH1	8q21.11	0.185469	0.00477288	0.0263343
ZNF428	19q13.31	0.185452	0.00477674	0.0263417
IL1F10	2q14.1	0.185385	0.0047922	0.0264191
CHAD	17q21.33	0.185303	0.0048112	0.0265165
KRTAP5-1	11p15.5	0.185271	0.00481862	0.0265388
CHMP6	17q25.3	0.185269	0.00481922	0.0265388
PHF8	Xp11.22	0.185206	0.00483391	0.0265905
SCAF4	21q22.11	0.185136	0.00485026	0.0266524
COL4A4	2q36.3	0.185135	0.00485049	0.0266524
SCRN2	17q21.32	0.185096	0.0048595	0.0266946
REL	2p16.1	0.185038	0.00487314	0.0267402
PYROXD2	10q24.2	0.185027	0.00487569	0.0267469
KIF3B	20q11.21	0.184844	0.00491896	0.02694
CLK2	1q22	0.184747	0.00494189	0.0270459
C2CD4D	1q21.3	0.184745	0.00494235	0.0270459
ZNF91	19p12	0.18472	0.00494823	0.0270633
SUSD4	1q41	0.18472	0.00494823	0.0270633
SNED1	2q37.3	0.184648	0.00496539	0.0271423
ARHGEF26	3q25.2	0.184641	0.00496704	0.0271439
EIF2AK1	7p22.1	0.184627	0.00497058	0.0271559
TOB1	17q21.33	0.184596	0.00497789	0.0271884
LINC00482	17q25.3	0.184588	0.00497977	0.0271912
MTOR	1p36.22	0.184557	0.00498734	0.027219
SALL2	14q11.2	0.184548	0.00498947	0.0272219
CEACAM1	19q13.2	0.184536	0.00499231	0.02723
ADCY9	16p13.3	0.184508	0.00499894	0.0272439
PKN1	19p13.12	0.184485	0.00500463	0.0272601
SPRN	10q26.3	0.184418	0.00502078	0.0273407
WDR20	14q32.31	0.184365	0.0050334	0.0273871
ROPN1	3q21.1	0.184106	0.00509638	0.0276846
CNFN	19q13.2	0.184092	0.00509983	0.0276936
IGFN1	1q32.1	0.183924	0.00514103	0.0278969
PPP1R3D	20q13.33	0.183892	0.00514901	0.0279126
SPECC1L	22q11.23	0.18389	0.0051495	0.0279126
KLF3	4p14	0.183881	0.00515169	0.027917
MMEL1	1p36.32	0.183865	0.00515565	0.0279308
TMEM248	7q11.21	0.183769	0.00517951	0.0280071
TMEM127	2q11.2	0.183748	0.00518465	0.0280237
BPIFB6	20q11.21	0.183728	0.00518951	0.0280338
PON3	7q21.3	0.183726	0.00519004	0.0280338
ZNF497	19q13.43	0.183719	0.00519176	0.0280355
PI4KA	22q11.21	0.183703	0.00519568	0.0280455
ABCB9	12q24.31	0.183701	0.00519641	0.0280455
ABCC6P2	16p13.11	0.183611	0.00521878	0.0281435
LDHD	16q23.1	0.18358	0.00522642	0.0281695
APOA5	11q23.3	0.183562	0.00523096	0.0281864
SEMA4F	2p13.1	0.183542	0.00523605	0.0281987
ZNF160	19q13.41-q13.42	0.183486	0.00525015	0.0282451
NEK5	13q14.3	0.183485	0.00525032	0.0282451
LINC00950	9p13.3	0.183461	0.00525629	0.0282552
KCNJ11	11p15.1	0.183372	0.00527869	0.0283445
SLC26A1	4p16.3	0.183313	0.00529363	0.0284095
H6PD	1p36.22	0.183305	0.00529563	0.0284126
KCTD13	16p11.2	0.183196	0.0053234	0.0285234
RAB3GAP1	2q21.3	0.183165	0.00533118	0.0285525
KLHL30	2q37.3	0.183135	0.00533881	0.0285754
MUCL3	6p21.33	0.183085	0.00535168	0.028629
FAM107B	10p13	0.182995	0.00537451	0.0287434
RNASEL	1q25.3	0.182979	0.00537881	0.0287588
KDM1B	6p22.3	0.182966	0.0053821	0.0287687
SOSTDC1	7p21.2	0.182922	0.00539335	0.0287981
LDB1	10q24.32	0.182893	0.00540087	0.0288305
2018-03-09	12q14.1	0.182823	0.00541893	0.0288988
SPATA32	17q21.31	0.182813	0.00542155	0.0289024
ACOT11	1p32.3	0.182803	0.00542402	0.0289079
LINC00910	17q21.31	0.182791	0.00542708	0.0289156
GOLGB1	3q13.33	0.182786	0.00542836	0.0289156
POLG	15q26.1	0.182766	0.00543372	0.0289301
CLCNKB	1p36.13	0.182759	0.00543541	0.0289301
SLC25A29	14q32.2	0.18274	0.00544036	0.0289361
AGO1	1p34.3	0.182738	0.00544087	0.0289361
DLC1	8p22	0.182697	0.00545137	0.0289689
DEAF1	11p15.5	0.182662	0.00546059	0.0290025
ATP6V0E2	7q36.1	0.18257	0.00548449	0.029109
OSR1	2p24.1	0.182568	0.00548501	0.029109
NRF1	7q32.2	0.18249	0.00550539	0.0291863
LEKR1	3q25.31	0.182482	0.00550745	0.0291895
C1ORF229	1q44	0.182426	0.00552223	0.0292369
PARP16	15q22.31	0.182376	0.00553543	0.0292758
VWA1	1p36.33	0.182337	0.00554557	0.029314
CMTM8	3p22.3	0.182302	0.00555494	0.029348
KIF21A	12q12	0.18224	0.00557137	0.0294085
OMP	11q13.5	0.182212	0.00557882	0.0294276
[truncated: 1,505 more rows]
