# Supplementary material for: ERBB2 Regulates MED24 during Cancer Progression in Mice with Pten and Smad4 Deletion in the Pulmonary Epithelium
Source: Cells. 2019 Jun 19;8(6):615. doi: 10.3390/cells8060615 (PMC6627404; doi:10.3390/cells8060615)
Supplement: Supplementary file 1 [file cells-08-00615-s001.zip › Cells-515655-supp-final/Table S7.xlsx]

## Sheet: Sheet1
ERBB2 correlated Gene	Cytoband	Spearman's Correlation	p-Value	q-Value
PLEKHH3	17q21.2	0.581666	1.68021e-17	3.38328e-13
GRB7	17q12	0.570557	9.24203e-17	9.30488e-13
PGAP3	17q12	0.563952	2.4712e-16	1.65867e-12
CDC42BPG	11q13.1	0.531952	2.157e-14	1.08584e-10
RARA	17q21.2	0.526457	4.43531e-14	1.78619e-10
RHBDF1	16p13.3	0.523924	6.15711e-14	2.06633e-10
HDAC5	17q21.31	0.508948	4.05252e-13	1.16574e-09
PLXNB2	22q13.33	0.496639	1.78275e-12	4.48718e-09
MAP3K11	11q13.1	0.491481	3.25921e-12	6.84043e-09
ATG2A	11q13.1	0.491123	3.39712e-12	6.84043e-09
UBTF	17q21.31	0.486619	5.70332e-12	8.83401e-09
FBRS	16p11.2	0.48408	7.6119e-12	1.02182e-08
FAM234A	16p13.3	0.483342	8.27492e-12	1.0414e-08
LAMA5	20q13.33	0.482429	9.17247e-12	1.0829e-08
RREB1	6p24.3	0.48195	9.68031e-12	1.0829e-08
RAB40C	16p13.3	0.479601	1.25949e-11	1.3348e-08
MTSS1L	16q22.1	0.473005	2.6095e-11	2.62725e-08
CIC	19q13.2	0.47153	3.06451e-11	2.93843e-08
FAM222B	17q11.2	0.470298	3.50289e-11	3.2061e-08
ZNF213	16p13.3	0.469556	3.7959e-11	3.32323e-08
ATXN7L3	17q21.31	0.467443	4.76568e-11	3.789e-08
ZGPAT	20q13.33	0.464681	6.40131e-11	4.77396e-08
TNKS1BP1	11q12.1	0.462906	7.72686e-11	5.55672e-08
ERBB3	12q13.2	0.459514	1.10387e-10	7.66469e-08
MED24	17q21.1	0.459044	1.15948e-10	7.78244e-08
TRIM8	10q24.32	0.454923	1.77811e-10	1.10579e-07
FBXO46	19q13.32	0.454467	1.86347e-10	1.10579e-07
WIPF2	17q21.2	0.454448	1.86715e-10	1.10579e-07
MARK2	11q13.1	0.453225	2.11711e-10	1.18417e-07
PLCB3	11q13.1	0.452388	2.30628e-10	1.23223e-07
TEAD3	6p21.31	0.450235	2.87187e-10	1.48277e-07
PPP1R13L	19q13.32	0.448233	3.51673e-10	1.77032e-07
ARHGAP23	17q12	0.447463	3.80042e-10	1.86647e-07
PRKD2	19q13.32	0.446514	4.18048e-10	1.95763e-07
PRR12	19q13.33	0.445556	4.60111e-10	2.07158e-07
KIAA0556	16p12.1	0.445494	4.62958e-10	2.07158e-07
GMEB2	20q13.33	0.443235	5.79795e-10	2.48399e-07
CAPN15	16p13.3	0.44182	6.66974e-10	2.68604e-07
JMJD8	16p13.3	0.440128	7.87899e-10	3.11081e-07
PIGQ	16p13.3	0.438394	9.33773e-10	3.48193e-07
SLC9A3R2	16p13.3	0.43797	9.73175e-10	3.55931e-07
BICRA	19q13.33	0.436517	1.12101e-09	3.96012e-07
PNPLA2	11p15.5	0.436102	1.16706e-09	4.0517e-07
ZNF512B	20q13.33	0.4357	1.21343e-09	4.14129e-07
SPTBN2	11q13.2	0.43371	1.47029e-09	4.7566e-07
CLEC16A	16p13.13	0.433442	1.50869e-09	4.7566e-07
IRF2BPL	14q24.3	0.433298	1.52981e-09	4.7566e-07
AXIN1	16p13.3	0.433259	1.53545e-09	4.7566e-07
SPATA2	20q13.13	0.4325	1.65154e-09	5.02514e-07
ARHGAP1	11p11.2	0.432112	1.71393e-09	5.02514e-07
DNAJC5	20q13.33	0.431821	1.7624e-09	5.02514e-07
SPINT1	15q15.1	0.43181	1.76419e-09	5.02514e-07
EVPL	17q25.1	0.431683	1.78585e-09	5.02514e-07
CCDC120	Xp11.23	0.431534	1.81145e-09	5.02514e-07
PWWP2B	10q26.3	0.431474	1.82179e-09	5.02514e-07
ORMDL3	17q21.1	0.430229	2.05127e-09	5.58166e-07
PLEC	8q24.3	0.428631	2.38705e-09	6.32444e-07
DIDO1	20q13.33	0.42835	2.45132e-09	6.32817e-07
CASKIN2	17q25.1	0.427399	2.68158e-09	6.83496e-07
SEMA4C	2q11.2	0.424812	3.4186e-09	8.39476e-07
SCAF1	19q13.33	0.422916	4.07905e-09	9.77806e-07
PHF12	17q11.2	0.42079	4.96598e-09	1.0869e-06
ZNF574	19q13.2	0.419967	5.35731e-09	1.12635e-06
MIDN	19p13.3	0.419137	5.78169e-09	1.18796e-06
MED16	19p13.3	0.418435	6.16593e-09	1.24836e-06
TSC2	16p13.3	0.418186	6.30798e-09	1.2576e-06
CNKSR1	1p36.11	0.417996	6.41815e-09	1.26702e-06
ZNF628	19q13.42	0.417805	6.53144e-09	1.27687e-06
LINC00999	10p11.1	0.417628	6.63763e-09	1.27985e-06
TRAPPC9	8q24.3	0.417022	7.01506e-09	1.33197e-06
LOC100130449	2q37.3	0.416283	7.50274e-09	1.39884e-06
IL17RE	3p25.3	0.416156	7.59013e-09	1.40215e-06
SETD1A	16p11.2	0.415884	7.7802e-09	1.4242e-06
CHD4	12p13.31	0.414496	8.82178e-09	1.58603e-06
BCAM	19q13.32	0.414296	8.98261e-09	1.60065e-06
NUMA1	11q13.4	0.413781	9.40977e-09	1.66062e-06
DCTN1	2p13.1	0.413694	9.48405e-09	1.66062e-06
ACTN4	19q13.2	0.413243	9.87726e-09	1.71456e-06
PPP1R9B	17q21.33	0.412815	1.02645e-08	1.73163e-06
PRPF6	20q13.33	0.412756	1.03196e-08	1.73163e-06
PLCD3	17q21.31	0.412558	1.05047e-08	1.74475e-06
NCOA6	20q11.22	0.412488	1.05711e-08	1.74475e-06
PDPK1	16p13.3	0.410449	1.2686e-08	2.06552e-06
RNF123	3p21.31	0.410419	1.27197e-08	2.06552e-06
DAG1	3p21.31	0.409987	1.32188e-08	2.09585e-06
ABHD16B	20q13.33	0.409687	1.35764e-08	2.13574e-06
MORC2-AS1	22q12.2	0.409432	1.38882e-08	2.16785e-06
SUFU	10q24.32	0.408926	1.4527e-08	2.23294e-06
SBNO2	19p13.3	0.408717	1.47981e-08	2.25197e-06
GHDC	17q21.2	0.407055	1.71404e-08	2.51927e-06
TRPM4	19q13.33	0.4068	1.75306e-08	2.55794e-06
NECTIN2	19q13.32	0.406242	1.84123e-08	2.66727e-06
PRSS8	16p11.2	0.405257	2.00759e-08	2.82691e-06
ESRP2	16q22.1	0.405074	2.04004e-08	2.83933e-06
CGN	1q21.3	0.404872	2.07648e-08	2.86384e-06
BCL9L	11q23.3	0.403836	2.27332e-08	3.09295e-06
ANKS1A	6p21.31	0.403557	2.32926e-08	3.14779e-06
RAB11FIP4	17q11.2	0.403317	2.37858e-08	3.193e-06
CLCN7	16p13.3	0.402365	2.58369e-08	3.42271e-06
DGCR2	22q11.21	0.402095	2.64501e-08	3.48084e-06
BCR	22q11.23	0.402021	2.66215e-08	3.48084e-06
WWP2	16q22.1	0.401923	2.68484e-08	3.48787e-06
PITPNM1	11q13.2	0.401795	2.71472e-08	3.50407e-06
DLGAP4	20q11.23	0.400953	2.92009e-08	3.74515e-06
FAM160B2	8p21.3	0.39968	3.25879e-08	4.09366e-06
ZNF341	20q11.22	0.39925	3.3815e-08	4.18265e-06
TBL3	16p13.3	0.398923	3.47804e-08	4.27035e-06
SSH3	11q13.2	0.398831	3.50546e-08	4.27793e-06
FBXL19	16p11.2	0.39874	3.53309e-08	4.27983e-06
RFX1	19p13.12	0.398501	3.60605e-08	4.27983e-06
RBM15B	3p21.2	0.397646	3.88002e-08	4.56889e-06
UBE3B	12q24.11	0.397525	3.92045e-08	4.58966e-06
FAM83H	8q24.3	0.397403	3.96129e-08	4.61066e-06
STARD3	17q12	0.396429	4.30458e-08	4.97186e-06
HEXIM1	17q21.31	0.396384	4.32099e-08	4.97186e-06
LZTS2	10q24.31	0.395742	4.5637e-08	5.19179e-06
CTDSP1	2q35	0.395661	4.59515e-08	5.1982e-06
ATG9A	2q35	0.395333	4.72476e-08	5.31496e-06
PACS1	11q13.1-q13.2	0.395116	4.81253e-08	5.38362e-06
GRN	17q21.31	0.395033	4.8465e-08	5.39167e-06
SCAP	3p21.31	0.394837	4.92755e-08	5.45172e-06
KRT12	17q21.2	0.394479	5.07921e-08	5.58879e-06
SYMPK	19q13.32	0.393209	5.65388e-08	6.0735e-06
RALGAPA2	20p11.23	0.39312	5.69661e-08	6.0735e-06
AGAP3	7q36.1	0.393112	5.70069e-08	6.0735e-06
OSBPL5	11p15.4	0.391356	6.60611e-08	6.82157e-06
CDC42BPB	14q32.32	0.39102	6.7946e-08	6.94498e-06
LTBP3	11q13.1	0.390716	6.96964e-08	7.04946e-06
JUP	17q21.2	0.390624	7.02312e-08	7.04946e-06
MGRN1	16p13.3	0.390601	7.03686e-08	7.04946e-06
MYO18A	17q11.2	0.39026	7.2397e-08	7.21676e-06
DIS3L2	2q37.1	0.389684	7.59613e-08	7.53476e-06
ARHGAP39	8q24.3	0.389188	7.916e-08	7.77544e-06
LSM14B	20q13.33	0.389058	8.00186e-08	7.80174e-06
ZC3H3	8q24.3	0.38903	8.02027e-08	7.80174e-06
TNRC18	7p22.1	0.388743	8.21389e-08	7.92902e-06
PBXIP1	1q21.3	0.388569	8.33368e-08	7.99081e-06
PPDPF	20q13.33	0.388377	8.46709e-08	8.08025e-06
SAMD10	20q13.33	0.388028	8.71548e-08	8.23919e-06
ARHGAP27	17q21.31	0.387726	8.93618e-08	8.35952e-06
ZC3H4	19q13.32	0.387643	8.99773e-08	8.35952e-06
MLLT6	17q12	0.387435	9.15419e-08	8.45545e-06
FAM110A	20p13	0.387358	9.21232e-08	8.47028e-06
FOXP4	6p21.1	0.386317	1.00378e-07	9.1458e-06
DNAJC4	11q13.1	0.385807	1.04685e-07	9.49526e-06
IFT140	16p13.3	0.384926	1.12535e-07	9.9824e-06
SFSWAP	12q24.33	0.384113	1.20276e-07	1.06223e-05
ZNF598	16p13.3	0.383992	1.21474e-07	1.06813e-05
RETREG3	17q21.2	0.383758	1.23819e-07	1.08401e-05
SUPT6H	17q11.2	0.383468	1.26777e-07	1.10034e-05
EPB41L1	20q11.23	0.383056	1.31115e-07	1.12826e-05
TECPR1	7q21.3	0.3825	1.37176e-07	1.1754e-05
MED25	19q13.33	0.382383	1.38488e-07	1.1816e-05
PCIF1	20q13.12	0.381987	1.43011e-07	1.20989e-05
ITGA3	17q21.33	0.381936	1.43605e-07	1.20989e-05
EHBP1L1	11q13.1	0.381453	1.49341e-07	1.24777e-05
BAHD1	15q15.1	0.381321	1.50945e-07	1.25596e-05
EML2	19q13.32	0.381117	1.53462e-07	1.27165e-05
CREBBP	16p13.3	0.381019	1.54682e-07	1.2765e-05
SETD1B	12q24.31	0.380806	1.57366e-07	1.2881e-05
GAK	4p16.3	0.380298	1.63965e-07	1.33439e-05
SDC4	20q13.12	0.380043	1.67377e-07	1.34812e-05
PAQR7	1p36.11	0.378864	1.84033e-07	1.45893e-05
LRP5	11q13.2	0.377708	2.01892e-07	1.58801e-05
NORAD	20q11.23	0.377555	2.04381e-07	1.59512e-05
RPH3AL	17p13.3	0.377438	2.06302e-07	1.6039e-05
EPHA1	7q34-q35	0.37723	2.09769e-07	1.62458e-05
USP54	10q22.2	0.377057	2.12676e-07	1.63357e-05
AGRN	1p36.33	0.376517	2.22044e-07	1.6872e-05
DGKQ	4p16.3	0.376176	2.28147e-07	1.72467e-05
FYCO1	3p21.31	0.376146	2.28689e-07	1.72467e-05
KIF13B	8p12	0.375783	2.35404e-07	1.76212e-05
MARK4	19q13.32	0.375598	2.38892e-07	1.78161e-05
TAOK2	16p11.2	0.375363	2.43374e-07	1.80168e-05
ANO8	19p13.11	0.375283	2.44941e-07	1.80664e-05
C6ORF132	6p21.1	0.374395	2.62783e-07	1.90338e-05
SP2	17q21.32	0.373948	2.72232e-07	1.95774e-05
SCRIB	8q24.3	0.373657	2.78572e-07	1.9962e-05
EZH1	17q21.2	0.373504	2.8196e-07	2.01331e-05
ELMSAN1	14q24.3	0.372806	2.97899e-07	2.09913e-05
PTPRF	1p34.2	0.372089	3.15173e-07	2.20358e-05
GRK2	11q13.2	0.371916	3.19466e-07	2.21967e-05
SEMA3B	3p21.31	0.371772	3.23112e-07	2.2358e-05
SRC	20q11.23	0.371655	3.26091e-07	2.24869e-05
EPN3	17q21.33	0.371376	3.33292e-07	2.2905e-05
TMEM63B	6p21.1	0.370729	3.50594e-07	2.4001e-05
CHMP4B	20q11.22	0.370648	3.52816e-07	2.4001e-05
PIEZO1	16q24.3	0.370312	3.62201e-07	2.43922e-05
MORN3	12q24.31	0.370046	3.69794e-07	2.46562e-05
KDM2A	11q13.2	0.369895	3.74175e-07	2.4866e-05
SLC44A2	19p13.2	0.369816	3.76478e-07	2.49367e-05
PTPN23	3p21.31	0.369674	3.80682e-07	2.51325e-05
RNPEPL1	2q37.3	0.369414	3.88452e-07	2.55291e-05
NEK8	17q11.2	0.369389	3.89225e-07	2.55291e-05
NPRL3	16p13.3	0.369206	3.94804e-07	2.57167e-05
MYO1D	17q11.2	0.369172	3.95851e-07	2.57167e-05
ZBTB42	14q32.33	0.369169	3.95916e-07	2.57167e-05
ACAD10	12q24.12	0.368747	4.09117e-07	2.63655e-05
KCP	7q32.1	0.368725	4.09833e-07	2.63655e-05
CTDP1	18q23	0.368591	4.14119e-07	2.64721e-05
PXN	12q24.23	0.368012	4.33121e-07	2.74255e-05
GTF3C1	16p12.1	0.367759	4.41694e-07	2.77435e-05
C22ORF46	22q13.2	0.367742	4.42276e-07	2.77435e-05
RRBP1	20p12.1	0.367405	4.53924e-07	2.82106e-05
ZNF646	16p11.2	0.367005	4.68167e-07	2.87409e-05
SLC27A1	19p13.11	0.366952	4.70093e-07	2.87714e-05
ZNF205	16p13.3	0.366773	4.76619e-07	2.89946e-05
ZNF629	16p11.2	0.366371	4.91622e-07	2.96775e-05
SCAMP4	19p13.3	0.366354	4.92267e-07	2.96775e-05
PLCH2	1p36.32	0.365631	5.20435e-07	3.10964e-05
MEF2D	1q22	0.365461	5.27283e-07	3.13504e-05
UPK3B	7q11.2	0.365448	5.278e-07	3.13504e-05
OSBPL2	20q13.33	0.36522	5.37103e-07	3.17159e-05
KANSL1	17q21.31	0.365092	5.42388e-07	3.19343e-05
NBEAL2	3p21.31	0.364961	5.47902e-07	3.21649e-05
HDAC7	12q13.11	0.364414	5.71332e-07	3.33948e-05
CNP	17q21.2	0.364395	5.7217e-07	3.33948e-05
CHD3	17p13.1	0.364322	5.75345e-07	3.34831e-05
ZBTB7B	1q21.3	0.364131	5.83831e-07	3.3879e-05
MARF1	16p13.11	0.364086	5.85828e-07	3.38972e-05
BCL9	1q21.2	0.363782	5.99602e-07	3.42967e-05
PRKCD	3p21.1	0.36372	6.02433e-07	3.42967e-05
LSR	19q13.12	0.363694	6.03608e-07	3.42967e-05
MOSPD3	7q22.1	0.363677	6.04393e-07	3.42967e-05
STAT3	17q21.2	0.363635	6.06359e-07	3.42967e-05
CUX1	7q22.1	0.363635	6.06359e-07	3.42967e-05
KIAA1522	1p35.1	0.363269	6.2352e-07	3.47958e-05
CCND1	11q13.3	0.362948	6.38967e-07	3.55421e-05
R3HDM2	12q13.3	0.362805	6.45937e-07	3.57324e-05
SPTAN1	9q34.11	0.362641	6.54038e-07	3.59661e-05
MFSD10	4p16.3	0.362154	6.78707e-07	3.68209e-05
ZBTB7A	19p13.3	0.362075	6.82775e-07	3.68589e-05
CCDC61	19q13.32	0.361903	6.91763e-07	3.71449e-05
RIPK4	21q22.3	0.361822	6.96019e-07	3.7274e-05
PTPRU	1p35.3	0.361643	7.05514e-07	3.76652e-05
THRA	17q21.1	0.361579	7.08935e-07	3.76652e-05
CEP250	20q11.22	0.361209	7.29092e-07	3.86342e-05
ZDHHC8	22q11.21	0.360773	7.53543e-07	3.95065e-05
TBC1D24	16p13.3	0.360741	7.55363e-07	3.95065e-05
ZNF335	20q13.12	0.360467	7.71185e-07	4.01255e-05
IFT172	2p23.3	0.360277	7.82285e-07	4.05982e-05
GRAMD4	22q13.31	0.360194	7.87197e-07	4.06436e-05
LRSAM1	9q33.3-q34.11	0.360084	7.93792e-07	4.08793e-05
MAST4	5q12.3	0.359922	8.03526e-07	4.1275e-05
EPPK1	8q24.3	0.359745	8.14286e-07	4.16731e-05
LMTK2	7q21.3	0.359667	8.19127e-07	4.16731e-05
CCDC9B	15q15.1	0.359658	8.19652e-07	4.16731e-05
NCOR2	12q24.31	0.359626	8.21624e-07	4.16731e-05
PRPF40B	12q13.12	0.359545	8.26639e-07	4.18221e-05
SLC45A4	8q24.3	0.358671	8.82783e-07	4.37965e-05
CCDC9	19q13.32	0.358666	8.83065e-07	4.37965e-05
BICDL2	16p13.3	0.35826	9.10386e-07	4.50406e-05
DLG5	10q22.3	0.358137	9.18841e-07	4.53475e-05
DGKZ	11p11.2	0.357977	9.29886e-07	4.57804e-05
PHLDB3	19q13.31	0.357932	9.33001e-07	4.58217e-05
HSFX2	Xq28	0.357494	9.64091e-07	4.71188e-05
BAIAP3	16p13.3	0.357424	9.69162e-07	4.71215e-05
HSPG2	1p36.12	0.357422	9.69316e-07	4.71215e-05
PIP4K2B	17q12	0.357258	9.81251e-07	4.74502e-05
ANKRD11	16q24.3	0.357239	9.82655e-07	4.74502e-05
ARFRP1	20q13.33	0.356492	1.03893e-06	4.98094e-05
NOP53	19q13.33	0.356098	1.06982e-06	5.07028e-05
BBS1	11q13.2	0.356094	1.07016e-06	5.07028e-05
KDM6B	17p13.1	0.356013	1.07661e-06	5.08888e-05
LAMB2	3p21.31	0.355817	1.09239e-06	5.1491e-05
ZC3H7B	22q13.2	0.355617	1.10874e-06	5.2041e-05
TAF4	20q13.33	0.355496	1.11877e-06	5.23896e-05
CASZ1	1p36.22	0.355087	1.15319e-06	5.36337e-05
HNRNPUL2	11q12.3	0.355024	1.15865e-06	5.36337e-05
C6ORF47	6p21.33	0.354368	1.21624e-06	5.54777e-05
DEXI	16p13.13	0.354113	1.23941e-06	5.63359e-05
DHX38	16q22.2	0.353323	1.31373e-06	5.90476e-05
SLC12A9	7q22.1	0.353145	1.33114e-06	5.9432e-05
FAM84B	8q24.21	0.352579	1.38773e-06	6.16849e-05
AP2A1	19q13.33	0.352213	1.42553e-06	6.32257e-05
EHMT2	6p21.33	0.351885	1.46021e-06	6.46214e-05
SNX33	15q24.2	0.351625	1.48825e-06	6.52583e-05
FOSL2	2p23.2	0.351602	1.4908e-06	6.52583e-05
RFX2	19p13.3	0.351438	1.50879e-06	6.56588e-05
DENND6B	22q13.33	0.351432	1.5095e-06	6.56588e-05
TM9SF4	20q11.21	0.351281	1.52628e-06	6.62353e-05
KIAA0319L	1p34.3	0.351142	1.5418e-06	6.66215e-05
PPRC1	10q24.32	0.350879	1.57182e-06	6.76285e-05
MROH6	8q24.3	0.350798	1.58113e-06	6.77396e-05
HDAC11	3p25.1	0.350717	1.59049e-06	6.79961e-05
PLEKHA6	1q32.1	0.350589	1.60539e-06	6.81984e-05
SEMA3G	3p21.1	0.350557	1.60913e-06	6.82135e-05
HIVEP1	6p24.1	0.350491	1.61689e-06	6.8287e-05
ZMIZ2	7p13	0.350485	1.61765e-06	6.8287e-05
IRGQ	19q13.31	0.350162	1.65625e-06	6.91623e-05
FLNB	3p14.3	0.35011	1.66242e-06	6.91623e-05
LTBP4	19q13.2	0.348953	1.80841e-06	7.43147e-05
AHNAK	11q12.3	0.348896	1.81597e-06	7.44732e-05
IDUA	4p16.3	0.34874	1.83655e-06	7.47085e-05
N4BP3	5q35.3	0.348417	1.88011e-06	7.57157e-05
SLC8B1	12q24.13	0.348376	1.88562e-06	7.57862e-05
PKD1	16p13.3	0.34831	1.89465e-06	7.59974e-05
RHOT2	16p13.3	0.348206	1.90901e-06	7.6387e-05
BECN1	17q21.31	0.348185	1.91195e-06	7.6387e-05
ATF6B	6p21.32	0.348055	1.92999e-06	7.68385e-05
UPF2	10p14	0.348049	1.93089e-06	7.68385e-05
ZNFX1	20q13.13	0.347721	1.97718e-06	7.85257e-05
ANKMY1	2q37.3	0.3469	2.09792e-06	8.29934e-05
TMEM94	17q25.1	0.346608	2.14243e-06	8.4442e-05
TAF15	17q12	0.346561	2.14966e-06	8.4442e-05
YTHDC1	4q13.2	0.346385	2.17715e-06	8.52903e-05
RARG	12q13.13	0.346129	2.2175e-06	8.65339e-05
FAM161B	14q24.3	0.346076	2.22599e-06	8.66973e-05
MYH9	22q12.3	0.345946	2.24684e-06	8.7018e-05
RNF40	16p11.2	0.345402	2.33641e-06	8.95365e-05
PPL	16p13.3	0.345219	2.36725e-06	9.04497e-05
MAB21L4	2q37.3	0.345185	2.37303e-06	9.04989e-05
NYNRIN	14q12	0.345119	2.38427e-06	9.07363e-05
LRCH4	7q22.1	0.345095	2.38827e-06	9.07363e-05
EP400	12q24.33	0.34504	2.39775e-06	9.0925e-05
TSC22D4	7q22.1	0.344914	2.4194e-06	9.14155e-05
NISCH	3p21.1	0.344912	2.41977e-06	9.14155e-05
LLGL1	17p11.2	0.344885	2.42456e-06	9.14251e-05
NUTM2A	10q23.2	0.34461	2.47264e-06	9.2717e-05
HELZ2	20q13.33	0.344519	2.48886e-06	9.31519e-05
SH2D3A	19p13.3	0.34437	2.51549e-06	9.3974e-05
CEP170B	14q32.33	0.344206	2.5451e-06	9.49039e-05
CLPTM1	19q13.32	0.343714	2.63592e-06	9.81089e-05
PAK4	19q13.2	0.343227	2.729e-06	0.000101386
HNRNPUL1	19q13.2	0.343193	2.73562e-06	0.000101445
PRX	19q13.2	0.342904	2.79249e-06	0.000103174
SRRM2	16p13.3	0.342263	2.9224e-06	0.000107382
PPP1R16A	8q24.3	0.341872	3.00463e-06	0.000110002
ZSWIM8	10q22.2	0.34184	3.01143e-06	0.000110051
LASP1	17q12	0.341765	3.02735e-06	0.000110233
SLC38A10	17q25.3	0.341672	3.04748e-06	0.000110716
PCDH1	5q31.3	0.341652	3.05161e-06	0.000110716
MROH1	8q24.3	0.341542	3.07559e-06	0.000111385
MORC2	22q12.2	0.341374	3.11238e-06	0.000112313
EPS8L1	19q13.42	0.341312	3.12598e-06	0.000112602
ZNF407	18q22.3	0.341246	3.14059e-06	0.000112927
ZNF37A	10p11.1	0.34104	3.18672e-06	0.000114177
EML3	11q12.3	0.340454	3.32102e-06	0.000117526
HCFC1	Xq28	0.340327	3.35103e-06	0.000118172
HIP1R	12q24.31	0.340214	3.37775e-06	0.000118699
CPAMD8	19p13.11	0.340146	3.39398e-06	0.000118854
SLC2A4RG	20q13.33	0.339954	3.44003e-06	0.000120258
SUN2	22q13.1	0.339793	3.47938e-06	0.000121003
DIP2A	21q22.3	0.339629	3.51969e-06	0.000122093
LINC00910	17q21.31	0.339367	3.58499e-06	0.000123821
ERCC2	19q13.32	0.339282	3.60647e-06	0.000123999
ACVR1B	12q13.13	0.339282	3.60647e-06	0.000123999
SART1	11q13.1	0.339273	3.60863e-06	0.000123999
PLEKHG3	14q23.3	0.339137	3.64328e-06	0.000124764
CRAMP1	16p13.3	0.33911	3.65035e-06	0.000124794
PER2	2q37.3	0.338986	3.68209e-06	0.000125334
RAI1	17p11.2	0.338976	3.68483e-06	0.000125334
TNS4	17q21.2	0.338833	3.72184e-06	0.000126379
SEC24C	10q22.2	0.33845	3.82302e-06	0.000128945
ZBTB22	6p21.32	0.338295	3.8648e-06	0.000130136
CTBP1	4p16.3	0.337818	3.99571e-06	0.000133208
ARID1A	1p36.11	0.337739	4.01774e-06	0.000133721
PIP5K1C	19p13.3	0.337531	4.07663e-06	0.000135457
SLC9A8	20q13.13	0.337182	4.17703e-06	0.000137657
PLXNA3	Xq28	0.337105	4.19938e-06	0.000138168
COPG2	7q32.2	0.336754	4.30329e-06	0.000140771
KIAA1211L	2q11.2	0.336378	4.41746e-06	0.000143468
SEMA3F	3p21.31	0.336341	4.42858e-06	0.000143524
ZDHHC7	16q24.1	0.336275	4.44892e-06	0.000143524
CACNB1	17q12	0.336263	4.45287e-06	0.000143524
MNT	17p13.3	0.336137	4.49185e-06	0.000144486
KRT83	12q13.13	0.336001	4.53446e-06	0.000145623
HDAC10	22q13.33	0.335877	4.5735e-06	0.000146032
AMBRA1	11p11.2	0.335869	4.5762e-06	0.000146032
TMEM63A	1q42.12	0.335597	4.66343e-06	0.000148581
ARFGAP1	20q13.33	0.33555	4.67858e-06	0.000148828
PACSIN3	11p11.2	0.335497	4.69586e-06	0.000149142
TBC1D17	19q13.33	0.335275	4.76837e-06	0.000150791
SHARPIN	8q24.3	0.335256	4.77469e-06	0.000150791
MED12	Xq13.1	0.335236	4.78132e-06	0.000150791
MTG2	20q13.33	0.335224	4.78525e-06	0.000150791
LRBA	4q31.3	0.334711	4.95796e-06	0.000154064
UBALD1	16p13.3	0.334628	4.98646e-06	0.000154711
EPS8L2	11p15.5	0.334052	5.18883e-06	0.000159853
RPS6KA4	11q13.1	0.333856	5.25929e-06	0.000161435
PKP3	11p15.5	0.333328	5.45377e-06	0.000166642
EPAS1	2p21	0.333252	5.48256e-06	0.000167268
SKI	1p36.33-p36.32	0.332986	5.58366e-06	0.000169351
LLGL2	17q25.1	0.332939	5.60164e-06	0.000169495
MAP4	3p21.31	0.332886	5.62213e-06	0.000169726
USP19	3p21.31	0.332756	5.67243e-06	0.000170988
DDX42	17q23.3	0.33269	5.69816e-06	0.000171401
ZNF707	8q24.3	0.332677	5.70315e-06	0.000171401
OGFR	20q13.33	0.332467	5.78612e-06	0.000173635
CRY2	11p11.2	0.332305	5.85059e-06	0.000175309
TCF7L1	2p11.2	0.332201	5.89252e-06	0.000176144
SMARCA4	19p13.2	0.332041	5.95725e-06	0.000177651
PPP6R1	19q13.42	0.332007	5.97114e-06	0.000177651
MBOAT7	19q13.42	0.332003	5.97288e-06	0.000177651
TIAF1	17q11.2	0.331803	6.05516e-06	0.000179304
MTMR3	22q12.2	0.331405	6.22206e-06	0.000183786
PLEKHM1	17q21.31	0.331398	6.22477e-06	0.000183786
FBH1	10p15.1	0.331226	6.29844e-06	0.000185689
ZHX3	20q12	0.33106	6.37017e-06	0.000187529
MRTFA	22q13.1-q13.2	0.330943	6.4212e-06	0.000188755
RNF39	6p22.1	0.33083	6.47075e-06	0.000189658
GSE1	16q24.1	0.330494	6.62063e-06	0.000193207
NOTCH2	1p12	0.330296	6.71038e-06	0.000195543
FLJ42627	16p13.3	0.330115	6.79342e-06	0.000197677
MSL1	17q21.1	0.330047	6.82493e-06	0.000198307
LARP4B	10p15.3	0.329641	7.01592e-06	0.000202543
CRTC1	19p13.11	0.32963	7.02099e-06	0.000202543
MEX3D	19p13.3	0.329492	7.08718e-06	0.00020416
BLOC1S3	19q13.32	0.329432	7.11588e-06	0.000204693
NAA60	16p13.3	0.32932	7.1705e-06	0.000205677
RIPOR1	16q22.1	0.329266	7.1964e-06	0.000205833
ZSWIM4	19p13.13-p13.12	0.329232	7.21302e-06	0.000206016
MMRN2	10q23.2	0.328824	7.41536e-06	0.000211495
SEMA4G	10q24.31	0.328613	7.52178e-06	0.00021339
SLX4	16p13.3	0.328483	7.58807e-06	0.000214297
ZYX	7q34	0.32799	7.84529e-06	0.000220632
UCKL1-AS1	20q13.33	0.327958	7.86221e-06	0.0002208
TELO2	16p13.3	0.327502	8.10728e-06	0.000227049
SLC16A5	17q25.1	0.327436	8.14337e-06	0.000227743
MED15	22q11.21	0.327334	8.19957e-06	0.000228909
VPS13D	1p36.22-p36.21	0.327094	8.3333e-06	0.000231767
TOB2	22q13.2	0.326907	8.43888e-06	0.000234057
CDS1	4q21.23	0.326777	8.51281e-06	0.000235783
MYO1C	17p13.3	0.326645	8.58858e-06	0.000237271
SETD2	3p21.31	0.3266	8.61438e-06	0.000237271
SYNE2	14q23.2	0.326594	8.61808e-06	0.000237271
CUL9	6p21.1	0.326581	8.62547e-06	0.000237271
ZNF33A	10p11.1	0.326485	8.68108e-06	0.000237996
NBR1	17q21.31	0.3263	8.78958e-06	0.000240145
FUK	16q22.1	0.326121	8.89555e-06	0.00024209
DOCK1	10q26.2	0.325972	8.98478e-06	0.000244153
CCDC96	4p16.1	0.325687	9.15796e-06	0.000247856
KSR1	17q11.2	0.325572	9.22864e-06	0.000248766
MUC2	11p15.5	0.325184	9.47175e-06	0.000253621
NR2F6	19p13.11	0.325043	9.5613e-06	0.000255679
LMTK3	19q13.33	0.324921	9.63903e-06	0.000257075
STK36	2q35	0.324787	9.72564e-06	0.000258615
GAS2L2	17q12	0.324579	9.86156e-06	0.000261624
SIX5	19q13.32	0.324553	9.87863e-06	0.000261732
AMIGO3	3p21.31	0.324528	9.89546e-06	0.000261833
BTBD9	6p21.2	0.324451	9.9461e-06	0.000262558
IRX3	16q12.2	0.324106	1.01771e-05	0.000267178
AFF1	4q21.3-q22.1	0.323966	1.02726e-05	0.000269335
PLXNB1	3p21.31	0.323877	1.03338e-05	0.000270236
TRAPPC12	2p25.3	0.323506	1.05912e-05	0.000275893
STRN4	19q13.32	0.323213	1.07997e-05	0.000279511
DMWD	19q13.32	0.323136	1.08547e-05	0.000280219
INAFM1	19q13.32	0.3227	1.11731e-05	0.000286966
UBN1	16p13.3	0.322589	1.12552e-05	0.00028834
TRIOBP	22q13.1	0.322319	1.14583e-05	0.000292797
KIAA1217	10p12.2-p12.1	0.322055	1.16599e-05	0.000296819
CORO1B	11q13.2	0.321555	1.20512e-05	0.00030562
MBD6	12q13.3	0.321274	1.22764e-05	0.00031055
GLYR1	16p13.3	0.321083	1.24322e-05	0.000314097
PPP2R1A	19q13.41	0.32094	1.25494e-05	0.000316661
ADCY9	16p13.3	0.320881	1.25987e-05	0.000317507
ZBTB4	17p13.1	0.320747	1.27103e-05	0.000319121
CCDC97	19q13.2	0.320666	1.27781e-05	0.000319805
CNOT3	19q13.42	0.320481	1.29345e-05	0.000321947
ATXN1L	16q22.2	0.320461	1.29508e-05	0.000321947
BRD1	22q13.33	0.320285	1.31019e-05	0.000323705
TRIM62	1p35.1	0.320108	1.32546e-05	0.000327078
SHANK3	22q13.33	0.319981	1.33661e-05	0.000329425
HECTD3	1p34.1	0.319572	1.37288e-05	0.000337914
EPN1	19q13.42	0.319402	1.38827e-05	0.000340489
EHD2	19q13.33	0.319027	1.42269e-05	0.000348508
PLEKHA7	11p15.2-p15.1	0.318944	1.43043e-05	0.000349177
KMT2C	7q36.1	0.318944	1.43043e-05	0.000349177
BAZ2B	2q24.2	0.318942	1.43063e-05	0.000349177
SCYL1	11q13.1	0.31864	1.45914e-05	0.000354565
CNNM2	10q24.32	0.318634	1.45975e-05	0.000354565
KLHL30	2q37.3	0.318588	1.46415e-05	0.000355206
TECPR2	14q32.31	0.318474	1.47503e-05	0.00035697
SPATA32	17q21.31	0.318166	1.50494e-05	0.000362798
MAP2K3	17p11.2	0.318153	1.50625e-05	0.000362798
CTNND1	11q12.1	0.318012	1.52009e-05	0.000365258
IRF2BP1	19q13.32	0.317914	1.52981e-05	0.00036682
TSPAN9	12p13.33-p13.32	0.31791	1.53024e-05	0.00036682
TMEM175	4p16.3	0.317844	1.53682e-05	0.00036796
CELSR1	22q13.31	0.317719	1.54943e-05	0.00037048
DOHH	19p13.3	0.317685	1.55286e-05	0.00037048
SLC9A1	1p36.11	0.317655	1.55588e-05	0.000370759
NOTCH1	9q34.3	0.317606	1.56084e-05	0.000371165
GBF1	10q24.32	0.317602	1.56127e-05	0.000371165
NCKAP5L	12q13.12	0.317487	1.57298e-05	0.000373508
GTF2IRD1	7q11.23	0.317465	1.57515e-05	0.000373558
TRIP10	19p13.3	0.317419	1.57995e-05	0.000373842
PHF20	20q11.22-q11.23	0.317072	1.61595e-05	0.000381462
TRAK1	3p22.1	0.317031	1.62019e-05	0.00038157
SIK1	21q22.3	0.317004	1.6231e-05	0.000381809
SNCG	10q23.2	0.316912	1.63277e-05	0.000383634
CLUH	17p13.3	0.316861	1.63819e-05	0.000384117
TUG1	22q12.2	0.316793	1.64544e-05	0.000385133
TMC4	19q13.42	0.31678	1.6468e-05	0.000385133
SLK	10q24.33-q25.1	0.316563	1.67013e-05	0.000390136
STK11IP	2q35	0.316331	1.69541e-05	0.000395581
CYHR1	8q24.3	0.315942	1.73866e-05	0.000404735
RAB11FIP3	16p13.3	0.315884	1.74512e-05	0.000405772
2018-09-09	17q25.3	0.315793	1.75547e-05	0.00040763
ZNF668	16p11.2	0.315778	1.75716e-05	0.00040763
DDX54	12q24.13	0.315559	1.78221e-05	0.000410941
PCNX3	11q13.1	0.315553	1.78295e-05	0.000410941
ZNF768	16p11.2	0.315546	1.78368e-05	0.000410941
TBC1D8	2q11.2	0.315499	1.78908e-05	0.000411695
CAMTA2	17p13.2	0.315461	1.79351e-05	0.000411791
ANXA9	1q21.3	0.315353	1.80611e-05	0.000413611
YLPM1	14q24.3	0.31534	1.8076e-05	0.000413611
CTTN	11q13.3	0.315225	1.82104e-05	0.000416215
ZFYVE26	14q24.1	0.314846	1.86603e-05	0.000426014
MINK1	17p13.2	0.314816	1.86962e-05	0.000426349
BAIAP2-DT	17q25.3	0.314648	1.88996e-05	0.0004305
DNAJB2	2q35	0.314621	1.89332e-05	0.000430779
NBPF10	1q21.1	0.314599	1.89592e-05	0.000430883
ANKS3	16p13.3	0.314521	1.90554e-05	0.000432582
FOXO4	Xq13.1	0.313906	1.98234e-05	0.000449002
KMT2E	7q22.3	0.313744	2.00301e-05	0.000453176
ZNF609	15q22.31	0.313503	2.03413e-05	0.000459184
ITPR3	6p21.31	0.31348	2.03718e-05	0.000459358
ZFP36L1	14q24.1	0.313457	2.04024e-05	0.000459533
HGS	17q25.3	0.313286	2.06261e-05	0.000462501
SLC24A1	15q22.31	0.313215	2.07202e-05	0.00046358
TANC2	17q23.2-q23.3	0.31301	2.09945e-05	0.000468675
PFKL	21q22.3	0.312595	2.15588e-05	0.000479408
PPP1R12C	19q13.42	0.312586	2.15705e-05	0.000479408
RELA	11q13.1	0.312363	2.18804e-05	0.000485014
MVP	16p11.2	0.312335	2.19191e-05	0.000485014
CARD14	17q25.3	0.312276	2.20026e-05	0.000485793
PLD2	17p13.2	0.311844	2.26169e-05	0.000496634
CAPN5	11q13.5	0.311825	2.26445e-05	0.000496699
RHOBTB2	8p21.3	0.311286	2.34337e-05	0.000511225
AREL1	14q24.3	0.311269	2.34591e-05	0.000511225
TBC1D9B	5q35.3	0.311091	2.37271e-05	0.000515948
GRIK5	19q13.2	0.311004	2.38584e-05	0.000517767
CTNNBL1	20q11.23	0.311001	2.38621e-05	0.000517767
SPRED2	2p14	0.310897	2.40206e-05	0.000520646
CDC42EP4	17q25.1	0.310329	2.49019e-05	0.000536858
RAB3D	19p13.2	0.310288	2.49658e-05	0.000537659
NAGPA	16p13.3	0.310246	2.50332e-05	0.000538534
PPP6R2	22q13.33	0.310227	2.50636e-05	0.000538613
CPSF1	8q24.3	0.309912	2.55682e-05	0.000548871
OR2A4	6q23.2	0.309874	2.56299e-05	0.000549032
ADCY6	12q13.12	0.309873	2.56302e-05	0.000549032
ZNF526	19q13.2	0.309771	2.57963e-05	0.000551137
NCK2	2q12.2	0.309746	2.5838e-05	0.000551137
ERF	19q13.2	0.309718	2.58832e-05	0.000551518
GID8	20q13.33	0.309507	2.62301e-05	0.00055714
FAM83E	19q13.33	0.309333	2.65207e-05	0.000560357
AGFG2	7q22.1	0.309305	2.6567e-05	0.000560537
TJP3	19p13.3	0.309234	2.66865e-05	0.000562092
MTF1	1p34.3	0.309201	2.67424e-05	0.000562681
PQLC1	18q23	0.309182	2.67747e-05	0.000562773
RXRA	9q34.2	0.30872	2.75656e-05	0.000578188
MEGF6	1p36.32	0.308512	2.79299e-05	0.00058522
JUND	19p13.11	0.308431	2.80724e-05	0.000586979
GRM4	6p21.31	0.308414	2.81013e-05	0.000586979
RAPGEFL1	17q21.1	0.308375	2.81703e-05	0.00058781
ANO10	3p22.1-p21.33	0.308329	2.82534e-05	0.000588934
RPTOR	17q25.3	0.308156	2.85612e-05	0.000592896
USP43	17p13.1	0.307871	2.90775e-05	0.000599288
LRRK1	15q26.3	0.307586	2.96026e-05	0.000608648
NAIF1	9q34.11	0.307394	2.99602e-05	0.000614337
UPK2	11q23.3	0.307152	3.0418e-05	0.00062309
CHAD	17q21.33	0.307047	3.06201e-05	0.000625955
PACS2	14q32.33	0.306307	3.20693e-05	0.00065025
PRKCSH	19p13.2	0.306292	3.20991e-05	0.00065025
TUBGCP2	10q26.3	0.306235	3.22145e-05	0.00065193
ZNF142	2q35	0.306207	3.22701e-05	0.000652401
MMS19	10q24.1	0.306056	3.25758e-05	0.000657261
DDX27	20q13.13	0.305671	3.33674e-05	0.000670545
ZNF362	1p35.1	0.305318	3.41093e-05	0.000683408
GLIS2	16p13.3	0.305292	3.41636e-05	0.000683814
WDFY3	4q21.23	0.305177	3.44086e-05	0.000688035
UNC93B1	11q13.2	0.305122	3.45272e-05	0.000689721
STK11	19p13.3	0.305039	3.47057e-05	0.000691916
CDK11B	1p36.33	0.304996	3.47977e-05	0.000693062
PBX2	6p21.32	0.304469	3.59566e-05	0.000714026
CYP4B1	1p33	0.30445	3.59993e-05	0.00071417
RIN1	11q13.2	0.30426	3.64245e-05	0.000721894
MEGF8	19q13.2	0.303879	3.7294e-05	0.000738399
CTC1	17p13.1	0.303492	3.81981e-05	0.000752599
SGSM2	17p13.3	0.303403	3.84096e-05	0.000756027
FLJ23867	1q25.2	0.303167	3.8974e-05	0.000764893
UPF1	19p13.11	0.303167	3.8974e-05	0.000764893
RNF44	5q35.2	0.303088	3.91639e-05	0.000767871
GIT1	17q11.2	0.302909	3.95981e-05	0.00077563
EP300	22q13.2	0.302677	4.01684e-05	0.000786035
FRMD4A	10p13	0.302324	4.10517e-05	0.000799436
C2ORF50	2p25.1	0.302153	4.14861e-05	0.000804913
CNNM3	2q11.2	0.302145	4.15056e-05	0.000804913
MMP15	16q21	0.302088	4.16525e-05	0.000806457
UBQLNL	11p15.4	0.301907	4.21165e-05	0.000812317
ZNF696	8q24.3	0.301883	4.21788e-05	0.00081274
SRL	16p13.3	0.301854	4.22561e-05	0.00081345
GIGYF1	7q22.1	0.301771	4.24721e-05	0.000815589
SLC44A4	6p21.33	0.301562	4.30193e-05	0.000822178
MAPK8IP3	16p13.3	0.301528	4.31093e-05	0.000822178
C10ORF95	10q24.32	0.301522	4.31262e-05	0.000822178
CELSR2	1p13.3	0.30152	4.31318e-05	0.000822178
MYRF	11q12.2	0.301503	4.31769e-05	0.000822178
PSD4	2q14.1	0.301494	4.31994e-05	0.000822178
TFAP2A	6p24.3	0.301243	4.38698e-05	0.000833361
PRRC2A	6p21.33	0.3011	4.42548e-05	0.000839882
TBC1D10B	16p11.2	0.300915	4.47594e-05	0.000848659
TCF20	22q13.2|22q13.3	0.300898	4.48061e-05	0.000848745
ARHGEF1	19q13.2	0.300715	4.53107e-05	0.000856915
ARHGEF9	Xq11.1	0.300656	4.54762e-05	0.000858209
CROCC	1p36.13	0.300596	4.56422e-05	0.000860535
ARHGAP32	11q24.3	0.300309	4.64507e-05	0.000869267
ANKRD13D	11q13.2	0.300292	4.6499e-05	0.000869364
WDTC1	1p36.11	0.300254	4.6608e-05	0.000870011
VPS37C	11q12.2	0.300122	4.69849e-05	0.000875198
OS9	12q13.3-q14.1	0.299947	4.7488e-05	0.000881306
PCGF2	17q12	0.299879	4.76856e-05	0.00088416
BAG3	10q26.11	0.299624	4.84338e-05	0.000896381
TUBGCP6	22q13.33	0.29959	4.85344e-05	0.000897418
KMT2D	12q13.12	0.299547	4.86604e-05	0.000898922
CSPG4	15q24.2	0.299209	4.96731e-05	0.00091679
KMT2B	19q13.12	0.298866	5.07187e-05	0.000930969
PARN	16p13.12	0.298715	5.11864e-05	0.000936139
URB1	21q22.11	0.298619	5.14849e-05	0.00093904
TMEM8A	16p13.3	0.298619	5.14849e-05	0.00093904
ZFP41	8q24.3	0.29849	5.18921e-05	0.000945611
SYNRG	17q12	0.298249	5.26545e-05	0.000957771
TSR3	16p13.3	0.298175	5.28928e-05	0.000961236
RECQL5	17q25.1	0.297951	5.36137e-05	0.000971707
ZNF428	19q13.31	0.297517	5.50408e-05	0.00099412
PDXK	21q22.3	0.297515	5.50479e-05	0.00099412
BRPF1	3p25.3	0.297466	5.5211e-05	0.000996173
TRIM39	6p22.1	0.297387	5.54744e-05	0.000998
SOX18	20q13.33	0.297368	5.55387e-05	0.000998
GFOD2	16q22.1	0.297268	5.58753e-05	0.00100277
CLIC3	9q34.3	0.297172	5.61994e-05	0.00100654
TTC31	2p13.1	0.297094	5.64672e-05	0.00100878
CREB3L1	11p11.2	0.297083	5.65035e-05	0.00100878
TOM1L2	17p11.2	0.296979	5.68602e-05	0.00101322
DEPDC5	22q12.2-q12.3	0.296749	5.7654e-05	0.00102284
ERC1	12p13.33	0.296606	5.81516e-05	0.00103076
USP7	16p13.2	0.29653	5.84207e-05	0.00103364
SLTM	15q22.1	0.296517	5.84656e-05	0.00103364
TMEM88B	1p36.33	0.296501	5.85238e-05	0.00103364
CADM4	19q13.31	0.296202	5.95848e-05	0.00104878
BNIPL	1q21.3	0.296111	5.99138e-05	0.00105364
MAPK3	16p11.2	0.296021	6.02367e-05	0.00105748
PDK2	17q21.33	0.295934	6.05535e-05	0.00106084
TUT1	11q12.3	0.295911	6.06388e-05	0.00106084
PERM1	1p36.33	0.295834	6.0918e-05	0.0010648
FBXL8	16q22.1	0.295657	6.15684e-05	0.0010743
PLEKHN1	1p36.33	0.295449	6.2344e-05	0.00108595
RETSAT	2p11.2	0.295426	6.24316e-05	0.00108654
TRAF7	16p13.3	0.295347	6.27272e-05	0.00109074
ANKRD35	1q21.1	0.295328	6.27993e-05	0.00109105
ARAP1	11q13.4	0.295123	6.35733e-05	0.00110259
POLR2A	17p13.1	0.294962	6.41923e-05	0.00111142
ZNF503	10q22.2	0.294417	6.63193e-05	0.00114235
ASCC2	22q12.2	0.294315	6.67255e-05	0.00114836
WFS1	4p16.1	0.294274	6.68868e-05	0.00115016
ZNF579	19q13.42	0.294068	6.77165e-05	0.00116046
NOX5	15q23	0.293942	6.82277e-05	0.00116723
PIGT	20q13.12	0.293917	6.83299e-05	0.00116799
B3GNT8	19q13.2	0.293793	6.88349e-05	0.00117363
TCF25	16q24.3	0.29354	6.98819e-05	0.00118746
ZNF517	8q24.3	0.293487	7.01038e-05	0.00118922
GPR20	8q24.3	0.293421	7.03802e-05	0.00119291
PHETA1	12q24.12	0.293274	7.09978e-05	0.00120236
PRICKLE4	6p21.1	0.293247	7.11148e-05	0.00120333
INTS1	7p22.3	0.293191	7.13494e-05	0.00120629
ZNF500	16p13.3	0.293019	7.20847e-05	0.00121668
ESPN	1p36.31	0.292834	7.28825e-05	0.00122603
EDC4	16q22.1	0.292783	7.3104e-05	0.00122873
DTX2	7q11.23	0.292678	7.35583e-05	0.00123344
TADA2B	4p16.1	0.292551	7.41181e-05	0.00123957
IKZF4	12q13.2	0.292489	7.43901e-05	0.00124309
ZNF296	19q13.32	0.292466	7.44935e-05	0.00124378
FAM193A	4p16.3	0.29227	7.53638e-05	0.00125519
SMG6	17p13.3	0.29224	7.54971e-05	0.00125637
MECP2	Xq28	0.292132	7.59844e-05	0.00126239
ITPKC	19q13.2	0.292083	7.62052e-05	0.0012643
ACACA	17q12	0.291853	7.72498e-05	0.00127709
TACC2	10q26.13	0.291664	7.81207e-05	0.00128938
KCNC4	1p13.3	0.291633	7.82627e-05	0.00129066
ALMS1	2p13.1	0.291459	7.90704e-05	0.00130291
DHX58	17q21.2	0.291366	7.95093e-05	0.00130907
JAG2	14q32.33	0.291159	8.04849e-05	0.0013219
INE2	Xp22.2	0.291063	8.09421e-05	0.00132832
CNPPD1	2q35	0.291021	8.11449e-05	0.00133057
RGS12	4p16.3	0.291006	8.12163e-05	0.00133065
SAFB2	19p13.3	0.290972	8.13797e-05	0.001332
SPAG17	1p12	0.290961	8.14308e-05	0.001332
FAM189A2	9q21.12	0.290895	8.17484e-05	0.00133536
CACTIN	19p13.3	0.290891	8.1769e-05	0.00133536
NWD1	19p13.11	0.290826	8.20831e-05	0.00133941
CTNNA1	5q31.2	0.29078	8.23045e-05	0.00134193
TAPBP	6p21.32	0.290527	8.35424e-05	0.00135881
C2CD2	21q22.3	0.290314	8.45961e-05	0.00137262
DMPK	19q13.32	0.290142	8.54587e-05	0.00138439
ABCA7	19p13.3	0.29011	8.56193e-05	0.00138588
TTC7A	2p21	0.290085	8.57481e-05	0.00138685
NUTM2D	10q23.2	0.28984	8.69908e-05	0.00140469
ACKR2	3p22.1	0.289776	8.73178e-05	0.00140884
CRIPAK	4p16.3	0.289565	8.8405e-05	0.00142403
HERC2	15q13.1	0.289553	8.84713e-05	0.00142403
FBRSL1	12q24.33	0.289468	8.89145e-05	0.00142696
ARMH3	10q24.32	0.289376	8.93932e-05	0.00143314
CDK11A	1p36.33	0.289295	8.98182e-05	0.00143766
MAP3K6	1p36.11	0.289236	9.01327e-05	0.00144155
EPHB4	7q22.1	0.288744	9.27662e-05	0.00148014
ZNF282	7q36.1	0.288663	9.32062e-05	0.00148419
WDR6	3p21.31	0.288436	9.44559e-05	0.00149761
RTL10	22q11.21	0.288404	9.46323e-05	0.00149923
WDR90	16p13.3	0.288297	9.52227e-05	0.00150621
SCAMP2	15q24.1	0.287944	9.72074e-05	0.00153159
FLII	17p11.2	0.287842	9.77885e-05	0.00153954
MED1	17q12	0.287825	9.78856e-05	0.00153986
TP53I11	11p11.2	0.287802	9.80194e-05	0.00154076
DCAF5	14q24.1	0.287676	9.87397e-05	0.00154725
S100A14	1q21.3	0.287525	9.9613e-05	0.00155725
DOP1B	21q22.12	0.287523	9.96254e-05	0.00155725
RABEP2	16p11.2	0.287284	0.000101018	0.00157316
MTA2	11q12.3	0.287257	0.000101181	0.00157443
BAG6	6p21.33	0.287244	0.000101256	0.00157443
LINC01000	7q32.1	0.28715	0.000101809	0.00158059
MST1R	3p21.31	0.287021	0.000102581	0.00159135
RANBP10	16q22.1	0.286987	0.000102784	0.00159327
ADGRG1	16q21	0.286895	0.000103333	0.00159931
PRR14	16p11.2	0.286755	0.000104179	0.00160994
ZNF836	19q13.41	0.286723	0.000104373	0.00161169
OLFML2A	9q33.3	0.286438	0.000106115	0.00163234
RUNDC1	17q21.31	0.286361	0.000106588	0.00163731
RAB5B	12q13.2	0.286359	0.000106601	0.00163731
PIK3C2B	1q32.1	0.286087	0.000108298	0.00166211
SBF1	22q13.33	0.285999	0.000108847	0.00166734
CTF1	16p11.2	0.28588	0.000109601	0.00167572
SUOX	12q13.2	0.285782	0.000110224	0.00168397
THRAP3	1p34.3	0.285723	0.000110605	0.0016885
CHP1	15q15.1	0.285478	0.000112182	0.0017074
LRP1	12q13.3	0.285108	0.000114608	0.00173763
CHPF	2q35	0.285061	0.000114918	0.00173763
CLDN9	16p13.3	0.285054	0.00011496	0.00173763
C7ORF43	7q22.1	0.285046	0.000115017	0.00173763
XYLT2	17q21.33	0.284869	0.000116195	0.00175259
CCAR2	8p21.3	0.284667	0.000117558	0.00176784
ATN1	12p13.31	0.284618	0.00011789	0.0017715
ADRM1	20q13.33	0.284606	0.000117977	0.0017715
RP1	8q11.23-q12.1	0.284583	0.000118133	0.00177168
NOMO1	16p13.11	0.284557	0.00011831	0.00177254
WAC	10p12.1|10p12.1-p11.2	0.284437	0.000119125	0.00178077
CNNM4	2q11.2	0.284276	0.00012024	0.00179454
LRRC46	17q21.32	0.284144	0.000121156	0.00180444
NOL4L	20q11.21	0.284112	0.000121379	0.00180642
LDB1	10q24.32	0.284091	0.000121527	0.00180706
ZCCHC2	18q21.33	0.28408	0.000121602	0.00180706
EHD1	11q13.1	0.284046	0.00012184	0.00180927
BCL3	19q13.32	0.283961	0.000122438	0.00181681
ZNF319	16q21	0.283842	0.00012328	0.00182795
STEAP3	2q14.2	0.28382	0.00012343	0.00182839
CYP2W1	7p22.3	0.283788	0.00012366	0.00182839
OBSCN	1q42.13	0.283778	0.000123733	0.00182839
ARHGAP35	19q13.32	0.283482	0.000125852	0.0018511
TMEM86B	19q13.42	0.283399	0.000126453	0.00185452
IL17REL	22q13.33	0.28314	0.000128348	0.00187957
SPTBN1	2p16.2	0.282946	0.000129782	0.00189781
IER5	1q25.3	0.28282	0.000130718	0.00190873
PPIL2	22q11.21	0.282678	0.000131789	0.00192158
CMTM4	16q21-q22.1	0.282637	0.000132094	0.00192464
PLCG1	20q12	0.282535	0.000132868	0.00193452
CACFD1	9q34.2	0.282484	0.000133257	0.00193877
BCAS1	20q13.2	0.28222	0.000135282	0.00195833
KHNYN	14q12	0.282203	0.000135413	0.00195882
TBATA	10q22.1	0.281975	0.00013719	0.001973
STK35	20p13	0.281948	0.000137402	0.001973
ELMO2	20q13.12	0.281931	0.000137535	0.001973
AGAP1	2q37.2	0.28185	0.000138171	0.00197882
AJM1	9q34.3	0.281776	0.000138753	0.00198573
CAPN1	11q13.1	0.281465	0.000141238	0.00201272
PRKCH	14q23.1	0.281424	0.000141564	0.00201593
DHX8	17q21.31	0.281405	0.000141718	0.00201671
TCP11	6p21.31	0.281386	0.000141875	0.00201751
ALDH16A1	19q13.33	0.281324	0.000142372	0.00202173
TMEM127	2q11.2	0.281295	0.000142614	0.00202329
TCAF1	7q35	0.281212	0.000143289	0.00202887
ZNF777	7q36.1	0.281199	0.000143393	0.00202887
OSBPL7	17q21.32	0.281075	0.000144404	0.00203956
BRF1	14q32.33	0.281071	0.000144439	0.00203956
FOXO3B	17p11.2	0.280984	0.000145157	0.0020459
ADD1	4p16.3	0.280903	0.000145826	0.00205339
ZNF212	7q36.1	0.280818	0.000146533	0.00205978
SUSD2	22q11.23	0.280812	0.000146586	0.00205978
TAF3	10p14	0.280582	0.000148512	0.00208254
ZNF710	15q26.1	0.280569	0.00014862	0.00208254
BBC3	19q13.32	0.280569	0.00014862	0.00208254
RAPH1	2q33.2	0.280539	0.000148871	0.00208461
CRIP2	14q32.33	0.280429	0.000149809	0.00209559
C6ORF89	6p21.2	0.280286	0.000151025	0.00210891
PAPLN	14q24.2	0.280152	0.000152177	0.00212205
TSNARE1	8q24.3	0.279969	0.000153764	0.00213825
MPRIP	17p11.2	0.279805	0.000155197	0.0021552
SMARCC2	12q13.2	0.279699	0.000156134	0.00216523
FOXO3	6q21	0.279658	0.000156492	0.00216869
CHD6	20q12	0.27955	0.000157455	0.00217755
SHISA5	3p21.31	0.279258	0.000160071	0.00220668
NELFA	4p16.3	0.279254	0.000160109	0.00220668
VGLL1	Xq26.3	0.27923	0.000160329	0.0022082
AARS2	6p21.1	0.279116	0.000161365	0.0022164
AGPAT3	21q22.3	0.279067	0.000161811	0.00222102
ARHGEF12	11q23.3	0.279035	0.000162103	0.00222199
TAB1	22q13.1	0.278903	0.000163314	0.00223403
ZC3H13	13q14.13	0.278746	0.000164771	0.00224983
HECTD4	12q24.13	0.27872	0.000165008	0.00224983
KCTD2	17q25.1	0.278718	0.000165028	0.00224983
WDR37	10p15.3	0.278694	0.000165246	0.00225128
NOS3	7q36.1	0.278669	0.000165484	0.00225148
DNMBP	10q24.2	0.278633	0.000165822	0.00225455
MAP3K9	14q24.2	0.278435	0.000167681	0.00227521
RAB11B	19p13.2	0.278224	0.000169681	0.00229616
ZBTB17	1p36.13	0.278056	0.000171293	0.00230867
DDB1	11q12.2	0.277992	0.000171909	0.00231526
SLC22A23	6p25.2	0.277937	0.000172444	0.00231953
GPATCH8	17q21.31	0.277824	0.00017354	0.00232961
SLC35C2	20q13.12	0.277711	0.000174643	0.00234129
MICALL1	22q13.1	0.277671	0.00017504	0.00234361
EXOC4	7q33	0.277658	0.000175166	0.00234361
PDCD11	10q24.33	0.277641	0.000175333	0.00234429
CHD2	15q26.1	0.277599	0.000175752	0.00234635
PTPRA	20p13	0.27759	0.000175836	0.00234635
LY6D	8q24.3	0.277437	0.000177355	0.00236304
WDR24	16p13.3	0.277307	0.00017865	0.00237446
ZC3H18	16q24.2	0.277265	0.000179077	0.00237856
GABRP	5q35.1	0.277122	0.000180514	0.00239133
MAN2B2	4p16.1	0.276948	0.000182287	0.00241165
DGCR8	22q11.21	0.276786	0.000183944	0.00243082
KIF1C	17p13.2	0.276709	0.000184735	0.00243762
SRF	6p21.1	0.276645	0.000185395	0.00244474
MAFK	7p22.3	0.27655	0.000186391	0.00245465
NEURL4	17p13.1	0.276464	0.00018728	0.00246475
DNAH7	2q32.3	0.276428	0.000187659	0.00246812
DEF6	6p21.31	0.276416	0.000187793	0.00246827
C14ORF93	14q11.2	0.276386	0.000188105	0.00247077
KIFC2	8q24.3	0.276296	0.000189047	0.0024799
TMPRSS2	21q22.3	0.276239	0.000189655	0.00248611
LINC00852	3p25.3	0.276228	0.000189767	0.00248611
CYB561	17q23.3	0.276203	0.000190038	0.00248717
SNX15	11q13.1	0.27619	0.000190174	0.00248717
PITPNM2	12q24.31	0.276137	0.000190739	0.00249074
TRIM56	7q22.1	0.27609	0.000191238	0.00249402
MYO1E	15q22.2	0.276067	0.000191488	0.00249405
SYVN1	11q13.1	0.275894	0.000193338	0.0025149
OPA3	19q13.32	0.275871	0.000193591	0.00251656
FAM171A2	17q21.31	0.275816	0.000194189	0.0025227
SLC41A3	3q21.2-q21.3	0.275737	0.000195043	0.00253143
METRN	16p13.3	0.27573	0.000195113	0.00253143
RBBP8NL	20q13.33	0.275624	0.000196273	0.00254411
POLR1A	2p11.2	0.275618	0.000196343	0.00254411
PLXNB3	Xq28	0.275384	0.000198918	0.00256923
NKD1	16q12.1	0.275256	0.000200337	0.00258423
ARRDC1	9q34.3	0.275207	0.000200883	0.00258962
GOLGA3	12q24.33	0.274994	0.000203274	0.00261876
C3ORF62	3p21.31	0.274605	0.000207718	0.00266748
MYCL	1p34.2	0.274362	0.000210532	0.00269673
DGAT1	8q24.3	0.274332	0.00021088	0.00269947
HECTD1	14q12	0.274228	0.000212102	0.00270895
ATP9A	20q13.2	0.273992	0.000214895	0.00273696
PLEKHG5	1p36.31	0.273905	0.000215935	0.002745
MLLT1	19p13.3	0.273877	0.000216266	0.00274747
SPEN	1p36.21-p36.13	0.273666	0.000218801	0.00276919
TRRAP	7q22.1	0.273454	0.00022139	0.00279668
H6PD	1p36.22	0.273262	0.000223744	0.00282111
PPP1R13B	14q32.33	0.273228	0.000224165	0.00282465
PPIP5K1	15q15.3	0.273169	0.000224904	0.00282864
PHRF1	11p15.5	0.272943	0.00022772	0.00285871
DUSP8	11p15.5	0.272856	0.000228818	0.0028707
OBSL1	2q35	0.272837	0.000229059	0.00287194
E4F1	16p13.3	0.272805	0.000229463	0.00287342
CFAP157	9q34.11	0.272424	0.000234327	0.00292343
DAPK3	19p13.3	0.272388	0.000234794	0.00292744
TYW1	7q11.21	0.272292	0.000236034	0.00293622
SMTN	22q12.2	0.271768	0.000242922	0.00300935
GOLGA2	9q34.11	0.271762	0.000243008	0.00300935
C15ORF39	15q24.2	0.271762	0.000243008	0.00300935
KLHL38	8q24.13	0.271733	0.0002434	0.00301057
FOXQ1	6p25.3	0.271681	0.000244088	0.00301717
ARHGDIA	17q25.3	0.271626	0.000244831	0.00302448
STAU1	20q13.13	0.27156	0.000245718	0.00302987
ATP11A	13q34	0.271519	0.000246264	0.00303288
CCDC191	3q13.31	0.271192	0.000250727	0.00307095
AQP3	9p13.3	0.271056	0.000252604	0.00308642
PSKH1	16q22.1	0.270756	0.000256785	0.00312802
PROM2	2q11.1	0.270639	0.000258433	0.00314276
HTT	4p16.3	0.270521	0.000260091	0.00316065
BPTF	17q24.2	0.270502	0.000260363	0.00316205
CDH23	10q22.1	0.270424	0.000261485	0.00317185
MSLN	16p13.3	0.270387	0.000262002	0.00317621
MEN1	11q13.1	0.270319	0.000262978	0.0031842
INAVA	1q32.1	0.270109	0.000266019	0.00321908
CCDC40	17q25.3	0.270047	0.000266916	0.00322593
SPRYD3	12q13.13	0.270036	0.000267071	0.00322593
ANP32A	15q23	0.270026	0.000267226	0.00322593
GGN	19q13.2	0.26999	0.000267751	0.00323034
KLHL26	19p13.11	0.269881	0.000269342	0.00324564
ZNF786	7q36.1	0.269849	0.000269811	0.00324891
SLC12A4	16q22.1	0.269841	0.000269936	0.00324891
ATF7	12q13.13	0.269826	0.000270155	0.00324961
FARP2	2q37.3	0.269655	0.000272672	0.00327792
SHANK2	11q13.3-q13.4	0.269368	0.000276968	0.00332758
NIPBL	5p13.2	0.268809	0.000285519	0.00341402
NRIP2	12p13.33	0.268606	0.000288668	0.00344962
RALY	20q11.22	0.268558	0.000289435	0.00345674
TFCP2	12q13.12-q13.13	0.268523	0.00028997	0.00345982
PLEKHH1	14q24.1	0.268434	0.000291378	0.0034676
RBMS2	12q13.3	0.268411	0.000291748	0.00346995
INO80	15q15.1	0.268383	0.000292185	0.00347106
ELL	19p13.11	0.268317	0.000293231	0.00347764
GCOM1	15q21.3	0.268315	0.000293265	0.00347764
CYP4Z2P	1p33	0.268304	0.000293435	0.00347764
FIZ1	19q13.42	0.268294	0.000293603	0.00347764
PHYHD1	9q34.11	0.268068	0.000297211	0.00351417
ZNF575	19q13.31	0.268045	0.000297588	0.00351656
CACNB3	12q13.12	0.26794	0.000299271	0.00352817
VPS9D1	16q24.3	0.267892	0.000300064	0.00353546
DOCK6	19p13.2	0.267857	0.000300617	0.00353783
CUEDC1	17q22	0.267832	0.000301033	0.00354065
KRBA1	7q36.1	0.267794	0.000301657	0.00354385
CEP131	17q25.3	0.26777	0.000302039	0.00354627
HIPK1	1p13.2	0.267732	0.000302665	0.00355155
SPSB3	16p13.3	0.267562	0.000305461	0.00357811
NFS1	20q11.22	0.267519	0.000306164	0.00358426
LAMP1	13q34	0.267489	0.000306657	0.00358749
SYNGAP1	6p21.32	0.267477	0.000306869	0.00358749
ETV3L	1q23.1	0.267291	0.000309966	0.00361135
SVIL	10p11.23	0.267285	0.000310057	0.00361135
TTLL5	14q24.3	0.267283	0.000310093	0.00361135
IDI2	10p15.3	0.267223	0.000311091	0.00362088
NOTCH4	6p21.32	0.266955	0.000315621	0.00366911
GPR39	2q21.2	0.266946	0.000315781	0.00366911
ADAMTS7	15q25.1	0.266904	0.00031649	0.00367523
D2HGDH	2q37.3	0.266847	0.000317471	0.00367898
HGH1	8q24.3	0.266845	0.000317508	0.00367898
SNRNP70	19q13.33	0.266572	0.000322198	0.00372261
REXO1	19p13.3	0.266559	0.000322419	0.00372261
YTHDF1	20q13.33	0.266457	0.000324196	0.00373669
MUC16	19p13.2	0.266416	0.000324926	0.0037414
MRTFB	16p13.12	0.266242	0.000327963	0.00376933
KIAA0100	17q11.2	0.266206	0.000328601	0.00377451
STAT6	12q13.3	0.266196	0.000328789	0.00377451
DIP2C	10p15.3	0.266111	0.000330296	0.00378534
MAML3	4q31.1	0.266057	0.000331241	0.00379401
PRKCZ	1p36.33	0.266015	0.000331999	0.00380053
NGFR	17q21.33	0.265949	0.000333176	0.00381184
SELENBP1	1q21.3	0.265906	0.000333938	0.00381622
AMOTL2	3q22.2	0.265881	0.000334396	0.00381929
TPPP	5p15.33	0.265619	0.000339124	0.00385537
CEACAM1	19q13.2	0.265617	0.000339162	0.00385537
GORASP1	3p22.2	0.265581	0.000339821	0.00385676
CCS	11q13.2	0.265572	0.000339976	0.00385676
ZBED3	5q13.3	0.265553	0.000340325	0.00385855
LIPE	19q13.2	0.265402	0.000343091	0.00388553
TBX6	16p11.2	0.265349	0.00034407	0.00389443
CSK	15q24.1	0.265285	0.000345248	0.00390557
CARNS1	11q13.2	0.265213	0.000346588	0.00391632
MISP	19p13.3	0.265176	0.000347259	0.00392171
PLIN4	19p13.3	0.265059	0.00034944	0.00394241
GOLGA8G	15q13.1	0.26501	0.000350365	0.00394477
ARL14	3q25.33	0.264919	0.00035207	0.00395829
TNXB	6p21.33-p21.32	0.264866	0.000353077	0.00396739
ARHGEF18	19p13.2	0.264776	0.000354768	0.00398194
TGFB1	19q13.2	0.264713	0.00035598	0.00399332
TSPAN10	17q25.3	0.264693	0.000356344	0.00399518
LEMD2	6p21.31	0.264627	0.000357602	0.00400705
ZNF444	19q13.43	0.264542	0.000359231	0.00401859
SMAD6	15q22.31	0.264525	0.000359557	0.00401875
FRMD8	11q13.1	0.264517	0.000359721	0.00401875
CENPB	20p13	0.26451	0.000359843	0.00401875
LGALS3BP	17q25.3	0.264415	0.000361687	0.0040371
PPARD	6p21.31	0.264372	0.000362509	0.00404007
ZNF592	15q25.3	0.264372	0.000362509	0.00404007
VWA1	1p36.33	0.264359	0.000362756	0.00404007
SIPA1	11q13.1	0.264313	0.000363663	0.00404301
KIAA0754	1p34.3	0.26431	0.000363704	0.00404301
ZER1	9q34.11	0.264293	0.000364035	0.00404301
TP53INP2	20q11.22	0.264291	0.000364076	0.00404301
CALML5	10p15.1	0.264272	0.000364456	0.00404301
HCN4	15q24.1	0.264251	0.000364856	0.00404301
THBS3	1q22	0.264242	0.000365027	0.00404301
BCOR	Xp11.4	0.264189	0.000366064	0.00404858
METRNL	17q25.3	0.264121	0.000367395	0.0040603
CTSA	20q13.12	0.263887	0.000372005	0.00409961
PIAS3	1q21.1	0.263747	0.000374797	0.00412174
RANGAP1	22q13.2	0.263612	0.00037748	0.00414548
CLSTN3	12p13.31	0.263602	0.000377693	0.00414548
ATXN2	12q24.12	0.263455	0.000380654	0.00417475
FAM129B	9q34.11	0.263406	0.000381645	0.00418334
GDPD3	16p11.2	0.263395	0.000381861	0.00418343
DHTKD1	10p14	0.263374	0.000382293	0.00418589
PRR14L	22q12.2	0.263364	0.000382509	0.00418598
UBXN1	11q12.3	0.263249	0.000384851	0.00420704
CEMP1	16p13.3	0.263238	0.000385069	0.00420713
HSPA1A	6p21.33	0.263161	0.000386639	0.00422199
C11ORF68	11q13.1	0.263132	0.000387251	0.00422276
USP20	9q34.11	0.263127	0.000387338	0.00422276
UBR4	1p36.13	0.26304	0.000389136	0.00423607
VPS39	15q15.1	0.263027	0.0003894	0.00423607
GGCX	2p11.2	0.262838	0.000393332	0.00427191
VILL	3p22.2	0.262819	0.000393731	0.00427395
RHOV	15q15.1	0.2628	0.000394132	0.00427417
IRS1	2q36.3	0.262555	0.000399276	0.00431553
SLC27A4	9q34.11	0.262459	0.000401306	0.00433514
SOWAHB	4q21.1	0.262412	0.000402302	0.00434271
DVL1	1p36.33	0.262406	0.000402438	0.00434271
ZFYVE1	14q24.2	0.262391	0.000402756	0.00434381
KIAA1109	4q27	0.262321	0.000404255	0.00435482
FBXL6	8q24.3	0.262317	0.000404347	0.00435482
KRT4	12q13.13	0.262313	0.000404426	0.00435482
WNT10A	2q35	0.262232	0.000406172	0.00437128
SORCS2	4p16.1	0.262202	0.000406812	0.00437584
PTK6	20q13.33	0.262138	0.000408188	0.0043883
ADNP	20q13.13	0.262093	0.000409154	0.00439596
CCDC88C	14q32.11-q32.12	0.262085	0.000409338	0.00439596
COASY	17q21.2	0.262061	0.000409845	0.00439721
STRIP1	1p13.3	0.261961	0.000412017	0.00441532
BAZ2A	12q13.3	0.261938	0.000412527	0.00441658
LMNA	1q22	0.261919	0.000412945	0.00441821
CLN3	16p12.1	0.261678	0.000418223	0.00446669
ARVCF	22q11.21	0.261672	0.000418364	0.00446669
EPB41L4A	5q22.1-q22.2	0.261619	0.00041954	0.00447601
VAV2	9q34.2	0.261612	0.000419682	0.00447601
ATP6AP1	Xq28	0.261576	0.000420483	0.00447982
GDF7	2p24.1	0.261506	0.000422039	0.0044922
QRICH1	3p21.31	0.261431	0.000423706	0.00450274
TLNRD1	15q25.1	0.261383	0.0004248	0.00450911
ETV6	12p13.2	0.261272	0.000427286	0.00453071
CFAP126	1q23.3	0.261148	0.000430074	0.00455548
ZMYND8	20q13.12	0.261119	0.000430749	0.00456023
FASN	17q25.3	0.26104	0.000432539	0.00457351
PABPC4	1p34.3	0.261034	0.000432684	0.00457351
CD151	11p15.5	0.261004	0.000433364	0.00457828
C15ORF62	15q15.1	0.260887	0.000436042	0.00459693
MAGI1	3p14.1	0.260808	0.000437852	0.00460499
ERCC6	10q11.23	0.260804	0.00043795	0.00460499
DYRK1B	19q13.2	0.260599	0.00044268	0.00464471
MOB2	11p15.5	0.260597	0.00044273	0.00464471
PITPNM3	17p13.2-p13.1	0.260578	0.000443175	0.00464471
TRIM3	11p15.4	0.260576	0.000443225	0.00464471
GIGYF2	2q37.1	0.26057	0.000443374	0.00464471
FGFRL1	4p16.3	0.260561	0.000443572	0.00464471
NACC1	19p13.13	0.260508	0.000444814	0.00464822
HRC	19q13.33	0.260507	0.000444831	0.00464822
SON	21q22.11	0.260376	0.000447908	0.00467518
KIF3B	20q11.21	0.260355	0.000448409	0.0046759
PTPN21	14q31.3	0.260336	0.00044886	0.00467818
CBFA2T2	20q11.21-q11.22	0.260289	0.000449964	0.00468727
TLE3	15q23	0.260033	0.000456035	0.00474559
PCNT	21q22.3	0.259672	0.000464764	0.0048245
SOGA1	20q11.23	0.259538	0.000468038	0.00484795
TRAPPC10	21q22.3	0.259474	0.000469604	0.00485668
FAM53B	10q26.13	0.25938	0.000471911	0.00486857
ST14	11q24.3	0.259378	0.000471963	0.00486857
ACSM1	16p12.3	0.259353	0.000472586	0.00487063
ZMYND11	10p15.3	0.25935	0.000472647	0.00487063
GYS1	19q13.33	0.259329	0.000473173	0.00487356
ERN2	16p12.2	0.259268	0.000474687	0.00488595
ATP6V0A1	17q21.2	0.259261	0.000474861	0.00488595
ZBTB45	19q13.43	0.259199	0.000476396	0.00489673
CHD8	14q11.2	0.259167	0.000477191	0.00490241
RTEL1	20q13.33	0.259078	0.000479425	0.00491642
ITGB4	17q25.1	0.259046	0.000480226	0.00492103
BMP1	8p21.3	0.25901	0.000481134	0.00492783
CNGA3	2q11.2	0.258905	0.000483783	0.00495026
USP22	17p11.2	0.258759	0.000487484	0.00498273
RPAP1	15q15.1	0.258674	0.000489654	0.00500237
GCC1	7q32.1	0.258546	0.000492925	0.00502862
BOD1L1	4p15.33	0.258529	0.000493363	0.00502862
XRCC1	19q13.31	0.258525	0.000493472	0.00502862
AAR2	20q11.23	0.258504	0.00049402	0.00503166
TRIP6	7q22.1	0.258423	0.000496107	0.00504781
VWF	12p13.31	0.25838	0.000497209	0.00505646
KDM3B	5q31.2	0.258329	0.000498533	0.00506482
SAFB	19p13.3	0.258297	0.000499363	0.00507069
NFKB2	10q24.32	0.258189	0.000502194	0.00509173
LMF1	16p13.3	0.258172	0.000502639	0.00509368
TMC7	16p12.3	0.258138	0.000503531	0.00509758
PPP1R10	6p21.33	0.258114	0.000504145	0.00509867
CRYBG2	1p36.11	0.258104	0.000504424	0.00509894
CFAP410	21q22.3	0.258033	0.000506271	0.00511504
ARHGAP21	10p12.1|10p12.3	0.257987	0.000507506	0.00512494
KCTD5	16p13.3	0.25795	0.000508462	0.00512945
AP5B1	11q13.1	0.257867	0.000510661	0.00514906
PSCA	8q24.3	0.25784	0.000511396	0.00515389
PCDHGA7	5q31.3	0.257823	0.000511849	0.00515588
ITFG2	12p13.33	0.257808	0.000512246	0.00515729
NFIX	19p13.13	0.257784	0.00051287	0.00515812
PARP10	8q24.3	0.257752	0.000513721	0.00516182
NFIC	19p13.3	0.257742	0.000514006	0.0051621
SHKBP1	19q13.2	0.257712	0.000514802	0.00516295
ZNF496	1q44	0.25771	0.000514859	0.00516295
DOCK9	13q32.3	0.257663	0.000516113	0.00517295
AP1B1	22q12.2	0.257621	0.000517256	0.00517924
ZKSCAN1	7q22.1	0.257563	0.000518802	0.00519214
SFI1	22q12.2	0.257459	0.000521619	0.00521774
RSPH1	21q22.3	0.257403	0.000523119	0.00522958
STX4	16p11.2	0.257352	0.000524508	0.00523541
RALGAPB	20q11.23	0.25732	0.000525377	0.00523541
ULK1	12q24.33	0.257314	0.000525551	0.00523541
CNTNAP1	17q21.2	0.257314	0.000525551	0.00523541
ALDH3B1	11q13.2	0.257308	0.000525725	0.00523541
MYO9B	19p13.11	0.257174	0.000529394	0.00526674
SF3B3	16q22.1	0.257161	0.000529745	0.00526763
OR8S1	12q13.11	0.257086	0.000531816	0.005283
PLEKHM3	2q33.3	0.256784	0.000540183	0.00536083
PTK7	6p21.1	0.256603	0.000545268	0.00539859
FAM71D	14q23.3	0.256601	0.000545328	0.00539859
DUSP18	22q12.2	0.256563	0.00054641	0.00540664
SYNGR1	22q13.1	0.256527	0.000547433	0.00541269
ERGIC1	5q35.1	0.256514	0.000547795	0.00541269
ZNF197	3p21.31	0.256503	0.000548097	0.00541269
SPTLC2	14q24.3	0.256437	0.00054997	0.00542587
CAMSAP1	9q34.3	0.25642	0.000550454	0.00542593
DOCK5	8p21.2	0.256418	0.000550515	0.00542593
ARHGEF17	11q13.4	0.256348	0.000552517	0.00543768
WDR82	3p21.2	0.256227	0.000555991	0.00545587
SSBP3	1p32.3	0.255959	0.000563743	0.00551849
HIF1AN	10q24.31	0.255931	0.000564549	0.00552343
ARMC5	16p11.2	0.255923	0.000564797	0.00552343
PLCD1	3p22.2	0.255774	0.000569154	0.00555795
RHBDL1	16p13.3	0.255731	0.000570405	0.00556746
TLE1	9q21.32	0.255699	0.000571344	0.00557393
MICAL3	22q11.21	0.25565	0.000572788	0.0055826
PLEKHG2	19q13.2	0.255618	0.000573731	0.00558909
INO80D	2q33.3	0.255493	0.000577455	0.00561993
CSNK1E	22q13.1	0.255467	0.000578215	0.00562436
ACOX3	4p16.1	0.255459	0.000578469	0.00562436
ABCC10	6p21.1	0.255444	0.000578913	0.00562596
SIPA1L1	14q24.2	0.255397	0.00058031	0.00563682
CNTROB	17p13.1	0.25531	0.000582923	0.00565464
CLK3	15q24.1	0.255308	0.000582987	0.00565464
GRHL2	8q22.3	0.255276	0.000583946	0.00566121
DTX4	11q12.1	0.255167	0.000587216	0.00568744
TOP1	20q12	0.255048	0.000590827	0.00570868
PLSCR3	17p13.1	0.254993	0.00059251	0.0057222
ACSBG1	15q25.1	0.254818	0.000597848	0.00576096
GPR153	1p36.31	0.254814	0.000597979	0.00576096
CTCF	16q22.1	0.254805	0.000598241	0.00576096
FNBP1L	1p22.1	0.25471	0.00060119	0.00578384
VPS18	15q15.1	0.254667	0.000602506	0.00579372
CLSTN1	1p36.22	0.254637	0.000603428	0.00579982
SCX	8q24.3	0.25456	0.000605834	0.00582017
ZNF467	7q36.1	0.254527	0.000606866	0.0058273
C10ORF105	10q22.1	0.254498	0.000607757	0.0058303
C1ORF115	1q41	0.254486	0.000608126	0.00583106
MICALCL	11p15.3	0.254451	0.000609218	0.00583875
CCNY	10p11.21	0.254403	0.000610721	0.00584608
KLHDC7A	1p36.13	0.254327	0.000613116	0.00586216
PDZD2	5p13.3	0.25429	0.000614264	0.00586756
ZNF790	19q13.12	0.254227	0.000616277	0.00587843
NUCB1	19q13.33	0.254176	0.000617893	0.00588826
BCRP3	22q11.23	0.254157	0.000618482	0.00588975
MBD5	2q23.1	0.254118	0.000619715	0.0058951
RERE	1p36.23	0.253988	0.000623849	0.0059198
SPG11	15q21.1	0.25395	0.000625074	0.00592584
INF2	14q32.33	0.253905	0.000626506	0.00593362
SNN	16p13.13	0.253782	0.000630476	0.00596582
ARSA	22q13.33	0.253678	0.000633848	0.0059921
VWA7	6p21.33	0.253629	0.000635437	0.00600429
C22ORF23	22q13.1	0.253597	0.000636475	0.00601128
APCS	1q23.2	0.25354	0.000638336	0.0060218
RPN2	20q11.23	0.253535	0.000638486	0.0060218
WNT7B	22q13.31	0.25351	0.00063932	0.00602685
CSNK1D	17q25.3	0.253448	0.000641339	0.00604306
TMEM184A	7p22.3	0.253373	0.000643785	0.0060605
IFFO2	1p36.13	0.253363	0.000644135	0.0060605
IER2	19p13.13	0.253346	0.000644695	0.0060605
SGSM3	22q13.1	0.253169	0.000650536	0.00610116
CD3EAP	19q13.32	0.252986	0.000656639	0.00615267
ALS2CL	3p21.31	0.252969	0.00065721	0.00615344
HYDIN	16q22.2	0.252958	0.000657566	0.00615344
DDR1	6p21.33	0.252956	0.000657638	0.00615344
TSPAN15	10q22.1	0.252941	0.000658138	0.00615525
SGSH	17q25.3	0.252833	0.000661789	0.00617793
ZFAND3	6p21.2	0.252788	0.000663299	0.00618342
CYB5R3	22q13.2	0.252741	0.000664883	0.00619245
DSP	6p24.3	0.252684	0.000666832	0.00620671
PUM1	1p35.2	0.252669	0.000667339	0.00620671
TRMT61A	14q32.33	0.252578	0.000670456	0.00622995
HNRNPA1P33	10q11.22	0.252548	0.000671474	0.00623366
SBF2	11p15.4	0.252378	0.000677318	0.00628501
DBN1	5q35.3	0.252365	0.000677758	0.0062862
GAS8	16q24.3	0.252195	0.000683652	0.00633195
TBC1D2B	15q24.3-q25.1	0.25206	0.00068836	0.00636693
CDK12	17q12	0.252033	0.000689296	0.00637266
DNAJB13	11q13.4	0.251998	0.000690505	0.00638091
HDLBP	2q37.3	0.25195	0.000692208	0.00639372
LRRIQ1	12q21.31	0.251914	0.000693462	0.0063965
FBXW4	10q24.32	0.251895	0.000694156	0.00639997
INTS3	1q21.3	0.25188	0.000694681	0.00640188
CAPS	19p13.3	0.251831	0.00069641	0.00641194
ZBTB12	6p21.33	0.251639	0.000703212	0.00645686
ATP9B	18q23	0.251599	0.000704656	0.00646716
STK38	6p21.31	0.251395	0.000711993	0.00652543
STAT5B	17q21.2	0.251386	0.000712301	0.00652543
RUNX1	21q22.12	0.251365	0.000713069	0.0065295
CRACR2B	11p15.5	0.251329	0.000714378	0.00653327
RETREG2	2q35	0.251326	0.000714455	0.00653327
MAPK7	17p11.2	0.251269	0.000716538	0.0065434
C16ORF58	16p11.2	0.250954	0.000728054	0.00663424
RNF10	12q24.31	0.250952	0.000728133	0.00663424
C11ORF95	11q13.1	0.250873	0.000731039	0.00665771
RALBP1	18p11.22	0.250652	0.000739264	0.00672321
SOCS7	17q12	0.250635	0.0007399	0.00672321
PRSS37	7q34	0.250601	0.000741185	0.00672785
NDOR1	9q34.3	0.250446	0.000747012	0.00676038
PYGB	20p11.21	0.25035	0.000750632	0.00678704
SRRM5	19q13.31	0.250216	0.000755728	0.0068178
MTHFR	1p36.22	0.249954	0.000765767	0.00688677
CSNK1G2	19p13.3	0.24992	0.000767082	0.00689552
FAM174B	15q26.1	0.249894	0.00076807	0.00690132
KLF13	15q13.3	0.249786	0.00077228	0.00693296
PLCD4	2q35	0.249739	0.000774103	0.00693695
TAF1C	16q24.1	0.249739	0.000774103	0.00693695
ATP13A2	1p36.13	0.249675	0.000776595	0.00695619
CCDC157	22q12.2	0.24959	0.000779929	0.00698294
RRP1B	21q22.3	0.24956	0.000781099	0.00699031
SURF6	9q34.2	0.249486	0.000784031	0.00701096
APOB	2p24.1	0.249475	0.000784445	0.00701096
BCAR1	16q23.1	0.249475	0.00078445	0.00701096
NINL	20p11.21	0.249416	0.000786805	0.00702029
DRC7	16q21	0.249371	0.000788553	0.00703202
ZBED4	22q13.33	0.249354	0.00078925	0.00703501
ZNF827	4q31.21-q31.22	0.249345	0.000789587	0.00703501
NOMO3	16p13.11	0.249186	0.000795946	0.00707914
FBXL22	15q22.31	0.248904	0.000807289	0.00715909
ABCA2	9q34.3	0.248858	0.00080915	0.00717123
TMEM43	3p25.1	0.248752	0.00081348	0.00720404
PPP1R1B	17q12	0.24875	0.000813567	0.00720404
TTC21A	3p22.2	0.248716	0.000814957	0.00721318
TRAF3IP1	2q37.3	0.248588	0.000820185	0.00724989
SRGAP1	12q14.2	0.248577	0.000820628	0.00725062
GTPBP1	22q13.1	0.248526	0.00082273	0.00725964
CES2	16q22.1	0.248513	0.000823257	0.0072611
NFAT5	16q22.1	0.248496	0.000823959	0.00726412
MAML1	5q35.3	0.248288	0.00083261	0.00732747
PPP1R12B	1q32.1	0.248188	0.000836788	0.00735789
KRT80	12q13.13	0.248058	0.000842239	0.00739541
AFAP1	4p16.1	0.248041	0.000842957	0.00739598
CCNO	5q11.2	0.248005	0.000844483	0.00740614
GPT	8q24.3	0.247846	0.000851236	0.00745887
SYT7	11q12.2	0.24782	0.000852333	0.00746279
RGL2	6p21.32	0.247818	0.000852424	0.00746279
PHYHIP	8p21.3	0.247801	0.000853149	0.00746589
FCGBP	19q13.2	0.247764	0.000854693	0.0074729
FKBP8	19p13.11	0.247669	0.00085879	0.00750547
SRCAP	16p11.2	0.247641	0.000859977	0.00751165
DNAL4	22q13.1	0.247626	0.000860617	0.00751165
ANKRD24	19p13.3	0.24753	0.00086474	0.0075411
TNS2	12q13.13	0.247478	0.000866987	0.00755743
EPC1	10p11.22	0.247435	0.000868882	0.00756739
PLBD2	12q24.13	0.247375	0.000871468	0.00758663
DNAH6	2p11.2	0.247332	0.00087336	0.00759982
DUOX1	15q21.1	0.247322	0.000873783	0.00760021
TOM1	22q12.3	0.247258	0.000876569	0.00762115
ADIRF	10q23.2	0.247215	0.00087843	0.00762579
XPC	3p25.1	0.247188	0.000879642	0.0076314
CHD7	8q12.2	0.247147	0.000881416	0.00763692
NATD1	17p11.2	0.247132	0.000882071	0.00763926
GLG1	16q23.1	0.247124	0.000882445	0.00763926
KIF5B	10p11.22	0.24706	0.000885256	0.0076603
SAMD1	19p13.12	0.247024	0.000886852	0.00767082
DCAKD	17q21.31	0.246921	0.000891416	0.00769047
GATA3	10p14	0.246869	0.000893738	0.0077072
ZBTB47	3p22.1	0.24682	0.000895918	0.00771608
ZSWIM1	20q13.12	0.246749	0.000899054	0.00773647
SEC1P	19q13.33	0.2467	0.000901287	0.00774453
SCNN1G	16p12.2	0.246686	0.000901913	0.00774453
FLNA	Xq28	0.246667	0.000902773	0.00774861
CNN2	19p13.3	0.246647	0.000903633	0.00774974
MMEL1	1p36.32	0.246638	0.00090406	0.00774974
ZNF446	19q13.43	0.246611	0.00090526	0.00775673
ZNF607	19q13.12	0.246558	0.000907657	0.00776898
AATBC	21q22.3	0.246545	0.000908233	0.00776898
FGFR3	4p16.3	0.246341	0.000917499	0.00783823
DAAM1	14q23.1	0.246266	0.000920899	0.00785396
GSK3A	19q13.2	0.246258	0.000921288	0.00785396
GLB1L	2q35	0.245973	0.000934417	0.00794235
CCDC114	19q13.33	0.24589	0.00093827	0.00797173
CC2D1B	1p32.3	0.245871	0.000939161	0.00797258
NR1D1	17q21.1	0.245849	0.000940152	0.00797763
ADAD2	16q24.1	0.245833	0.000940909	0.00798068
NCDN	1p34.3	0.24579	0.000942933	0.00799448
HTR3C	3q27.1	0.245775	0.000943617	0.00799692
SLC13A3	20q13.12	0.245752	0.000944724	0.0080021
SLC39A4	8q24.3	0.245745	0.000945023	0.0080021
SPINT2	19q13.2	0.245635	0.000950218	0.00803932
CLASRP	19q13.32	0.245622	0.000950819	0.00804103
ZNF578	19q13.41	0.245581	0.000952724	0.00805376
ARHGEF37	5q32	0.245573	0.000953126	0.00805377
AQP7	9p13.3	0.245479	0.000957567	0.00808791
DUSP16	12p13.2	0.245356	0.00096342	0.00813393
ANKRD9	14q32.31	0.245196	0.000971054	0.00817781
ASIC1	12q13.12	0.245183	0.000971667	0.00817955
SPG7	16q24.3	0.245158	0.000972894	0.00818646
MYH14	19q13.33	0.24483	0.000988771	0.00831311
SATB1	3p24.3	0.244732	0.00099356	0.0083464
AHNAK2	14q32.33	0.244679	0.000996171	0.00836136
DRC3	17p11.2	0.244624	0.000998894	0.0083755
MMP24	20q11.22	0.244622	0.000998998	0.0083755
CRIM1	2p22.2	0.24462	0.000999103	0.0083755
LTBP2	14q24.3	0.244573	0.00100141	0.00838787
LOC100129034	9q33.3	0.244503	0.00100489	0.00841347
CBLC	19q13.32	0.244492	0.00100541	0.00841438
H19	11p15.5	0.244371	0.00101144	0.00845429
AKAP13	15q25.3	0.244315	0.0010142	0.00847034
LINC00265	7p14.1	0.244275	0.00101622	0.00848019
KIAA0513	16q24.1	0.244156	0.0010222	0.00852656
INPP5A	10q26.3	0.244124	0.00102381	0.00853469
MTHFSD	16q24.1	0.243939	0.00103318	0.00859675
AHDC1	1p36.11-p35.3	0.243832	0.0010386	0.00863471
DYNC1LI2	16q22.1	0.243749	0.00104285	0.00866286
MAPKBP1	15q15.1	0.243668	0.001047	0.00866965
TPCN2	11q13.3	0.243666	0.00104711	0.00866965
DZANK1	20p11.23	0.243634	0.00104875	0.00867255
ANKRD17	4q13.3	0.243562	0.00105249	0.0086865
PCDHGC3	5q31.3	0.243468	0.00105734	0.00871847
BIRC6	2p22.3	0.243396	0.0010611	0.00874591
ACIN1	14q11.2	0.243271	0.00106765	0.00878916
TMEM79	1q22	0.243026	0.00108054	0.00888072
HSPA12B	20p13	0.242926	0.00108585	0.00891343
VASP	19q13.32	0.242853	0.0010897	0.00894143
ZNF70	22q11.23	0.242822	0.00109141	0.00895177
CYP8B1	3p22.1	0.242767	0.00109434	0.00896854
DNAJC14	12q13.2	0.242673	0.00109939	0.00899632
POLR3E	16p12.2	0.242573	0.00110479	0.00902212
NOXO1	16p13.3	0.242566	0.00110513	0.00902212
LOC284379	19q13.42	0.242526	0.0011073	0.00902994
RAB11FIP1	8p11.23	0.242519	0.00110767	0.00902994
DSCAML1	11q23.3	0.24241	0.00111362	0.00906748
FAM173A	16p13.3	0.24236	0.00111634	0.00908229
ZNF236	18q23	0.242315	0.00111878	0.00909847
ZNF605	12q24.33	0.242226	0.00112368	0.00912722
EVI5L	19p13.2	0.242217	0.00112415	0.00912733
ACHE	7q22.1	0.242204	0.00112485	0.00912935
PTOV1	19q13.33	0.242185	0.0011259	0.00913421
B3GNT3	19p13.11	0.242156	0.00112754	0.00914382
CORO7	16p13.3	0.242115	0.00112977	0.00915452
GNB2	7q22.1	0.242075	0.001132	0.00916891
C2ORF81	2p13.1	0.242053	0.00113317	0.00917392
UBN2	7q34	0.242002	0.001136	0.00919026
BMS1	10q11.21	0.241964	0.00113813	0.00920006
KLF16	19p13.3	0.241783	0.00114821	0.0092667
ZMYM3	Xq13.1	0.241775	0.00114869	0.00926684
NFATC1	18q23	0.241664	0.0011549	0.00930205
NFE2L1	17q21.32	0.24157	0.00116018	0.00933711
NDE1	16p13.11	0.241553	0.00116115	0.00934112
VASN	16p13.3	0.241538	0.00116199	0.00934417
OR2F1	7q35	0.24149	0.00116473	0.00935997
DHRS1	14q12	0.241145	0.00118447	0.00949838
PARD6B	20q13.13	0.241089	0.00118766	0.00951638
IL17RA	22q11.1	0.241007	0.00119246	0.00954726
BRD9	5p15.33	0.240966	0.0011948	0.0095576
CELF1	11p11.2	0.240951	0.00119567	0.00955776
KMT2A	11q23.3	0.240938	0.00119641	0.0095599
MACO1	1p36.11|1p36.11	0.240909	0.00119814	0.00956994
ZNF28	19q13.41	0.24087	0.00120038	0.00958397
FOXN1	17q11.2	0.240837	0.00120233	0.00959338
RRP1	21q22.3	0.240826	0.00120298	0.00959338
SHROOM3	4q21.1	0.240826	0.00120298	0.00959338
PCDHGA3	5q31.3	0.240749	0.00120745	0.00962522
SLC35F6	2p23.3	0.240713	0.00120959	0.00963843
MDN1	6q15	0.240611	0.0012156	0.00968066
LYPLA2	1p36.11	0.240547	0.00121937	0.00969719
IGSF8	1q23.2	0.240523	0.00122076	0.00970437
VPS51	11q13.1	0.240366	0.00123011	0.00976334
EVC	4p16.2	0.240281	0.0012352	0.0097846
TMEM259	19p13.3	0.240211	0.00123941	0.00981005
EXOC7	17q25.1	0.240202	0.00123992	0.00981024
GLI3	7p14.1	0.240147	0.00124325	0.0098327
ARHGEF5	7q35	0.240051	0.00124903	0.00987064
NCKAP5	2q21.2	0.240023	0.0012507	0.00987428
LZTR1	22q11.21|22q11.1-q11.2	0.239979	0.00125341	0.00988975
TAF6	7q22.1	0.239966	0.00125418	0.00989198
PHF21A	11p11.2	0.23994	0.00125573	0.00990034
MAMSTR	19q13.33	0.239837	0.00126201	0.00994205
MED13L	12q24.21	0.239815	0.00126338	0.00994836
SEMA4B	15q26.1	0.239723	0.00126899	0.00998138
TMEM164	Xq23	0.239657	0.00127304	0.0099958
YPEL3	16p11.2	0.239494	0.00128316	0.0100575
SCAF4	21q22.11	0.239485	0.00128369	0.0100577
DGAT2	11q13.5	0.239477	0.00128421	0.0100579
FOXH1	8q24.3	0.239447	0.00128603	0.0100643
TATDN2	3p25.3	0.239374	0.00129056	0.0100898
CFAP45	1q23.2	0.239362	0.00129136	0.0100898
AOX2P	2q33.1	0.23922	0.00130024	0.010144
NXF1	11q12.3	0.239177	0.00130295	0.0101584
RAB19	7q34	0.239174	0.0013031	0.0101584
SEC16A	9q34.3	0.23916	0.00130402	0.0101617
PEX6	6p21.1	0.239057	0.00131046	0.0102079
GAL3ST2	2q37.3	0.239042	0.00131142	0.0102114
RBPMS	8p12	0.238817	0.00132573	0.010312
H3F3B	17q25.1	0.238719	0.001332	0.0103516
SYT8	11p15.5	0.2387	0.00133323	0.0103572
PLXNA1	3q21.3	0.238691	0.00133377	0.0103574
PWWP3A	19p13.3	0.238666	0.00133541	0.0103662
CDK18	1q32.1	0.238647	0.00133665	0.0103688
SUPT5H	19q13.2	0.238645	0.00133678	0.0103688
SLC26A1	4p16.3	0.2386	0.00133966	0.0103792
GPR179	17q12	0.238567	0.00134177	0.0103915
GPAT4	8p11.21	0.238487	0.00134695	0.0104196
GATAD2B	1q21.3	0.238472	0.00134792	0.0104231
ANKRD13A	12q24.11	0.23843	0.00135068	0.0104404
CUL7	6p21.1	0.238417	0.00135151	0.0104428
SMPD3	16q22.1	0.238359	0.00135525	0.0104677
BCORL1	Xq26.1	0.238319	0.00135788	0.0104763
GDF5	20q11.22	0.238252	0.00136229	0.0105019
PPP1R32	11q12.2	0.238233	0.00136351	0.0105033
ABCF1	6p21.33	0.238121	0.00137086	0.0105518
MAP1S	19p13.11	0.238108	0.0013717	0.0105543
KIF12	9q32	0.238099	0.00137232	0.010555
PRPF31	19q13.42	0.237998	0.00137901	0.0105943
TMEM213	7q34	0.237949	0.00138223	0.0106092
MOGAT2	11q13.5	0.237945	0.00138252	0.0106092
ADRA1A	8p21.2	0.237756	0.00139512	0.0106849
AKAP1	17q22	0.237681	0.00140014	0.0107117
TRMT44	4p16.1	0.237657	0.00140172	0.0107156
SHB	9p13.1	0.237608	0.00140501	0.0107367
ATXN2L	16p11.2	0.237566	0.00140788	0.0107546
DAB2IP	9q33.2	0.237502	0.00141219	0.0107717
C3ORF36	3q22.1	0.237493	0.00141277	0.0107717
FAM71E2	19q13.42	0.237493	0.0014128	0.0107717
TRIM41	5q35.3	0.237485	0.00141334	0.0107718
SYNPO2L	10q22.2	0.237251	0.00142924	0.0108641
MYO9A	15q23	0.23717	0.00143481	0.0108983
GJC2	1q42.13	0.237127	0.00143774	0.0109164
NRF1	7q32.2	0.23704	0.00144375	0.0109538
FSCN2	17q25.3	0.236898	0.00145361	0.0110162
SELENON	1p36.11	0.236715	0.00146639	0.0111004
ZFAT	8q24.22	0.236698	0.00146758	0.0111053
SH2B2	7q22.1	0.236604	0.00147415	0.0111333
HDGFL2	19p13.3	0.2366	0.00147445	0.0111333
CTRB2	16q23.1	0.236554	0.00147767	0.0111523
MIER2	19p13.3	0.236434	0.00148618	0.0112039
CRTC2	1q21.3	0.236404	0.00148828	0.0112156
NNAT	20q11.23	0.236377	0.00149024	0.0112255
CCDC6	10q21.2	0.23637	0.00149071	0.0112255
LDLRAD2	1p36.12	0.236351	0.00149207	0.0112315
SYT12	11q13.2	0.236298	0.00149586	0.0112516
NR2F1	5q15	0.236191	0.00150347	0.0113046
SLC13A4	7q33	0.236141	0.0015071	0.0113277
HSF1	8q24.3	0.236093	0.00151049	0.011349
SKIV2L	6p21.33	0.236085	0.00151111	0.0113494
PWP2	21q22.3	0.236044	0.00151402	0.0113628
CPTP	1p36.33	0.235957	0.00152032	0.0114058
EFNB1	Xq13.1	0.235844	0.0015285	0.0114587
CREB3L2	7q33	0.23581	0.00153098	0.011473
POLM	7p13	0.235727	0.00153704	0.0115098
BAIAP2	17q25.3	0.23561	0.00154561	0.0115654
PICK1	22q13.1	0.235595	0.00154671	0.0115685
ZFAND2B	2q35	0.23554	0.00155078	0.0115868
ALG12	22q13.33	0.235421	0.00155959	0.0116346
NPR1	1q21.3	0.235374	0.00156306	0.0116526
FURIN	15q26.1	0.235355	0.00156448	0.0116589
NPAS2	2q11.2	0.235332	0.00156622	0.0116632
ZZEF1	17p13.2	0.235332	0.00156622	0.0116632
PLEKHM2	1p36.21	0.235304	0.00156828	0.0116743
PER1	17p13.1	0.2352	0.00157606	0.0117235
ZCCHC14	16q24.2	0.235117	0.00158228	0.0117567
SPATA2L	16q24.3	0.235017	0.0015898	0.0118083
NR1H2	19q13.33	0.2349	0.00159865	0.0118688
RAPGEF3	12q13.11	0.234861	0.00160155	0.0118824
CILP2	19p13.11	0.234827	0.00160414	0.0118972
MAP3K13	3q27.2	0.2348	0.00160624	0.0119084
PRDM15	21q22.3	0.234785	0.00160738	0.0119125
C2ORF16	2p23.3	0.234668	0.00161631	0.0119655
RAF1	3p25.2	0.234532	0.00162677	0.0120384
DND1	5q31.3	0.234523	0.00162742	0.0120389
MAP7D1	1p34.3	0.234353	0.00164058	0.0121139
BAHCC1	17q25.3	0.234293	0.00164521	0.0121392
LRRC37A2	17q21.31	0.23428	0.0016462	0.0121421
EIF3A	10q26.11	0.234236	0.00164968	0.0121589
ARID5B	10q21.2	0.234119	0.00165883	0.0122024
MRGPRD	11q13.3	0.234117	0.00165896	0.0122024
LTC4S	5q35.3	0.234107	0.00165974	0.0122024
LOC90784	2p11.2	0.234106	0.00165983	0.0122024
GGT6	17p13.2	0.234027	0.00166602	0.0122389
AGPAT1	6p21.32	0.23388	0.00167761	0.0122927
FAM83A	8q24.13	0.23388	0.00167761	0.0122927
TBCD	17q25.3	0.233861	0.00167912	0.0122949
COL16A1	1p35.2	0.233753	0.00168774	0.0123445
SOX10	22q13.1	0.233673	0.00169407	0.0123818
FAM74A1	9p12	0.233626	0.00169786	0.0124035
GTF3C2	2p23.3	0.233621	0.00169828	0.0124035
TTC25	17q21.2	0.233517	0.00170665	0.0124601
GPR62	3p21.2	0.233509	0.00170726	0.0124601
TJP2	9q21.11	0.2335	0.00170801	0.0124611
MKNK2	19p13.3	0.233414	0.00171488	0.0124976
INTS9	8p21.1	0.233404	0.00171574	0.0124993
NTN1	17p13.1	0.233378	0.0017178	0.0125098
NKIRAS2	17q21.2	0.233295	0.00172453	0.0125497
DNMT3A	2p23.3	0.233272	0.00172643	0.012559
GALNT17	7q11.22	0.233193	0.00173284	0.012592
PHACTR4	1p35.3	0.233157	0.00173579	0.0126044
LMF2	22q13.33	0.233106	0.00173997	0.0126301
MKS1	17q22	0.233085	0.00174171	0.0126337
RIOX1	14q24.3	0.232938	0.00175378	0.0126905
ZNF264	19q13.43	0.232887	0.001758	0.0127152
CDH3	16q22.1	0.232872	0.00175923	0.0127195
ZNF837	19q13.43	0.232855	0.00176064	0.0127251
CHTF18	16p13.3	0.232836	0.00176222	0.012732
TRPV6	7q34	0.232729	0.00177104	0.012782
NCLN	19p13.3	0.232682	0.00177495	0.0128056
HERC1	15q22.31	0.232604	0.00178152	0.0128326
FAAP100	17q25.3	0.232457	0.00179384	0.0129003
SF1	11q13.1	0.232287	0.00180822	0.0129991
GNPTG	16p13.3	0.232272	0.00180949	0.0130035
OR2A7	7q35	0.232185	0.0018169	0.0130428
ZNF324B	19q13.43	0.232174	0.00181781	0.0130447
CARD10	22q13.1	0.232012	0.00183163	0.0131345
HDAC6	Xp11.23	0.231985	0.00183401	0.0131469
NECAB3	20q11.22	0.231929	0.00183876	0.0131669
NTN3	16p13.3	0.231801	0.00184982	0.0132413
DEGS2	14q32.2	0.231729	0.00185606	0.0132766
CDH1	16q22.1	0.23168	0.00186031	0.0133023
RP1L1	8p23.1	0.231644	0.00186351	0.0133167
ASAP3	1p36.12	0.231642	0.00186365	0.0133167
KCNQ1OT1	11p15.5	0.231531	0.00187331	0.013362
CAVIN1	17q21.2	0.231504	0.00187574	0.0133723
AUTS2	7q11.22	0.231485	0.00187742	0.0133723
CYP2F1	19q13.2	0.231428	0.00188242	0.0133985
ZNF490	19p13.2-p13.13	0.23127	0.00189636	0.0134831
RRP12	10q24.1	0.231246	0.00189843	0.0134831
SREBF1	17p11.2	0.231242	0.00189881	0.0134831
TNFRSF21	6p12.3	0.231212	0.00190145	0.0134958
SMIM5	17q25.1	0.231176	0.00190466	0.0135138
SGPL1	10q22.1	0.231112	0.00191035	0.0135494
TUBG2	17q21.2	0.231091	0.00191224	0.0135563
AGXT	2q37.3	0.231086	0.00191267	0.0135563
C8ORF82	8q24.3	0.23101	0.00191947	0.0135997
AKT2	19q13.2	0.230857	0.00193323	0.0136765
CDR2L	17q25.1	0.230844	0.00193438	0.0136765
MIB2	1p36.33	0.23071	0.0019465	0.0137429
LRFN4	11q13.2	0.230559	0.00196024	0.0138254
COG7	16p12.2	0.23051	0.00196471	0.0138472
RASEF	9q21.32	0.230338	0.00198053	0.013937
MYPN	10q21.3	0.230333	0.00198092	0.013937
KRT37	17q21.2	0.230295	0.00198444	0.0139569
WIZ	19p13.12	0.230276	0.00198622	0.0139625
TPCN1	12q24.13	0.230204	0.00199291	0.0139837
ADAMTSL2	9q34.2	0.230131	0.00199963	0.0140197
UBR5	8q22.3	0.230067	0.00200557	0.0140417
CITED4	1p34.2|1p35-p34	0.230067	0.00200557	0.0140417
TJP1	15q13.1	0.230042	0.00200795	0.0140535
SIPA1L3	19q13.13-q13.2	0.230027	0.00200934	0.0140584
TRIB1	8q24.13	0.230018	0.00201013	0.014059
DDX51	12q24.33	0.229938	0.00201769	0.014107
PPARA	22q13.31	0.229857	0.00202528	0.0141453
JRKL	11q21	0.229789	0.00203169	0.0141754
IWS1	2q14.3	0.229672	0.00204275	0.0142328
OSBP2	22q12.2	0.229629	0.00204679	0.014256
RPUSD1	16p13.3	0.229414	0.00206728	0.0143554
LETM1	4p16.3	0.229412	0.00206748	0.0143554
FBXO24	7q22.1	0.229371	0.00207145	0.014378
CD164L2	1p36.11	0.229289	0.00207933	0.0144178
SLCO2A1	3q22.1-q22.2	0.229265	0.00208159	0.0144207
BTRC	10q24.32	0.229255	0.00208261	0.0144207
C1ORF116	1q32.1	0.229223	0.00208569	0.0144371
AAMP	2q35	0.229208	0.00208713	0.0144407
CLEC1B	12p13.31-p13.2	0.229197	0.00208818	0.0144407
COL27A1	9q32	0.229125	0.00209516	0.0144777
FRMPD2B	10q11.22	0.229105	0.00209703	0.0144857
SAP130	2q14.3	0.229093	0.00209826	0.0144878
COMP	19p13.11	0.229086	0.00209897	0.0144878
MLPH	2q37.3	0.22902	0.00210529	0.0145179
MADD	11p11.2	0.229008	0.00210653	0.0145215
MYH1	17p13.1	0.228991	0.00210819	0.0145229
MACF1	1p34.3	0.228959	0.00211131	0.0145288
CAMK2G	10q22.2	0.228959	0.00211131	0.0145288
VWA3B	2q11.2	0.22891	0.00211605	0.0145522
RNF31	14q12	0.228897	0.00211734	0.0145561
SP140L	2q37.1	0.228861	0.00212088	0.0145655
MAST3	19p13.11	0.228831	0.00212381	0.0145806
AKAP9	7q21.2	0.228801	0.00212673	0.014595
NOTCH3	19p13.12	0.22871	0.00213574	0.0146426
TEP1	14q11.2	0.228597	0.00214689	0.014709
PCDHGA11	5q31.3	0.22858	0.00214858	0.0147156
MEIS3P1	17p12	0.228512	0.00215534	0.0147469
NCOA5	20q13.12	0.228486	0.00215789	0.0147521
REST	4q12	0.228465	0.00216001	0.0147587
SELENOO	22q13.33	0.228431	0.0021634	0.014767
SPPL3	12q24.31	0.228423	0.00216425	0.014767
SNAPC4	9q34.3	0.22838	0.0021685	0.0147867
TCF3	19p13.3	0.228331	0.0021734	0.0148151
ZNF445	3p21.31	0.228308	0.00217575	0.014826
ING5	2q37.3	0.228271	0.00217938	0.0148407
CACNA1D	3p21.1	0.22822	0.00218452	0.0148606
KRTAP5-1	11p15.5	0.228157	0.00219094	0.0148943
SORBS3	8p21.3	0.228148	0.00219182	0.0148952
CTDSP2	12q14.1	0.227982	0.00220864	0.0149886
ZNF638	2p13.3-p13.2	0.227976	0.00220929	0.0149886
MINDY1	1q21.3	0.227646	0.00224308	0.0151757
TRPC4AP	20q11.22	0.227635	0.00224417	0.0151757
FLYWCH2	16p13.3	0.227633	0.00224439	0.0151757
PKP4	2q24.1	0.22762	0.00224571	0.0151795
PLXNA2	1q32.2	0.227586	0.00224923	0.0151975
KDM4A	1p34.2-p34.1	0.22758	0.00224989	0.0151975
IYD	6q25.1	0.227554	0.0022526	0.0152056
NOL6	9p13.3	0.227486	0.00225959	0.0152477
TOP1P1	1q24.3	0.227474	0.00226092	0.0152515
FAM160A1	4q31.3	0.227378	0.00227089	0.0153085
SERINC2	1p35.2	0.227263	0.0022829	0.0153689
MUC4	3q29	0.22721	0.00228848	0.0153911
HID1	17q25.1	0.227133	0.00229654	0.0154401
CTBP1-DT	4p16.3	0.227012	0.00230936	0.0155004
LOC401052	3p25.3	0.226991	0.00231161	0.0155104
RNF43	17q22	0.22688	0.00232337	0.0155633
IGHMBP2	11q13.3	0.226818	0.00232995	0.015597
GGA1	22q13.1	0.226803	0.00233154	0.0156025
PARD3	10p11.22-p11.21	0.226703	0.00234225	0.0156585
NRG2	5q31.2	0.226658	0.00234707	0.0156796
CLDN4	7q11.23	0.226656	0.00234727	0.0156796
CACNA2D2	3p21.31	0.226652	0.00234773	0.0156796
FAM160A2	11p15.4	0.226597	0.00235368	0.0157141
PRSS27	16p13.3	0.226578	0.00235575	0.015719
ZNF497	19q13.43	0.226576	0.00235598	0.015719
MB	22q12.3	0.22654	0.00235987	0.0157398
KRT7	12q13.13	0.22651	0.0023631	0.0157561
MAP3K5	6q23.3	0.226448	0.00236979	0.0157798
CCDC146	7q11.23	0.226418	0.00237302	0.0157924
RBM47	4p14	0.226416	0.00237325	0.0157924
C1ORF198	1q42.2	0.226318	0.0023839	0.015858
C17ORF50	17q12	0.226247	0.00239167	0.0158992
TMEM132A	11q12.2	0.226112	0.00240649	0.0159807
FBXO2	1p36.22	0.226105	0.00240718	0.0159807
SETD5	3p25.3	0.226099	0.0024079	0.0159807
ARHGEF10L	1p36.13	0.226073	0.00241071	0.0159941
FAT1	4q35.2	0.226029	0.00241563	0.0160215
ARC	8q24.3	0.225954	0.00242385	0.0160601
IQCD	12q24.13	0.22568	0.00245441	0.0162284
PACSIN2	22q13.2	0.225648	0.00245799	0.0162329
EFCAB12	3q21.3	0.225614	0.00246175	0.0162524
SORBS2	4q35.1	0.225563	0.00246755	0.0162853
OVOL2	20p11.23	0.225537	0.00247042	0.0162897
VPS11	11q23.3	0.225514	0.00247306	0.0162897
MAMDC2	9q21.12	0.22549	0.0024757	0.0163017
ASXL1	20q11.21	0.225431	0.00248243	0.0163247
ITPRIPL2	16p12.3	0.22538	0.00248821	0.0163498
MFSD9	2q12.1	0.225376	0.00248869	0.0163498
TKFC	11q12.2	0.225363	0.00249014	0.016354
OGA	10q24.32	0.22529	0.00249835	0.0163919
UTP3	4q13.3	0.225254	0.00250247	0.0164083
CALCOCO1	12q13.13	0.225218	0.0025066	0.0164297
UCN3	10p15.1	0.225211	0.00250738	0.0164297
FAXDC2	5q33.2	0.225137	0.00251584	0.0164744
MOB3A	19p13.3	0.225101	0.00251998	0.0164962
EPHA2	1p36.13	0.225027	0.00252853	0.0165307
UBE4B	1p36.22	0.224912	0.00254178	0.0166065
FAM86B1	8p23.1	0.224801	0.00255459	0.016674
DAGLA	11q12.2	0.22472	0.00256399	0.0167299
C1RL	12p13.31	0.224684	0.00256821	0.0167422
LINC00598	13q14.11	0.224683	0.00256837	0.0167422
ZNF91	19p12	0.224663	0.00257069	0.0167519
ZNF160	19q13.41-q13.42	0.224597	0.0025784	0.0167913
SSC5D	19q13.42	0.224529	0.00258638	0.0168378
SLC39A11	17q24.3-q25.1	0.224412	0.00260015	0.0168947
KIDINS220	2p25.1	0.224373	0.00260467	0.0169132
EPN2	17p11.2	0.224339	0.0026087	0.0169338
CABIN1	22q11.23	0.224331	0.00260971	0.0169349
VPS13B	8q22.2	0.224212	0.00262384	0.0170212
RNF208	9q34.3	0.224152	0.00263094	0.0170507
FBXL13	7q22.1	0.224114	0.0026355	0.0170655
CLIP1	12q24.31	0.224112	0.00263576	0.0170655
MUC1	1q22	0.224054	0.00264263	0.017099
CD82	11p11.2	0.224026	0.00264594	0.0171149
CRP	1q23.2	0.224006	0.0026484	0.0171253
ZFHX3	16q22.2-q22.3	0.223999	0.00264926	0.0171253
ESS2	22q11.21|22q11.2	0.223956	0.00265437	0.0171474
SERTAD2	2p14	0.223956	0.00265437	0.0171474
NOC2LP2	2q21.1	0.223837	0.00266872	0.017229
CRTC3	15q26.1	0.223763	0.00267773	0.0172684
MAPK15	-	0.223758	0.00267824	0.0172684
UNC45A	15q26.1	0.223741	0.00268031	0.0172761
PSG2	19q13.31	0.223716	0.00268333	0.0172901
CFAP100	3q21.3	0.223678	0.002688	0.0173146
TMEM30B	14q23.1	0.223603	0.00269712	0.0173512
FITM1	14q12	0.223519	0.00270733	0.0174113
SCRN2	17q21.32	0.22346	0.00271456	0.0174444
ZFPM1	16q24.2	0.223456	0.00271508	0.0174444
MCM3AP	21q22.3	0.223403	0.00272161	0.0174681
RPS15AP10	1p34.1	0.223395	0.00272257	0.0174681
UNC13D	17q25.1	0.223384	0.00272397	0.0174681
OTUD7B	1q21.2	0.223305	0.00273367	0.0175191
DNAJB12	10q22.1	0.223256	0.00273971	0.0175411
FOXJ1	17q25.1	0.22319	0.00274788	0.0175823
ZBTB9	6p21.32	0.223135	0.00275475	0.017615
MAPT	17q21.31	0.223109	0.00275792	0.0176297
ATP6V1B1	2p13.3	0.223033	0.00276747	0.0176683
NEMF	14q21.3	0.223022	0.0027688	0.0176712
IGFALS	16p13.3	0.222959	0.00277673	0.0177106
DLG3	Xq13.1	0.222765	0.00280111	0.0178435
ATP2B4	1q32.1	0.222643	0.00281646	0.0179237
ICE1	5p15.32	0.222637	0.00281727	0.0179237
PTPN1	20q13.13	0.222499	0.00283486	0.0180297
SERPINA7	Xq22.3	0.222492	0.00283572	0.0180297
OTOR	20p12.1	0.222341	0.00285507	0.0181158
TET3	2p13.1	0.222337	0.00285555	0.0181158
BIN3-IT1	8p21.3	0.222288	0.00286191	0.018139
VARS	6p21.33	0.222265	0.00286485	0.0181519
EXTL3	8p21.1	0.222248	0.00286705	0.0181601
ZNF408	11p11.2	0.222124	0.00288299	0.0182553
SKOR1	15q23	0.222067	0.0028904	0.018289
USP34	2p15	0.222048	0.00289293	0.018289
SH2B1	16p11.2	0.222041	0.00289376	0.018289
VRTN	14q24.3	0.221974	0.00290245	0.0183267
NUMB	14q24.2-q24.3	0.221965	0.00290373	0.018329
IGFBP4	17q21.2	0.221903	0.00291178	0.0183588
MUC6	11p15.5	0.221897	0.00291254	0.0183588
CACNA1C	12p13.33	0.221897	0.00291261	0.0183588
GOT1L1	8p11.23	0.221894	0.00291301	0.0183588
JRK	8q24.3	0.221871	0.00291595	0.018366
F2	11p11.2	0.221864	0.00291688	0.018366
CRELD1	3p25.3	0.221745	0.00293242	0.018458
KRT81	12q13.13	0.221701	0.0029383	0.0184835
CYP4F12	19p13.12	0.221602	0.00295133	0.0185538
SNORA48	17p13.1	0.221584	0.00295366	0.0185627
ROGDI	16p13.3	0.221509	0.00296364	0.018608
ATXN7L1	7q22.3	0.221401	0.00297808	0.0186726
GCN1	12q24.23	0.221397	0.00297864	0.0186726
ATP6V0C	16p13.3	0.22139	0.0029795	0.0186726
UBXN10	1p36.12	0.221354	0.00298433	0.0186971
IL17RC	3p25.3|3p25.3-p24.1	0.221228	0.00300114	0.018775
IRX2	5p15.33	0.221167	0.00300944	0.0188112
FRMD1	6q27	0.221163	0.00300997	0.0188112
IQCE	7p22.3	0.220931	0.00304139	0.0189837
ZNF549	19q13.43	0.220899	0.00304574	0.0190049
PATZ1	22q12.2	0.220871	0.0030495	0.0190175
ZNF816	19q13.41	0.220867	0.00305008	0.0190175
HNRNPA0	5q31.2	0.220828	0.00305531	0.0190293
ANP32A-IT1	15q23	0.220778	0.00306214	0.0190483
PTPN13	4q21.3	0.220758	0.0030649	0.0190537
CIAO3	16p13.3	0.220728	0.00306898	0.0190732
SIM1	6q16.3	0.220598	0.00308686	0.0191635
NPIPA1	16p13.11	0.220596	0.00308711	0.0191635
QSOX1	1q25.2	0.22059	0.00308799	0.0191635
CDIPT	16p11.2	0.220588	0.00308829	0.0191635
LENG9	19q13.42	0.220556	0.00309269	0.0191809
WDR87	19q13.13	0.220538	0.0030952	0.0191887
MFSD4A-AS1	1q32.1	0.220499	0.0031006	0.0192163
APOC3	11q23.3	0.220431	0.00310992	0.0192681
EVC2	4p16.2	0.220288	0.00312989	0.0193799
KRT79	12q13.13	0.220277	0.00313139	0.0193832
ANKRD30B	18p11.21	0.220196	0.00314279	0.0194251
AP3D1	19p13.3	0.220069	0.0031606	0.019516
P2RY2	11q13.4	0.220069	0.0031606	0.019516
ABAT	16p13.2	0.219986	0.0031723	0.0195661
ERGIC3	20q11.22	0.219984	0.0031726	0.0195661
MYO5B	18q21.1	0.219926	0.00318072	0.0195982
SMG1	16p12.3	0.219879	0.00318735	0.0196289
EPHB2	1p36.12	0.219877	0.00318765	0.0196289
CLCN6	1p36.22	0.219771	0.00320277	0.0197058
RING1	6p21.32	0.219769	0.00320308	0.0197058
GJB3	1p34.3	0.219745	0.00320641	0.0197203
LINC00964	8q24.13	0.219725	0.00320934	0.0197323
ZNF766	19q13.41	0.219696	0.0032134	0.0197489
MAP3K14	17q21.31	0.219692	0.00321401	0.0197489
IQSEC1	3p25.2-p25.1	0.219528	0.00323749	0.019869
RBFOX2	22q12.3	0.219405	0.00325529	0.0199721
ATP13A1	19p13.11	0.21936	0.00326175	0.0199954
CYP21A2	6p21.33	0.219331	0.003266	0.0200116
LOC652276	16p13.3	0.219277	0.00327379	0.0200364
UNC5B	10q22.1	0.219271	0.00327472	0.0200364
GC	4q13.3	0.219259	0.00327639	0.0200405
PABPC1	8q22.3	0.219237	0.00327967	0.0200484
NFRKB	11q24.3	0.219226	0.00328122	0.020051
CBX7	22q13.1	0.219041	0.00330827	0.0201803
CAPN9	1q42.2	0.219011	0.00331262	0.0202007
PPP6R3	11q13.2	0.218996	0.00331483	0.0202081
ZSCAN9	6p22.1	0.218979	0.00331733	0.0202111
NCOR1	17p12-p11.2	0.21896	0.00332014	0.0202222
TRIM29	11q23.3	0.218937	0.00332359	0.020237
SH3PXD2A	10q24.33	0.218918	0.00332641	0.020242
RIPK1	6p25.2	0.218905	0.00332829	0.0202473
NEK5	13q14.3	0.218881	0.00333185	0.0202628
PINK1	1p36.12	0.218869	0.00333363	0.0202675
CAPN10	2q37.3	0.218815	0.0033415	0.0203092
TLR5	1q41	0.21879	0.00334528	0.0203214
ADH6	4q23	0.218783	0.0033463	0.0203214
CHST3	10q22.1	0.218781	0.00334654	0.0203214
CFAP73	12q24.13	0.218741	0.00335251	0.0203391
PODXL	7q32.3	0.218735	0.00335348	0.0203391
MINDY4	7p14.3	0.21872	0.00335569	0.0203464
TCTEX1D4	1p34.1	0.2187	0.00335857	0.0203552
ZNF137P	19q13.41	0.218632	0.00336868	0.0204066
LIMK2	22q12.2	0.218618	0.0033709	0.020414
TAS2R4	7q34	0.218599	0.0033736	0.020419
B4GALT5	20q13.13	0.218598	0.00337376	0.020419
PDIA2	16p13.3	0.218559	0.00337961	0.020436
ZNF321P	19q13.41	0.218484	0.00339095	0.0204984
MGAT4B	5q35.3	0.218426	0.00339958	0.0205444
ROBO4	11q24.2	0.218409	0.00340213	0.0205529
NCKIPSD	3p21.31	0.218398	0.00340374	0.0205529
KCNN4	19q13.31	0.218371	0.0034079	0.0205638
CCM2	7p13	0.218349	0.00341111	0.020577
EWSR1	22q12.2	0.218326	0.00341464	0.0205921
PNPLA7	9q34.3	0.218303	0.00341817	0.0205927
CLMN	14q32.13	0.218177	0.00343718	0.0206909
SF3B2	11q13.1	0.218111	0.00344721	0.0207343
LRRC37A	17q21.31	0.218103	0.00344851	0.0207343
GDPD5	11q13.4-q13.5	0.218071	0.00345337	0.0207511
TBKBP1	17q21.32	0.218009	0.00346279	0.0208015
S1PR2	19p13.2	0.21799	0.00346572	0.0208129
SLC39A7	6p21.32	0.217862	0.00348529	0.0209242
PRXL2B	1p36.32	0.217811	0.00349315	0.0209589
ARHGAP12	10p11.22	0.217794	0.00349578	0.0209684
SPNS2	17p13.2	0.217743	0.00350366	0.0210094
IL4R	16p12.1	0.217735	0.00350497	0.021011
UNC13B	9p13.3	0.217671	0.00351485	0.021051
C16ORF70	16q22.1	0.217669	0.00351518	0.021051
GABBR2	9q22.33	0.217664	0.00351582	0.021051
COL18A1	21q22.3	0.217618	0.0035231	0.0210883
ZNF513	2p23.3	0.217581	0.00352872	0.0211094
RAB3GAP1	2q21.3	0.217552	0.00353335	0.0211308
MLXIP	12q24.31	0.217439	0.00355094	0.0212231
SERINC3	20q13.12	0.217432	0.00355194	0.0212231
FNDC11	20q13.33	0.21742	0.00355394	0.0212287
FANK1	10q26.2	0.217337	0.00356694	0.0212832
ECE1	1p36.12	0.217239	0.00358234	0.021354
FRAT1	10q24.1	0.21723	0.00358368	0.0213557
ABL1	9q34.12	0.217188	0.00359039	0.0213894
ARFGAP2	11p11.2	0.217145	0.00359712	0.0214168
BBS5	2q31.1	0.217096	0.00360487	0.0214502
USF3	3q13.2	0.217079	0.00360756	0.0214599
GPD1L	3p22.3	0.217049	0.00361229	0.0214754
PSAPL1	4p16.1	0.217024	0.00361628	0.0214928
SRCIN1	17q12	0.216875	0.00364009	0.0216151
HEATR5B	2p22.2	0.216832	0.0036469	0.0216468
MOGS	2p13.1	0.21679	0.00365372	0.0216769
LYPLA2P1	6p21.32	0.216737	0.00366226	0.0217148
SLC39A13	11p11.2	0.216679	0.00367151	0.0217568
ZNF211	19q13.43	0.216628	0.00367975	0.0217992
RCE1	11q13.2	0.216586	0.00368662	0.0218167
CHRNG	2q37.1	0.216583	0.00368705	0.0218167
SMCR8	17p11.2	0.216562	0.00369041	0.0218302
LOC100130987	11q13.2	0.216541	0.00369384	0.0218441
TOR4A	9q34.3	0.216479	0.00370386	0.0218733
ERCC5	13q33.1	0.216479	0.00370386	0.0218733
PGLYRP4	1q21.3	0.216435	0.00371111	0.0219013
TNIP1	5q33.1	0.216303	0.00373265	0.0220025
SAMD15	14q24.3	0.21616	0.00375603	0.0221209
CIRBP	19p13.3	0.216134	0.00376023	0.0221392
SLC25A42	19p13.11	0.216049	0.00377426	0.0222023
FAM47E	4q21.1	0.216024	0.00377848	0.0222204
KAZN	1p36.21	0.216017	0.00377954	0.0222204
NYAP1	7q22.1	0.216005	0.00378162	0.0222261
UBOX5	20p13	0.215968	0.00378764	0.022255
PCBP4	3p21.2	0.215958	0.0037894	0.0222589
ANKLE2	12q24.33	0.21579	0.00381736	0.0223839
MC1R	16q24.3	0.215768	0.00382091	0.0223894
IER5L	9q34.11	0.215768	0.00382091	0.0223894
WDR59	16q23.1	0.215764	0.00382163	0.0223894
ZNF880	19q13.41	0.215705	0.00383159	0.0224323
ASPG	14q32.33	0.215671	0.00383727	0.0224483
INO80B	2p13.1	0.215581	0.0038523	0.022512
SSTR4	20p11.21	0.215576	0.00385323	0.022512
TMEM214	2p23.3	0.215575	0.00385338	0.022512
BARX2	11q24.3	0.215573	0.00385374	0.022512
AAK1	2p13.3	0.215519	0.0038627	0.0225513
WDR93	15q26.1	0.21548	0.00386932	0.0225736
TGIF2	20q11.23	0.215477	0.00386988	0.0225736
OTUD4	4q31.21	0.215373	0.00388753	0.0226568
MAP3K10	19q13.2	0.215328	0.00389512	0.0226814
EPX	17q22	0.215272	0.00390471	0.0227175
TERF2	16q22.1	0.215151	0.00392524	0.0228185
CDHR5	11p15.5	0.21515	0.00392548	0.0228185
BRD3	9q34.2	0.215136	0.00392779	0.0228254
ADAMTS8	11q24.3	0.215096	0.00393463	0.0228586
DHX30	3p21.31	0.215083	0.0039369	0.0228652
TTLL1	22q13.2	0.215026	0.00394677	0.0229159
NBAS	2p24.3	0.215007	0.00395007	0.0229284
ITPRIP	10q25.1	0.214998	0.00395153	0.0229303
PLAC4	21q22.2	0.214991	0.00395268	0.0229303
ATF7IP2	16p13.2-p13.13	0.214979	0.00395483	0.0229362
LRFN3	19q13.12	0.214962	0.00395776	0.0229376
LGALS4	19q13.2	0.214959	0.00395833	0.0229376
NFATC3	16q22.1	0.214958	0.0039585	0.0229376
AKT1	14q32.33	0.214875	0.00397283	0.0230141
ETV3	1q23.1	0.214858	0.00397577	0.0230217
SLC37A1	21q22.3	0.214847	0.00397762	0.0230217
OSBP	11q12.1	0.214798	0.0039861	0.0230578
FANCD2OS	3p25.3	0.214788	0.00398793	0.0230618
GPRC5A	12p13.1	0.214743	0.00399571	0.0230909
TRADD	16q22.1	0.214732	0.00399756	0.0230909
TADA3	3p25.3	0.214664	0.00400942	0.0231528
BHLHE40	3p26.1	0.214496	0.00403884	0.0232959
GALNT10	5q33.2	0.214464	0.00404444	0.0233104
DHX16	6p21.33	0.214462	0.00404482	0.0233104
VWA2	10q25.3	0.214443	0.00404818	0.0233141
LRP10	14q11.2	0.214441	0.00404856	0.0233141
OR51B5	11p15.4	0.214347	0.00406508	0.0233937
TMUB1	7q36.1	0.214292	0.00407484	0.0234365
DMAC2	19q13.2	0.214239	0.00408427	0.023484
HUWE1	Xp11.22	0.214121	0.00410507	0.0235675
THEM6	8q24.3	0.214117	0.00410583	0.0235675
WASH2P	2q14.1	0.214085	0.00411152	0.0235935
WWC1	5q34	0.213994	0.00412787	0.0236671
HIPK4	19q13.2	0.21398	0.00413038	0.0236747
ACSM3	16p12.3	0.213777	0.0041669	0.0238637
USP17L2	8p23.1	0.213703	0.00418024	0.0239333
CCDC149	4p15.2	0.21369	0.00418268	0.023938
FKRP	19q13.32	0.213685	0.00418345	0.023938
ZBTB16	11q23.2	0.213597	0.00419946	0.0240124
NDST1	5q33.1	0.213381	0.00423892	0.0241867
MAST2	1p34.1	0.213353	0.00424399	0.0242019
APOBEC2	6p21.1	0.213331	0.00424805	0.0242113
COL13A1	10q22.1	0.213209	0.00427063	0.0243194
TCAP	17q12	0.213183	0.00427535	0.0243394
GDPGP1	15q26.1	0.213158	0.00428006	0.0243525
PAOX	10q26.3	0.213128	0.00428558	0.0243585
WHRN	9q32	0.213115	0.00428794	0.0243629
KIAA1147	7q34	0.213085	0.00429346	0.0243736
ZNF185	Xq28	0.212919	0.00432435	0.0245075
ASB16	17q21.31	0.212875	0.00433262	0.0245386
PCDHB14	5q31.3	0.212849	0.00433748	0.0245519
LCAT	16q22.1	0.212845	0.00433828	0.0245519
BCKDHA	19q13.2	0.212724	0.00436104	0.0246668
PRR32	Xq25	0.212648	0.00437528	0.0247404
C19ORF18	19q13.43	0.212612	0.00438202	0.0247593
FAM238C	10p12.1	0.212582	0.00438768	0.0247688
CTAGE15	7q35	0.212492	0.00440486	0.024838
NXN	17p13.3	0.212477	0.00440769	0.0248469
POLG	15q26.1	0.212434	0.00441578	0.0248856
STX1A	7q11.23	0.212394	0.00442348	0.024915
RAET1E	6q25.1	0.212347	0.00443238	0.0249373
TNRC6A	16p12.1	0.212336	0.00443444	0.0249419
SART3	12q23.3	0.212319	0.00443769	0.0249532
DTX2P1-UPK3BP1-PMS2P11	7q11.23	0.212264	0.00444827	0.0250041
INS-IGF2	11p15.5	0.212259	0.00444923	0.0250041
VPS52	6p21.32	0.212168	0.00446664	0.025074
NEU4	2q37.3	0.212114	0.00447706	0.0251254
KDM5B	1q32.1	0.212081	0.00448344	0.0251542
PRKCE	2p21	0.212068	0.0044859	0.0251563
KCNG2	18q23	0.21202	0.00449529	0.0251996
TONSL	8q24.3	0.212006	0.00449782	0.0252068
TGFBRAP1	2q12.1-q12.2	0.211945	0.00450977	0.0252527
VANGL2	1q23.2	0.211945	0.00450977	0.0252527
ATG13	11p11.2	0.211904	0.00451762	0.0252826
ALDH4A1	1p36.13	0.211855	0.00452713	0.0253288
TRIO	5p15.2	0.211709	0.00455577	0.0254678
NMT1	17q21.31	0.211672	0.00456285	0.0255003
TNRC6B	22q13.1	0.211647	0.00456786	0.0255163
VCL	10q22.2	0.211638	0.00456953	0.0255163
CASC3	17q21.1	0.211636	0.00456994	0.0255163
ACSS2	20q11.22	0.211632	0.00457078	0.0255163
LINC01973	17q25.3	0.211599	0.00457733	0.0255387
CORO2B	15q23	0.211587	0.00457956	0.025544
PHLDA3	1q32.1	0.21156	0.004585	0.0255581
FRYL	4p11	0.211555	0.00458583	0.0255581
LINC01226	1p35.2	0.211555	0.00458589	0.0255581
LRRFIP1	2q37.3	0.211545	0.00458793	0.0255624
CHMP3	2p11.2	0.21153	0.00459086	0.0255669
ARHGEF19	1p36.13	0.211402	0.00461607	0.0256695
ZNF608	5q23.2	0.211326	0.00463126	0.0257397
CAPN12	19q13.2	0.211232	0.00464988	0.0258361
MATN4	20q13.12	0.211034	0.0046895	0.0260273
CASP2	7q34	0.211028	0.00469075	0.0260273
ANKS6	9q22.33	0.210979	0.00470059	0.0260675
ELK3	12q23.1	0.210853	0.00472591	0.0261935
EFNA3	1q21.3	0.210828	0.00473108	0.0262149
NSD1	5q35.3	0.210704	0.00475611	0.0263319
PKHD1	6p12.3-p12.2	0.21063	0.00477128	0.0264086
PDE8B	5q13.3	0.210606	0.00477606	0.0264278
NRBP2	8q24.3	0.210574	0.00478257	0.0264566
DAXX	6p21.32	0.210553	0.00478692	0.0264685
MFSD3	8q24.3	0.210551	0.00478736	0.0264685
POGZ	1q21.3	0.21054	0.00478954	0.0264733
MUC5B	11p15.5	0.210442	0.0048096	0.0265696
OR52N1	11p15.4	0.21038	0.00482254	0.0266264
UBA1	Xp11.3	0.210366	0.00482536	0.0266347
ZNF324	19q13.43	0.210336	0.0048315	0.0266613
GPHA2	11q13.1	0.210298	0.0048393	0.0266824
TGOLN2	2p11.2	0.210215	0.00485657	0.0267557
LRRC27	10q26.3	0.210183	0.00486319	0.0267823
PCDHGA2	5q31.3	0.210131	0.00487399	0.0268296
HIRA	22q11.21	0.210064	0.00488797	0.0268918
ESYT2	7q36.3	0.209983	0.00490484	0.0269699
OSR1	2p24.1	0.209928	0.00491642	0.0270189
TMC6	17q25.3	0.209851	0.00493249	0.0270776
PAK6	15q15.1	0.209834	0.00493607	0.0270899
CEP164	11q23.3	0.209796	0.00494413	0.0271237
ELFN2	22q13.1	0.209792	0.00494493	0.0271237
SASH1	6q24.3-q25.1	0.209717	0.00496073	0.027203
CNGA1	4p12	0.209579	0.00499002	0.0273115
WFDC6	20q13.12	0.209536	0.00499914	0.027354
SDC1	2p24.1	0.209513	0.00500404	0.0273733
RRN3	16p13.11	0.209502	0.0050063	0.0273783
LMNTD1	12p12.1	0.209466	0.00501388	0.0273981
KAT6B	10q22.2	0.209464	0.00501446	0.0273981
SLIT3	5q34-q35.1	0.209459	0.00501537	0.0273981
NFKB1	4q24	0.209421	0.00502355	0.0274353
C19ORF54	19q13.2	0.209414	0.00502511	0.0274365
ENG	9q34.11	0.209389	0.00503037	0.0274577
R3HDM4	19p13.3	0.209304	0.0050486	0.0275423
POR	7q11.23	0.20917	0.00507743	0.0276771
ENTPD2	9q34.3	0.209164	0.00507881	0.0276771
REEP4	8p21.3	0.209113	0.00508983	0.0277222
CD177	19q13.31	0.208966	0.00512165	0.0278653
[truncated: 1,808 more rows]
