# Supplementary material for: ERBB2 Regulates MED24 during Cancer Progression in Mice with Pten and Smad4 Deletion in the Pulmonary Epithelium
Source: Cells. 2019 Jun 19;8(6):615. doi: 10.3390/cells8060615 (PMC6627404; doi:10.3390/cells8060615)
Supplement: Supplementary file 1 [file cells-08-00615-s001.zip › Cells-515655-supp-final/Table S8.xlsx]

## Sheet: Sheet1
Correlated Gene	Cytoband	Spearman's Correlation	p-Value	q-Value
WDR41	5q13.3-q14.1	-0.432331	6.83292e-12	3.91117e-09
CLIC4	1p36.11	-0.424904	1.69027e-11	7.3615e-09
USP15	12q14.1	-0.417157	4.24793e-11	1.5197e-08
BUB3	10q26.13	-0.414259	5.96027e-11	2.02386e-08
CNBP	3q21.3	-0.41106	8.63071e-11	2.83455e-08
GSTO1	10q25.1	-0.408588	1.14575e-10	3.64349e-08
PIP4P2	8q21.3	-0.408305	1.18336e-10	3.70429e-08
ATP1B3	3q23	-0.407651	1.27489e-10	3.86986e-08
ARPC2	2q35	-0.401058	2.67799e-10	7.13099e-08
MAP3K20	2q31.1	-0.399745	3.09847e-10	7.86181e-08
FAM216A	12q24.11	-0.393457	6.17596e-10	1.34488e-07
CCNH	5q14.3	-0.390868	8.17022e-10	1.7413e-07
IKBIP	12q23.1	-0.390431	8.56327e-10	1.80586e-07
ABCE1	4q31.21	-0.389533	9.42994e-10	1.95422e-07
STAMBPL1	10q23.31	-0.388611	1.04076e-09	2.10612e-07
PKIB	6q22.31	-0.38628	1.33362e-09	2.52055e-07
GLIPR1	12q21.2	-0.382858	1.91267e-09	3.42129e-07
MPHOSPH6	16q23.3	-0.380573	2.42753e-09	4.08699e-07
POLE3	9q32	-0.379652	2.67109e-09	4.35062e-07
LDHA	11p15.1	-0.376907	3.5453e-09	5.46358e-07
EIF3M	11p13	-0.375851	3.95067e-09	5.7772e-07
MSANTD3	9q31.1	-0.374678	4.45319e-09	6.41427e-07
PGAM1	10q24.1	-0.374614	4.48237e-09	6.41427e-07
PRXL2C	9q22.33	-0.373947	4.79753e-09	6.67456e-07
OSTC	4q25	-0.372379	5.62365e-09	7.61244e-07
NIP7	16q22.1	-0.371813	5.95461e-09	7.95297e-07
SNAPC1	14q23.2	-0.371283	6.28184e-09	8.27964e-07
PTTG1	5q33.3	-0.37088	6.54153e-09	8.56555e-07
CREM	10p11.21	-0.370761	6.62051e-09	8.61269e-07
CISD1	10q21.1	-0.369258	7.69774e-09	9.57866e-07
ATG12	5q22.3	-0.366879	9.75606e-09	1.15653e-06
GRPEL2	5q32	-0.366713	9.91833e-09	1.16885e-06
GLRX	5q15	-0.366427	1.02036e-08	1.18848e-06
FAM241A	4q25	-0.364345	1.2532e-08	1.41048e-06
FST	5q11.2	-0.362503	1.50133e-08	1.62582e-06
SRGN	10q22.1	-0.361273	1.69273e-08	1.79429e-06
ACSL4	Xq23	-0.36091	1.75356e-08	1.82812e-06
COMMD8	4p12	-0.360616	1.80437e-08	1.86333e-06
NPM1	5q35.1	-0.36023	1.87318e-08	1.91466e-06
ANXA7	10q22.2	-0.356985	2.56156e-08	2.45542e-06
ANXA5	4q27	-0.356789	2.61022e-08	2.49015e-06
DSE	6q22.1	-0.35668	2.63775e-08	2.50449e-06
RPP30	10q23.31	-0.356347	2.72305e-08	2.5489e-06
DNAJC24	11p13	-0.355228	3.03036e-08	2.75955e-06
CENPP	9q22.31	-0.354938	3.11525e-08	2.81131e-06
AP3S1	5q22.3-q23.1	-0.350753	4.62737e-08	4.01319e-06
GOLGA7	8p11.21	-0.350646	4.67386e-08	4.03604e-06
GNB4	3q26.33	-0.350489	4.74356e-08	4.07865e-06
CORO1C	12q24.11	-0.350181	4.88237e-08	4.18006e-06
C9ORF40	9q21.13	-0.349757	5.0801e-08	4.27625e-06
VDAC3	8p11.21	-0.349143	5.37982e-08	4.46889e-06
SRPRB	3q22.1	-0.348847	5.5304e-08	4.55951e-06
PGK1	Xq21.1	-0.34837	5.78192e-08	4.72796e-06
EIF4E	4q23	-0.348146	5.90364e-08	4.80787e-06
NNMT	11q23.2	-0.347271	6.40335e-08	5.11094e-06
CKS2	9q22.2	-0.345785	7.34706e-08	5.70507e-06
DIMT1	5q12.1	-0.344667	8.14326e-08	6.13371e-06
DCUN1D5	11q22.3	-0.343486	9.07521e-08	6.70544e-06
AP1AR	4q25	-0.343451	9.10393e-08	6.70544e-06
MMADHC	2q23.2	-0.343282	9.24631e-08	6.78537e-06
EIF2S1	14q23.3	-0.343128	9.37729e-08	6.85638e-06
CENPN	16q23.2	-0.342604	9.83666e-08	7.07559e-06
RAP1GDS1	4q23	-0.342565	9.87212e-08	7.07559e-06
SGTB	5q12.3	-0.341927	1.04632e-07	7.36364e-06
RAP2C	Xq26.2	-0.341783	1.06012e-07	7.37443e-06
MORF4L2	Xq22.2	-0.341475	1.0902e-07	7.55743e-06
MAP1LC3B2	12q24.22	-0.340922	1.14636e-07	7.8116e-06
SSR3	3q25.31	-0.340362	1.20594e-07	8.18975e-06
DNAJA2	16q11.2	-0.339886	1.25903e-07	8.48085e-06
C16ORF87	16q11.2	-0.339864	1.2615e-07	8.48085e-06
PSMB7	9q33.3	-0.339759	1.27359e-07	8.5255e-06
NUP37	12q23.2	-0.339684	1.28224e-07	8.53434e-06
CISD2	4q24	-0.339028	1.36038e-07	8.93571e-06
ANAPC10	4q31.21	-0.338741	1.396e-07	9.1397e-06
MRPS18C	4q21.23	-0.33834	1.44719e-07	9.38287e-06
MIR4435-2HG	2q13	-0.338245	1.45969e-07	9.40302e-06
YAF2	12q12	-0.337589	1.54818e-07	9.90937e-06
ACTR3	2q14.1	-0.337	1.632e-07	1.02816e-05
SCLT1	4q28.2	-0.336093	1.76976e-07	1.10453e-05
PSMA1	11p15.2	-0.335842	1.80972e-07	1.12248e-05
SRP72	4q12	-0.3358	1.81657e-07	1.12325e-05
CDK1	10q21.2	-0.334921	1.96424e-07	1.2071e-05
TCEAL9	Xq22.2	-0.334658	2.01069e-07	1.23187e-05
UIMC1	5q35.2	-0.334104	2.11175e-07	1.28202e-05
EXOSC9	4q27	-0.333229	2.28155e-07	1.38092e-05
SAR1A	10q22.1	-0.332043	2.53289e-07	1.49687e-05
MTHFD2	2p13.1	-0.331449	2.66844e-07	1.56773e-05
SERPINB9	6p25.2	-0.331012	2.7726e-07	1.61472e-05
UTP4	16q22.1	-0.330973	2.7822e-07	1.61561e-05
TNFAIP6	2q23.3	-0.329239	3.23683e-07	1.84223e-05
UBE2D3	4q24	-0.329196	3.24879e-07	1.84381e-05
PRR16	5q23.1	-0.328993	3.30672e-07	1.86219e-05
CLEC2B	12p13.31	-0.328983	3.30955e-07	1.86219e-05
RAB32	6q24.3	-0.327693	3.70142e-07	2.03317e-05
CUL4B	Xq24	-0.327653	3.71439e-07	2.03317e-05
MCTS1	Xq24	-0.327468	3.77445e-07	2.06042e-05
ATG3	3q13.2	-0.327382	3.80256e-07	2.07012e-05
KDELC1	13q33.1	-0.327249	3.84657e-07	2.08175e-05
VBP1	Xq28	-0.327095	3.89803e-07	2.09365e-05
CCDC90B	11q14.1	-0.326798	3.99921e-07	2.1252e-05
TIMM9	14q23.1	-0.326582	4.07439e-07	2.15373e-05
SOD2	6q25.3	-0.326353	4.15552e-07	2.18508e-05
NOCT	4q31.1	-0.325855	4.3375e-07	2.26886e-05
PSMA3	14q23.1	-0.325297	4.55053e-07	2.35609e-05
ADH5	4q23	-0.324697	4.79054e-07	2.46719e-05
PCGF6	10q24.33	-0.32453	4.85937e-07	2.49622e-05
SLC35G2	3q22.3	-0.324176	5.00876e-07	2.54684e-05
TMEM158	3p21.31	-0.324132	5.02779e-07	2.55004e-05
MAP1LC3B	16q24.2	-0.324085	5.04817e-07	2.55391e-05
TNFAIP8	5q23.1	-0.323675	5.22768e-07	2.63144e-05
SLC9B2	4q24	-0.323146	5.46905e-07	2.71205e-05
UTP11	1p34.3	-0.322882	5.593e-07	2.75986e-05
MT1G	16q13	-0.32281	5.62732e-07	2.76997e-05
SCML1	Xp22.13	-0.322672	5.69381e-07	2.78969e-05
SLC2A3	12p13.31	-0.322669	5.69524e-07	2.78969e-05
ITPRIPL1	2q11.2	-0.322635	5.71197e-07	2.79106e-05
SMNDC1	10q25.2	-0.322112	5.9712e-07	2.87565e-05
H2AFZ	4q23	-0.321892	6.0836e-07	2.90819e-05
TEX30	13q33.1	-0.32152	6.27826e-07	2.98054e-05
CFL2	14q13.1	-0.321079	6.51678e-07	3.07918e-05
PWP1	12q23.3	-0.320777	6.68505e-07	3.14385e-05
MB21D2	3q29	-0.320442	6.87688e-07	3.2265e-05
TAF9	5q13.2	-0.320354	6.92796e-07	3.24287e-05
VDAC2	10q22.2	-0.320017	7.12764e-07	3.30544e-05
ZFAND1	8q21.13	-0.319985	7.1472e-07	3.30686e-05
GBE1	3p12.2	-0.319643	7.35536e-07	3.38752e-05
EIF1B	3p22.1	-0.319595	7.3853e-07	3.39351e-05
EXOSC8	13q13.3	-0.318177	8.31788e-07	3.76163e-05
TEX10	9q31.1	-0.318147	8.33849e-07	3.76246e-05
CYCS	7p15.3	-0.318043	8.411e-07	3.78665e-05
FRG1	4q35.2	-0.317432	8.8516e-07	3.95832e-05
G3BP1	5q33.1	-0.317361	8.90417e-07	3.97297e-05
C4ORF3	4q26	-0.317154	9.05923e-07	4.02423e-05
ZCCHC9	5q14.1	-0.317048	9.13922e-07	4.04184e-05
CCL26	7q11.23	-0.316656	9.44225e-07	4.1575e-05
ADA	20q13.12	-0.316138	9.85788e-07	4.33098e-05
XPOT	12q14.2	-0.316029	9.94705e-07	4.35107e-05
HSPA13	21q11.2	-0.315994	9.9764e-07	4.3544e-05
MIR100HG	11q24.1	-0.315815	1.0126e-06	4.39099e-05
UBE2B	5q31.1	-0.315724	1.02025e-06	4.41462e-05
IMPA1	8q21.13	-0.315632	1.02804e-06	4.42917e-05
OSTF1	9q21.13	-0.315605	1.03031e-06	4.42943e-05
EMP3	19q13.33	-0.315384	1.04933e-06	4.47718e-05
CENPK	5q12.3	-0.315328	1.05423e-06	4.47718e-05
GLRX3	10q26.3	-0.315161	1.06895e-06	4.52757e-05
IL15	4q31.21	-0.314718	1.10881e-06	4.67659e-05
SPART	13q13.3	-0.314266	1.15092e-06	4.82687e-05
CCNA2	4q27	-0.314258	1.15166e-06	4.82687e-05
PPIF	10q22.3	-0.31382	1.19397e-06	4.99374e-05
RBM7	11q23.2	-0.31377	1.19892e-06	5.00401e-05
PSMA2	7p14.1	-0.313532	1.2226e-06	5.08139e-05
PARVB	22q13.31	-0.313508	1.22507e-06	5.08139e-05
NAE1	16q22.1	-0.313379	1.23806e-06	5.11409e-05
PDK1	2q31.1	-0.313291	1.24712e-06	5.14092e-05
UBE2A	Xq24	-0.313208	1.25564e-06	5.14428e-05
MIR155HG	-	-0.312746	1.30412e-06	5.31025e-05
LRR1	14q21.3	-0.312721	1.30675e-06	5.31025e-05
DYNC1LI1	3p22.3	-0.312689	1.31025e-06	5.31366e-05
GLA	Xq22.1	-0.312538	1.32655e-06	5.35809e-05
PMAIP1	18q21.32	-0.312069	1.37853e-06	5.55682e-05
EIF2B3	1p34.1	-0.311522	1.44147e-06	5.74122e-05
MT2A	16q13	-0.311402	1.45569e-06	5.77492e-05
ESD	13q14.2	-0.311316	1.46592e-06	5.78788e-05
NIPAL4	5q33.3	-0.311262	1.47238e-06	5.78788e-05
B2M	15q21.1	-0.311243	1.47467e-06	5.78788e-05
RAP1B	12q15	-0.311011	1.50279e-06	5.84977e-05
NDUFAF2	5q12.1	-0.311003	1.50376e-06	5.84977e-05
SPCS3	4q34.2	-0.310569	1.55784e-06	6.01343e-05
MOB1A	2p13.1	-0.310489	1.56799e-06	6.04099e-05
SLC25A46	5q22.1	-0.310445	1.57366e-06	6.04299e-05
RPL17	18q21.1	-0.309569	1.68962e-06	6.41094e-05
SLC25A32	8q22.3	-0.309175	1.74447e-06	6.60657e-05
MITD1	2q11.2	-0.309045	1.76295e-06	6.65139e-05
GPX8	5q11.2	-0.309014	1.76731e-06	6.65532e-05
OTUD6B	8q21.3	-0.308931	1.77919e-06	6.68749e-05
YBX1	1p34.2	-0.308207	1.8863e-06	7.0504e-05
RPP14	3p14.3	-0.308116	1.90015e-06	7.08894e-05
NMD3	3q26.1	-0.307989	1.91974e-06	7.1487e-05
CDKN3	14q22.2	-0.307956	1.92493e-06	7.15474e-05
PRCP	11q14.1	-0.307663	1.97087e-06	7.29843e-05
RAN	12q24.33	-0.307537	1.99084e-06	7.35876e-05
CD70	19p13.3	-0.307347	2.02162e-06	7.45876e-05
PTX3	3q25.32	-0.307076	2.06609e-06	7.60882e-05
PRNP	20p13	-0.306561	2.15322e-06	7.84319e-05
PARPBP	12q23.2	-0.306495	2.16465e-06	7.87052e-05
GYG1	3q24	-0.30641	2.17941e-06	7.90802e-05
SFR1	10q25.1	-0.306333	2.19288e-06	7.91571e-05
HNRNPC	14q11.2	-0.305846	2.28006e-06	8.15652e-05
PMP22	17p12	-0.305343	2.37353e-06	8.43108e-05
THG1L	5q33.3	-0.30532	2.37783e-06	8.4314e-05
TRPA1	8q21.11	-0.304223	2.59504e-06	9.05731e-05
CWF19L1	10q24.31	-0.304126	2.61504e-06	9.11124e-05
TRIB3	20p13	-0.30391	2.66027e-06	9.25277e-05
SAP30	4q34.1	-0.303879	2.66674e-06	9.25917e-05
CYTOR	2p11.2	-0.303824	2.67845e-06	9.28376e-05
NCK1	3q22.3	-0.303726	2.69928e-06	9.33979e-05
TIMM8A	Xq22.1	-0.30358	2.73092e-06	9.43298e-05
GFPT2	5q35.3	-0.303472	2.75438e-06	9.46771e-05
VMA21	Xq28	-0.303338	2.78372e-06	9.54949e-05
NUDT6	4q28.1	-0.303195	2.81542e-06	9.64173e-05
PGAM4	Xq21.1	-0.302862	2.89044e-06	9.88175e-05
SUB1	5p13.3	-0.302547	2.96343e-06	0.000100626
TPM4	19p13.12-p13.11	-0.301568	3.20104e-06	0.000107498
GNPDA1	5q31.3	-0.301559	3.20338e-06	0.000107498
NRBF2	10q21.3	-0.301078	3.32681e-06	0.000111268
TPST2	22q12.1	-0.300995	3.34852e-06	0.000111807
ATL3	11q13.1	-0.30084	3.38974e-06	0.00011262
CLEC2D	12p13.31	-0.300813	3.39683e-06	0.000112669
MRPS30	5p12	-0.300684	3.43143e-06	0.000113629
NMI	2q23.3	-0.300444	3.49651e-06	0.000115554
EVI2A	17q11.2	-0.30019	3.56674e-06	0.000117526
HAUS2	15q15.2	-0.299971	3.62854e-06	0.000119366
FOXN2	2p16.3	-0.299915	3.64425e-06	0.000119528
CTSL	9q21.33	-0.299911	3.64537e-06	0.000119528
STK17A	7p13	-0.299542	3.75228e-06	0.000122632
SNX6	14q13.1	-0.299076	3.89109e-06	0.000126139
DUSP5	10q25.2	-0.298881	3.95076e-06	0.000127867
MAD2L1	4q27	-0.298666	4.01747e-06	0.000129399
TMED7	5q22.3	-0.29861	4.03508e-06	0.000129729
BOD1	5q35.2	-0.298592	4.04066e-06	0.000129729
MLLT11	1q21.3	-0.298516	4.06461e-06	0.000130033
MT1X	16q13	-0.29851	4.06648e-06	0.000130033
REXO2	11q23.2	-0.2985	4.0696e-06	0.000130033
FRMD6	14q22.1	-0.298038	4.21858e-06	0.000133726
NUDT11	Xp11.22	-0.297832	4.28644e-06	0.000135449
SAMSN1	21q11.2	-0.297614	4.35939e-06	0.000137537
CLMP	11q24.1	-0.297414	4.42757e-06	0.000138895
GTF2H1	11p15.1	-0.297371	4.44248e-06	0.000138895
COPS4	4q21.22	-0.297368	4.4435e-06	0.000138895
CHST11	12q23.3	-0.297349	4.44995e-06	0.000138895
SACS	13q12.12	-0.297335	4.45472e-06	0.000138895
G2E3	14q12	-0.297293	4.46937e-06	0.000138895
RAB33A	Xq26.1	-0.297095	4.5383e-06	0.000140526
PPIL3	2q33.1	-0.296871	4.61778e-06	0.000142546
OLA1	2q31.1	-0.296788	4.64745e-06	0.000143022
PPP1CC	12q24.11	-0.296692	4.68194e-06	0.000143642
TMEM38B	9q31.2	-0.296555	4.73179e-06	0.000144728
MRPS22	3q23	-0.296484	4.75781e-06	0.000145081
CMSS1	3q12.1	-0.296368	4.80074e-06	0.000145945
DNAJB14	4q23	-0.296301	4.82565e-06	0.00014648
UBE2E2	3p24.3	-0.296214	4.85807e-06	0.000147019
TNFRSF9	1p36.23	-0.296148	4.88289e-06	0.000147547
NDUFS4	5q11.2	-0.295786	5.02101e-06	0.000151037
CUTC	10q24.2	-0.295735	5.04088e-06	0.000151408
PRPF4	9q32	-0.295482	5.13978e-06	0.000154147
PDCD1LG2	9p24.1	-0.295275	5.22229e-06	0.000155737
POMP	13q12.3	-0.295271	5.22388e-06	0.000155737
PSTK	10q26.13	-0.295225	5.24252e-06	0.00015606
SLC16A1	1p13.2	-0.294974	5.34437e-06	0.0001582
RSPO3	6q22.33	-0.29497	5.34599e-06	0.0001582
ZC3H15	2q32.1	-0.294842	5.39886e-06	0.000158826
FAM204A	10q26.11	-0.294545	5.5232e-06	0.000162246
UXT	Xp11.23	-0.294459	5.55964e-06	0.000163077
RPE	2q34	-0.294314	5.62173e-06	0.000164174
CBFB	16q22.1	-0.294296	5.6298e-06	0.000164174
SLC35F3	1q42.2	-0.293992	5.76216e-06	0.00016682
TMA16	4q32.2	-0.293881	5.81111e-06	0.000167994
TENM3-AS1	4q34.3	-0.293711	5.88739e-06	0.000169954
TLR6	4p14	-0.29362	5.92835e-06	0.00017089
CNEP1R1	16q12.1	-0.293556	5.95744e-06	0.000171081
TMEM45A	3q12.2	-0.292381	6.51526e-06	0.0001841
MIR31HG	9p21.3	-0.291815	6.80132e-06	0.000190565
CNIH1	14q22.2	-0.291649	6.88751e-06	0.000192179
GMFB	14q22.2	-0.29152	6.95529e-06	0.000193531
CAPZA1	1p13.2	-0.291452	6.99125e-06	0.000194262
BTF3	5q13.2	-0.290552	7.48399e-06	0.000206521
CHN1	2q31.1	-0.290209	7.67977e-06	0.000211051
C1S	12p13.31	-0.2893	8.22389e-06	0.000223551
SH2D5	1p36.12	-0.289141	8.32282e-06	0.000225629
ZPR1	11q23.3	-0.288985	8.42052e-06	0.000227661
COX7B	Xq21.1	-0.288726	8.58599e-06	0.000230888
SPATS2	12q13.12	-0.288653	8.6331e-06	0.000231842
CD44	11p13	-0.288635	8.6446e-06	0.000231842
LSM6	4q31.22	-0.288404	8.79538e-06	0.000234942
C11ORF58	11p15.2	-0.288212	8.92294e-06	0.000237085
UBE2D2	5q31.2	-0.288068	9.01959e-06	0.000239019
HMGB1P1	20q13.31	-0.287804	9.19959e-06	0.000242506
ARHGEF3	3p14.3	-0.287471	9.43078e-06	0.000247289
PNP	14q11.2	-0.287116	9.68384e-06	0.000251777
TRIM69	15q21.1	-0.28687	9.86335e-06	0.00025563
SPTLC1	9q22.31	-0.286779	9.9302e-06	0.000256151
RP2	Xp11.3	-0.286771	9.93603e-06	0.000256151
HMGB1	13q12.3	-0.286641	1.00328e-05	0.000257358
DR1	1p22.1	-0.286335	1.02634e-05	0.000262267
GPATCH2L	14q24.3	-0.285958	1.05546e-05	0.000269364
TWIST1	7p21.1	-0.285867	1.06264e-05	0.000270853
ELP4	11p13	-0.285677	1.07773e-05	0.000273337
ARMCX1	Xq22.1	-0.285675	1.07785e-05	0.000273337
GPC6	13q31.3-q32.1	-0.285637	1.08093e-05	0.000273771
PPP2CA	5q31.1	-0.284927	1.13925e-05	0.000286371
CIAPIN1	16q21	-0.284822	1.14809e-05	0.000288231
MRPL32	7p14.1	-0.284803	1.14968e-05	0.000288269
HAUS1	18q21.1	-0.2847	1.1585e-05	0.000290117
TXNDC15	5q31.1	-0.284615	1.16578e-05	0.000291577
COPS8	2q37.3	-0.284381	1.18606e-05	0.000295543
OXNAD1	3p25.1-p24.3	-0.284323	1.19117e-05	0.000296445
DRG1	22q12.2	-0.284249	1.19768e-05	0.000297696
LRP12	8q22.3	-0.283997	1.22017e-05	0.000302535
POLR3G	5q14.3	-0.28385	1.23344e-05	0.000305071
ATOX1	5q33.1	-0.283513	1.26434e-05	0.000311558
NDUFB5	3q26.33	-0.28332	1.28242e-05	0.000315627
EEF1E1	6p24.3	-0.283247	1.28932e-05	0.000316467
IL6	7p15.3	-0.283232	1.29072e-05	0.000316467
DUT	15q21.1	-0.283112	1.30217e-05	0.00031853
BBS7	4q27	-0.282961	1.31667e-05	0.000321684
PSMD6	3p14.1	-0.282768	1.33546e-05	0.000325482
TRIAP1	12q24.31	-0.282361	1.3758e-05	0.000334501
APOBEC3G	22q13.1	-0.282174	1.3948e-05	0.000337821
S100A8	1q21.3	-0.28217	1.3952e-05	0.000337821
ATP2B1	12q21.33	-0.28216	1.3962e-05	0.000337821
RPSA	3p22.1	-0.282073	1.40509e-05	0.000338744
ERGIC2	12p11.22	-0.281922	1.42067e-05	0.000341268
CSGALNACT2	10q11.21	-0.281866	1.42652e-05	0.000342263
MZT1	13q21.33	-0.281721	1.4417e-05	0.000344667
MMP1	11q22.2	-0.281705	1.44347e-05	0.000344678
CALHM6	6q22.1	-0.281276	1.48925e-05	0.000353922
DCK	4q13.3	-0.281256	1.4915e-05	0.000354036
SNX2	5q23.2	-0.281082	1.51048e-05	0.000356856
NUDT2	9p13.3	-0.281077	1.51102e-05	0.000356856
PTGES3	12q13.3|12	-0.28105	1.51406e-05	0.000356856
MCF2	Xq27.1	-0.281025	1.51677e-05	0.000357073
CLEC4E	12p13.31	-0.280696	1.55358e-05	0.000364454
SNRPD1	18q11.2	-0.280516	1.57398e-05	0.000368378
CCDC50	3q28	-0.28044	1.58269e-05	0.000369984
2018-09-10	2q13	-0.280418	1.58519e-05	0.000370136
THAP1	8p11.21	-0.280353	1.5927e-05	0.000371457
HPF1	4q33	-0.280245	1.6053e-05	0.000373953
METTL9	16p12.2	-0.280092	1.6232e-05	0.000375945
BLOC1S6	15q21.1	-0.279896	1.64647e-05	0.000380071
TMPO	12q23.1	-0.279736	1.66565e-05	0.000383558
SRSF3	6p21.31-p21.2	-0.27958	1.68455e-05	0.000386137
IGFBP7	4q12	-0.279555	1.68756e-05	0.000386384
GMFG	19q13.2	-0.279489	1.69565e-05	0.000387794
EXOSC2	9q34.12	-0.279427	1.7033e-05	0.000389097
LCE3D	1q21.3	-0.279091	1.74526e-05	0.000396812
KPNA4	3q25.33	-0.279077	1.74697e-05	0.000396812
UBE2V2	8q11.21	-0.279046	1.75084e-05	0.00039724
MGAT2	14q21.3	-0.278909	1.76826e-05	0.000400739
MAP2K1	15q22.31	-0.278887	1.77116e-05	0.000400943
SHMT2	12q13.3	-0.27861	1.80694e-05	0.000407661
OSTM1	6q21	-0.278558	1.81364e-05	0.000408712
TRMT11	6q22.32	-0.278146	1.86833e-05	0.000418681
PCNP	3q12.3	-0.278105	1.87391e-05	0.000419463
TNFSF4	1q25.1	-0.277898	1.90191e-05	0.000423456
MT1H	16q13	-0.277829	1.91143e-05	0.000424361
ADSL	22q13.1	-0.277587	1.94501e-05	0.000430567
NFIL3	9q22.31	-0.277168	2.00443e-05	0.000443231
EXOSC3	9p13.2	-0.277081	2.01694e-05	0.000444384
C9ORF85	9q21.13	-0.276962	2.03413e-05	0.00044733
RPL22L1	3q26.2	-0.276786	2.06002e-05	0.000452032
UQCRH	1p33	-0.276786	2.06002e-05	0.000452032
C2ORF49	2q12.2	-0.276631	2.08299e-05	0.000456073
PSME2	14q12	-0.276605	2.08682e-05	0.000456268
CDX1	5q32	-0.27641	2.1162e-05	0.000460325
RPS23	5q14.2	-0.276343	2.12635e-05	0.000461532
HDGFL3	15q25.2	-0.276285	2.13522e-05	0.000462391
CHMP4A	14q12	-0.276277	2.13642e-05	0.000462391
RARS	5q34	-0.276247	2.14095e-05	0.000462391
RPF2	6q21	-0.276243	2.14155e-05	0.000462391
IL2RA	10p15.1	-0.276165	2.15351e-05	0.000464407
PRPS1	Xq22.3	-0.276013	2.17715e-05	0.000467995
SNAI1	20q13.13	-0.276013	2.17715e-05	0.000467995
ADAM19	5q33.3	-0.275549	2.25036e-05	0.000482695
COMMD2	3q25.1	-0.27528	2.29395e-05	0.000489596
B3GLCT	13q12.3	-0.274699	2.39072e-05	0.000506832
RSL24D1	15q21.3	-0.274636	2.40146e-05	0.000508571
RPSAP58	19p12	-0.274547	2.41665e-05	0.000511247
RTN4	2p16.1	-0.274344	2.45175e-05	0.000518126
SPC25	2q24.3	-0.274183	2.47986e-05	0.000522964
SFXN1	5q35.2	-0.274048	2.50373e-05	0.000526888
B4GALNT1	12q13.3	-0.273921	2.5264e-05	0.000529989
ENTPD1	10q24.1	-0.273785	2.55087e-05	0.000534003
CCT4	2p15	-0.273754	2.5564e-05	0.000534601
CMC2	16q23.2	-0.273423	2.61703e-05	0.000545006
THOC7	3p14.1	-0.273262	2.64693e-05	0.000548951
CSRP2	12q21.2	-0.27323	2.65284e-05	0.000549391
TRNT1	3p26.2	-0.273216	2.65543e-05	0.000549391
C12ORF29	12q21.32	-0.272983	2.69962e-05	0.000555888
MAGOHB	12p13.2	-0.272982	2.69981e-05	0.000555888
CCNB1	5q13.2	-0.272966	2.70281e-05	0.000555936
BIVM	13q33.1	-0.272839	2.72718e-05	0.000559799
CCDC88A	2p16.1	-0.272694	2.75521e-05	0.000564878
FKBP14	7p14.3	-0.272667	2.76038e-05	0.000564878
RNF138	18q12.1	-0.272438	2.80524e-05	0.000573472
DKK1	10q21.1	-0.272158	2.86104e-05	0.000583688
RPS3A	4q31.3	-0.271985	2.89624e-05	0.000590267
C9ORF72	9p21.2	-0.271434	3.01035e-05	0.000607346
HINT1	5q23.3	-0.271375	3.02288e-05	0.000609127
CCL4	17q12	-0.271361	3.0258e-05	0.000609127
ALPK2	18q21.31-q21.32	-0.271349	3.0283e-05	0.000609127
ATF4	22q13.1	-0.271318	3.03503e-05	0.000609867
INHBE	12q13.3	-0.270933	3.118e-05	0.000622367
KLRD1	12p13.2	-0.270697	3.16978e-05	0.000629137
IL15RA	10p15.1	-0.27069	3.17153e-05	0.000629137
CD80	3q13.33	-0.270689	3.17175e-05	0.000629137
GZMB	14q12	-0.27015	3.29336e-05	0.000648125
LDLRAD3	11p13	-0.270135	3.29676e-05	0.000648158
MAF	16q23.2	-0.270113	3.30198e-05	0.000648548
IL1RAPL1	Xp21.3-p21.2	-0.269946	3.34051e-05	0.000652296
RGS2	1q31.2	-0.269946	3.3406e-05	0.000652296
CD69	12p13.31	-0.26988	3.35603e-05	0.000653398
FKBP1A	20p13	-0.269735	3.39011e-05	0.000659394
PRIM1	12q13.3	-0.269688	3.40131e-05	0.000660931
GBP1	1p22.2	-0.269653	3.4095e-05	0.000661239
VPS29	12q24.11	-0.26962	3.41724e-05	0.000662099
NDUFAF4	6q16.1	-0.269386	3.47354e-05	0.000670319
SARNP	12q13.2	-0.26936	3.47975e-05	0.000670319
CCDC59	12q21.31	-0.269292	3.49626e-05	0.000672853
C5ORF15	5q31.1	-0.269203	3.51791e-05	0.00067637
PCLAF	15q22.31	-0.269171	3.52588e-05	0.000677253
ATP5PO	21q22.11	-0.269086	3.54673e-05	0.000680605
FAM210A	18p11.21	-0.268969	3.57577e-05	0.000684078
PRRG1	Xp21.1	-0.268794	3.61938e-05	0.000688847
ATP10D	4p12	-0.268705	3.64175e-05	0.000692209
ATG7	3p25.3	-0.26853	3.68638e-05	0.000699364
SNX3	6q21	-0.268458	3.70483e-05	0.000701593
ADAMTS6	5q12.3	-0.268454	3.7057e-05	0.000701593
KCTD9	8p21.2	-0.268443	3.70863e-05	0.000701593
RABEPK	9q33.3	-0.268291	3.74787e-05	0.000707014
DNAJB9	7q31.1|14q24.2-q24.3	-0.268093	3.79968e-05	0.000715441
GPX7	1p32.3	-0.268025	3.81763e-05	0.000717385
FGFR1OP2	12p11.23	-0.268013	3.82075e-05	0.000717385
TXN	9q31.3	-0.26788	3.85611e-05	0.000723346
CRSP8P	5q14.1	-0.267532	3.94977e-05	0.000738151
BEND6	6p12.1	-0.267416	3.98165e-05	0.000743414
RPS13	11p15.1	-0.26731	4.01103e-05	0.000745699
INTS13	12p11.23	-0.267106	4.06765e-05	0.000754107
DNAJC9	10q22.2	-0.267082	4.07457e-05	0.000754435
MFAP3L	4q33	-0.266878	4.13231e-05	0.000762309
AVEN	15q14	-0.266778	4.16076e-05	0.000766146
ISCA1P1	5q12.1	-0.266643	4.19965e-05	0.000772597
LSM3	3p25.1	-0.266555	4.2251e-05	0.000776012
SNHG1	11q12.3	-0.266526	4.23342e-05	0.00077667
MOSMO	16p12.2	-0.266334	4.28979e-05	0.000785573
MRPL11	11q13.2	-0.266232	4.32014e-05	0.000787692
SH3BGRL	Xq21.1	-0.266079	4.36576e-05	0.000795123
NUDCD1	8q23.1	-0.266019	4.38383e-05	0.00079769
MKKS	20p12.2	-0.265947	4.40555e-05	0.000799464
CXCL13	4q21.1	-0.265913	4.4157e-05	0.000799857
CASP1	11q22.3	-0.265752	4.46468e-05	0.000807998
SLC2A14	12p13.31	-0.265705	4.4792e-05	0.000809895
MPP1	Xq28	-0.265659	4.49346e-05	0.00081174
CD200	3q13.2	-0.265587	4.51539e-05	0.000814967
TGFBI	5q31.1	-0.26548	4.54878e-05	0.000820255
ITGA6	2q31.1	-0.265368	4.58395e-05	0.000825111
PPIP5K2	5q21.1	-0.265119	4.66261e-05	0.000836686
METTL8	2q31.1	-0.265105	4.66701e-05	0.000836686
MAT2B	5q34	-0.264662	4.81045e-05	0.000858935
TMEM39A	3q13.33	-0.264317	4.92512e-05	0.000875478
PHLDA1	12q21.2	-0.264301	4.93042e-05	0.000875478
RAB8B	15q22.2	-0.26419	4.96803e-05	0.000879237
PCGF5	10q23.32	-0.263924	5.05899e-05	0.000892181
KARS	16q23.1	-0.263872	5.07669e-05	0.000894389
XRCC4	5q14.2	-0.263861	5.08044e-05	0.000894389
SERPINE2	2q36.1	-0.263709	5.13357e-05	0.000901848
MRPL39	21q21.3	-0.263695	5.1384e-05	0.000901848
EEF1AKMT2	10q26.13	-0.263688	5.14081e-05	0.000901848
MTMR6	13q12.13	-0.263103	5.34923e-05	0.000931572
COQ3	6q16.2	-0.26305	5.3686e-05	0.000932951
ARF4	3p14.3	-0.262897	5.42457e-05	0.000940916
KLRC1	12p13.2	-0.262868	5.43522e-05	0.000941302
EMC8	16q24.1	-0.262865	5.43619e-05	0.000941302
GPN3	12q24.11	-0.262839	5.44601e-05	0.000941753
IGFBP6	12q13.13	-0.262833	5.4482e-05	0.000941753
BCCIP	10q26.2	-0.262667	5.50973e-05	0.000951568
FSD1	19p13.3	-0.26265	5.51607e-05	0.000951843
ZBTB1	14q23.3	-0.262444	5.59353e-05	0.000961777
RACGAP1	12q13.12	-0.262233	5.67399e-05	0.00097234
RPL35A	3q29	-0.262231	5.67475e-05	0.00097234
CDK4	12q14.1	-0.262145	5.70777e-05	0.000976512
BZW1	2q33.1	-0.261882	5.81026e-05	0.000991505
ZRANB2	1p31.1	-0.261862	5.818e-05	0.000991982
HMGN4	6p22.2	-0.26161	5.91801e-05	0.00100818
HOXD9	2q31.1	-0.261427	5.9916e-05	0.00101898
CNOT9	2q35	-0.261369	6.01484e-05	0.00102081
HTR7	10q23.31	-0.261345	6.02444e-05	0.0010211
TNFSF12-TNFSF13	17p13.1	-0.261287	6.04808e-05	0.00102424
VPS26A	10q22.1	-0.261266	6.05696e-05	0.00102476
EPSTI1	13q14.11	-0.261142	6.10747e-05	0.00103055
ERMN	2q24.1	-0.261133	6.11109e-05	0.00103055
NOP56	20p13	-0.261028	6.15469e-05	0.00103703
UQCRHL	1p36.21	-0.260886	6.2138e-05	0.00104611
AGPAT5	8p23.1	-0.260389	6.42489e-05	0.00107622
PTENP1	9p13.3	-0.260338	6.44662e-05	0.00107896
KNSTRN	15q15.1	-0.260225	6.49588e-05	0.00108178
SAA1	11p15.1	-0.260206	6.50405e-05	0.00108224
DEFB103A	8p23.1	-0.260037	6.57814e-05	0.00109276
APCDD1L	20q13.32	-0.259819	6.67524e-05	0.00110556
RPL9	4p14	-0.259781	6.69205e-05	0.00110556
FAM102B	1p13.3	-0.259777	6.69382e-05	0.00110556
IL11	19q13.42	-0.259592	6.77743e-05	0.00111569
LGALS1	22q13.1	-0.259573	6.78594e-05	0.00111617
HIKESHI	11q14.2	-0.259535	6.80343e-05	0.00111721
PSMB9	6p21.32	-0.259431	6.85072e-05	0.00112406
RPS12	6q23.2	-0.259404	6.86294e-05	0.00112422
MRPL15	8q11.23	-0.259275	6.92248e-05	0.00113305
SERPINA3	14q32.13	-0.25919	6.96183e-05	0.00113763
NOC3L	10q23.33	-0.25919	6.96183e-05	0.00113763
TARS	5p13.3	-0.259043	7.0305e-05	0.00114698
SH2D1A	Xq25	-0.258935	7.08161e-05	0.00115438
FGF5	4q21.21	-0.258855	7.11941e-05	0.00115907
MLKL	16q23.1	-0.258827	7.1326e-05	0.00115907
IPO11	5q12.1	-0.258751	7.1693e-05	0.00116376
PBK	8p21.1	-0.258712	7.18768e-05	0.00116503
CBWD3	9q21.11	-0.258194	7.43998e-05	0.00119817
BNIP2	15q22.2	-0.258166	7.45415e-05	0.00119949
PSMG1	21q22.2	-0.258033	7.51998e-05	0.00120717
NRAS	1p13.2	-0.25795	7.56202e-05	0.00121198
STC1	8p21.2	-0.257878	7.5983e-05	0.00121591
GMNN	6p22.3	-0.257869	7.60278e-05	0.00121591
CCNA1	13q13.3	-0.257752	7.66186e-05	0.00122406
RTRAF	14q22.1	-0.257433	7.82608e-05	0.00124732
TTC1	5q33.3	-0.25728	7.90584e-05	0.00125666
FAM49B	8q24.21	-0.257261	7.91567e-05	0.00125666
BLOC1S2	10q24.31	-0.257257	7.91774e-05	0.00125666
ITPRIP	10q25.1	-0.257241	7.92602e-05	0.00125666
LOC653653	17q23.1	-0.257059	8.02245e-05	0.00126694
CRTAP	3p22.3	-0.256979	8.06501e-05	0.00127124
HAPLN3	15q26.1	-0.256715	8.20735e-05	0.00128886
OSER1	20q13.12	-0.256712	8.20896e-05	0.00128886
UBE2E1	3p24.2	-0.256585	8.27832e-05	0.0012967
PSMB8	6p21.32	-0.256566	8.28859e-05	0.00129679
SLC25A5	Xq24	-0.25626	8.45773e-05	0.00132016
EIF3I	1p35.2	-0.256215	8.4831e-05	0.00132086
ETF1	5q31.2	-0.256211	8.48531e-05	0.00132086
BIRC3	11q22.2	-0.256027	8.58867e-05	0.00133591
CYTL1	4p16.2	-0.255708	8.77121e-05	0.00135798
ISCA1	9q21.33	-0.255695	8.77894e-05	0.00135813
KPNA3	13q14.2	-0.255681	8.78693e-05	0.00135831
DPH3	3p25.1	-0.255563	8.85569e-05	0.00136772
SMIM12	1p34.3	-0.255553	8.86144e-05	0.00136772
PTCD2	5q13.2	-0.255486	8.90066e-05	0.00137272
AIF1	6p21.33	-0.255452	8.92032e-05	0.00137469
ERCC8	5q12.1	-0.255434	8.93133e-05	0.00137533
SH2D2A	1q23.1	-0.255413	8.94351e-05	0.00137615
TMEM26	10q21.2	-0.25536	8.97491e-05	0.00137992
TBCA	5q14.1	-0.255285	9.01927e-05	0.00138461
SLC38A5	Xp11.23	-0.255229	9.05209e-05	0.00138843
STX2	12q24.33	-0.255119	9.11807e-05	0.00139657
HPRT1	Xq26.2-q26.3	-0.255067	9.14941e-05	0.00139917
NOP16	5q35.2	-0.255058	9.15479e-05	0.00139917
SEC61G	7p11.2	-0.255016	9.17974e-05	0.0014005
PSMC6	14q22.1	-0.255007	9.18569e-05	0.0014005
CXCL10	4q21.1	-0.254965	9.21072e-05	0.00140218
ARMC1	8q13.1	-0.254895	9.25318e-05	0.00140758
NCR3LG1	11p15.1	-0.254872	9.26693e-05	0.0014086
CDCA7	2q31.1	-0.254725	9.3568e-05	0.00142118
GPAT3	4q21.23	-0.254614	9.42546e-05	0.00143053
MFAP5	12p13.31	-0.254572	9.45137e-05	0.00143337
TIAL1	10q26.11	-0.254515	9.48663e-05	0.00143655
PHF5A	22q13.2	-0.254413	9.55063e-05	0.00144515
SELENOT	3q25.1	-0.254393	9.56298e-05	0.00144592
CCNB1IP1	14q11.2	-0.254367	9.57907e-05	0.00144651
ZNF114	19q13.33	-0.254352	9.58853e-05	0.00144651
RPL6	12q24.13	-0.254156	9.71241e-05	0.0014608
RPLP0	12q24.23	-0.253932	9.85576e-05	0.00148014
RFX8	2q11.2	-0.253914	9.86784e-05	0.00148084
NBN	8q21.3	-0.253781	9.95414e-05	0.00149044
HSPBAP1	3q21.1	-0.253709	0.000100011	0.00149412
PPHLN1	12q12	-0.253617	0.000100612	0.00150198
EREG	4q13.3	-0.253188	0.000103468	0.00154232
TOMM5	9p13.2	-0.252925	0.000105254	0.00155966
PTEN	10q23.31	-0.25288	0.000105565	0.00156312
NSMCE2	8q24.13	-0.252722	0.000106656	0.00157809
GRPR	Xp22.2	-0.252703	0.000106793	0.00157896
CTPS1	1p34.2	-0.252663	0.000107067	0.00158185
CALB1	8q21.3	-0.252573	0.000107697	0.00158764
IL18R1	2q12.1	-0.252537	0.00010795	0.00158903
DDIT3	12q13.3	-0.252502	0.000108193	0.00159144
UBE2F	2q37.3	-0.252485	0.000108318	0.0015921
LAP3	4p15.32	-0.252448	0.000108575	0.00159416
LINC00839	10q11.21	-0.252367	0.000109147	0.00159891
GTF3A	13q12.2	-0.252351	0.000109259	0.00159891
IFRD1	7q31.1	-0.252082	0.000111187	0.0016212
GTF2H2	5q13.2	-0.252047	0.000111444	0.00162376
PPWD1	5q12.3	-0.251957	0.000112095	0.00163087
LXN	3q25.32	-0.251859	0.000112807	0.00164004
AMD1	6q21	-0.251837	0.000112973	0.00164127
PLOD2	3q24	-0.25178	0.000113386	0.00164452
RPS26	12q13.2	-0.251644	0.000114391	0.00165108
STEAP1B	7p15.3	-0.251546	0.000115124	0.00165928
TIFA	4q25	-0.251354	0.000116559	0.00167666
AK4	1p31.3	-0.251351	0.000116581	0.00167666
KRR1	12q21.2	-0.251277	0.000117141	0.0016835
ATP5F1B	12q13.3	-0.251231	0.000117493	0.00168614
PSMD7	16q23.1	-0.251182	0.000117868	0.00168911
EIF2S3	Xp22.11	-0.251091	0.000118562	0.00169541
ARNTL2	12p11.23	-0.251024	0.000119077	0.00170035
DNAJB4	1p31.1	-0.250886	0.000120144	0.00171315
LINC01366	5q35.1	-0.250867	0.000120291	0.00171377
SF3A3	1p34.3	-0.250858	0.000120359	0.00171377
ETHE1	19q13.31	-0.250664	0.000121878	0.00173204
GZMA	5q11.2	-0.250624	0.000122192	0.00173494
SDC2	8q22.1	-0.250559	0.000122703	0.00173973
MRPL42	12q22	-0.250543	0.000122836	0.00174038
CLDND1	3q11.2	-0.250423	0.000123785	0.00174642
MIAT	22q12.1	-0.250311	0.000124686	0.00175789
MXD1	2p13.3	-0.250249	0.000125186	0.00176122
PCMT1	6q25.1	-0.250198	0.000125592	0.0017657
TRPS1	8q23.3	-0.250113	0.000126288	0.00177424
PIF1	15q22.31	-0.249942	0.000127683	0.00178757
CLC	19q13.2	-0.249851	0.000128431	0.00179655
SLC31A2	9q32	-0.249841	0.000128512	0.00179655
INTS6L	Xq26.3	-0.249831	0.000128594	0.00179655
HCP5	6p21.33	-0.249776	0.000129052	0.00180135
HMMR	5q34	-0.249768	0.000129117	0.00180135
ICOS	2q33.2	-0.249729	0.000129445	0.00180239
EIF3J	15q21.1	-0.249727	0.000129462	0.00180239
MCTP1	5q15	-0.249703	0.000129659	0.00180388
PHF11	13q14.2	-0.249404	0.000132172	0.00183503
ATP6V0E1	5q35.1	-0.249026	0.000135424	0.00187009
KLRC2	12p13.2	-0.249023	0.000135445	0.00187009
STK38L	12p11.23	-0.248965	0.000135955	0.00187364
MRPS16	10q22.2	-0.248961	0.00013599	0.00187364
CD99	Xp22.33 and Yp11.2	-0.248951	0.000136076	0.00187364
RNF149	2q11.2	-0.248894	0.000136567	0.00187701
PLRG1	4q31.3	-0.248864	0.000136835	0.00187892
DYNLL1	12q24.31	-0.248841	0.000137034	0.00188037
IL1A	2q14.1	-0.248736	0.00013796	0.00189179
PUS7L	12q12	-0.2486	0.000139171	0.00190459
C1ORF54	1q21.2	-0.248544	0.000139663	0.00190991
DNAJC8	1p35.3	-0.248531	0.000139787	0.00191007
LYRM7	5q23.3-q31.1	-0.248522	0.000139866	0.00191007
ELP6	3p21.31	-0.248496	0.000140096	0.00191191
SRSF7	2p22.1	-0.24848	0.000140237	0.00191253
COA7	1p32.3	-0.248469	0.000140338	0.00191261
SNX10	7p15.2	-0.24836	0.000141321	0.00192208
PSMD10	Xq22.3	-0.248316	0.000141722	0.00192589
GBP5	1p22.2	-0.248308	0.000141794	0.00192589
CREB5	7p15.1	-0.248139	0.00014333	0.0019415
GLRX2	1q31.2	-0.248077	0.0001439	0.00194744
COPS2	15q21.1	-0.24807	0.000143963	0.00194744
AP1S2	Xp22.2	-0.248019	0.000144436	0.00195025
METTL5	2q31.1	-0.247958	0.000145001	0.00195619
TBC1D15	12q21.1	-0.247901	0.000145522	0.00195881
NUTM2A-AS1	10q23.2	-0.247894	0.000145586	0.00195881
CD86	3q13.33	-0.247753	0.000146902	0.00197519
GSC	14q32.13	-0.247728	0.000147144	0.00197712
KRBOX4	Xp11.3	-0.247651	0.000147866	0.00198495
COTL1	16q24.1	-0.247634	0.000148024	0.00198495
TENT2	5q14.1	-0.247608	0.000148266	0.00198686
GOLT1B	12p12.1	-0.247516	0.000149145	0.0019973
CEACAM21	19q13.2	-0.247341	0.000150812	0.00201379
CD3D	11q23.3	-0.247334	0.000150878	0.00201379
DNM1	9q34.11	-0.247221	0.000151972	0.00202165
C16ORF74	16q24.1	-0.247092	0.000153226	0.00203159
PGM2	4p14	-0.247067	0.000153467	0.00203209
TXNL4B	16q22.2	-0.246998	0.000154142	0.00203968
MYC	8q24.21	-0.246981	0.000154306	0.00204031
PPP1R18	6p21.33	-0.246972	0.000154393	0.00204031
PPP3CB	10q22.2	-0.246923	0.000154878	0.00204402
STARD3NL	7p14.1	-0.246901	0.000155092	0.0020455
MMP12	11q22.2	-0.246884	0.000155257	0.00204633
SLC39A14	8p21.3	-0.24683	0.000155793	0.00205204
DNAJB5	9p13.3	-0.246811	0.000155979	0.00205314
TUBB6	18p11.21	-0.246614	0.000157945	0.00207357
SAAL1	11p15.1	-0.246563	0.00015846	0.00207897
PRMT3	11p15.1	-0.24644	0.000159704	0.00208573
LOX	5q23.1	-0.246409	0.000160014	0.00208842
CHURC1	14q23.3	-0.246356	0.000160556	0.00209276
ZNF267	16p11.2	-0.246223	0.000161917	0.00210913
DDIAS	11q14.1	-0.246142	0.000162748	0.00211584
THBS1	15q14	-0.246042	0.000163779	0.00212647
GHITM	10q23.1	-0.245959	0.00016464	0.00213088
C5ORF24	5q31.1	-0.245727	0.000167083	0.00215679
PPID	4q32.1	-0.24564	0.000168002	0.00216587
CCL4L1	17q12	-0.2456	0.000168422	0.00216988
CENPW	6q22.32	-0.245545	0.000169011	0.00217607
ROBO3	11q24.2	-0.245487	0.000169633	0.00218268
WDR12	2q33.2	-0.24541	0.00017046	0.0021905
DSCC1	8q24.12	-0.245383	0.000170747	0.00219138
LIMS1	2q12.3	-0.245254	0.000172145	0.00220509
FCGR2A	1q23.3	-0.245108	0.000173738	0.0022222
TDO2	4q32.1	-0.245013	0.000174779	0.00223096
OSBPL8	12q21.2	-0.245008	0.000174833	0.00223096
RPL36AL	14q21.3	-0.244951	0.000175465	0.00223617
SRP19	5q22.2	-0.244833	0.000176779	0.00225149
NUSAP1	15q15.1	-0.244708	0.000178179	0.00226644
CCT2	12q15	-0.24465	0.000178822	0.002273
LYAR	4p16.3	-0.244642	0.000178922	0.002273
SLC38A2	12q13.11	-0.244611	0.000179267	0.00227432
HOXD10	2q31.1	-0.244572	0.000179703	0.00227597
SRFBP1	5q23.1	-0.244535	0.000180126	0.00227962
TNFAIP3	6q23.3	-0.244452	0.000181067	0.00228864
BIRC2	11q22.2	-0.24442	0.000181439	0.00229189
RNASEH1	2p25.3	-0.244396	0.000181709	0.0022921
C18ORF54	18q21.2	-0.24416	0.000184422	0.00231769
NSA2	5q13.3	-0.244142	0.000184639	0.00231769
UBE2QL1	5p15.31	-0.244137	0.000184696	0.00231769
SNAI2	8q11.21	-0.243967	0.000186675	0.00234032
ASNS	7q21.3	-0.24391	0.000187346	0.00234492
MS4A6A	11q12.2	-0.243906	0.000187393	0.00234492
RAB31	18p11.22	-0.243826	0.000188334	0.00235377
NACA	12q13.3	-0.243806	0.000188568	0.00235389
IARS	9q22.31	-0.243805	0.000188579	0.00235389
TRA2B	3q27.2	-0.243785	0.000188813	0.00235534
RIPK2	8q21.3	-0.243749	0.000189246	0.00235634
PFDN1	5q31.3	-0.243589	0.000191151	0.00237564
IFI27L2	14q32.12	-0.24354	0.000191743	0.00238151
MRPL30	2q11.2	-0.243321	0.000194391	0.00240546
PAK1IP1	6p24.2	-0.243305	0.000194583	0.00240635
POPDC3	6q21	-0.243151	0.000196476	0.00242377
VAV3	1p13.3	-0.243049	0.000197731	0.00243625
UPP1	7p12.3	-0.242868	0.000199975	0.00245665
STRAP	12p12.3	-0.242866	0.0002	0.00245665
PDPN	1p36.21	-0.242789	0.000200963	0.00246518
CCSAP	1q42.13	-0.242772	0.000201186	0.00246518
CKS1B	1q21.3	-0.242745	0.000201521	0.00246672
AZI2	3p24.1	-0.242742	0.000201559	0.00246672
CYB5R4	6q14.2	-0.242653	0.000202679	0.00247741
HMGB2	4q34.1	-0.242559	0.000203881	0.00248906
UQCRC2	16p12.2	-0.242511	0.000204484	0.00249279
CKAP2	13q14.3	-0.242471	0.000205001	0.00249513
UBE2N	12q22	-0.242429	0.000205531	0.00249855
CLEC4A	12p13.31	-0.242318	0.000206965	0.00251445
NECAB1	8q21.3	-0.242118	0.000209564	0.00254203
ASPH	8q12.3	-0.241998	0.000211127	0.00255173
CCL8	17q12	-0.241994	0.000211179	0.00255173
CIP2A	3q13.13	-0.241783	0.000213972	0.0025808
RAB33B	4q31.1	-0.24153	0.000217371	0.00261004
POLR3F	20p11.23	-0.241368	0.000219567	0.00263086
NUDCD2	5q34	-0.241273	0.000220861	0.00264321
RNF7	3q23	-0.241227	0.000221498	0.00264925
CHAC2	2p16.2	-0.241081	0.000223519	0.00267024
MCUB	4q25	-0.240984	0.000224857	0.00268462
TICAM2	5q22.3	-0.240952	0.000225311	0.00268844
RPS27A	2p16.1	-0.240858	0.000226624	0.00270186
TTC9C	11q12.3	-0.240852	0.000226706	0.00270186
RBM44	2q37.3	-0.240826	0.00022708	0.00270471
HCCS	Xp22.2	-0.240782	0.000227693	0.00270859
RFC4	3q27.3	-0.240736	0.000228348	0.00270859
ACKR3	2q37.3	-0.240732	0.000228404	0.00270859
PLEKHO1	1q21.2	-0.240683	0.000229102	0.00271427
IL18RAP	2q12.1	-0.24061	0.000230132	0.0027219
NOP10	15q14	-0.240609	0.000230154	0.0027219
OIP5	15q15.1	-0.240524	0.000231366	0.00273462
RNF113A	Xq24	-0.240432	0.000232682	0.00274855
RGS18	1q31.2	-0.240368	0.000233607	0.00275786
UHRF2	9p24.1	-0.240331	0.000234149	0.00276263
TMSB15B	Xq22.2	-0.240248	0.000235344	0.00277439
FAM162A	3q21.1	-0.240098	0.000237542	0.00279772
PKIA	8q21.13	-0.239944	0.00023981	0.00282111
RFC3	13q13.2	-0.239904	0.000240395	0.00282536
EIF3E	8q23.1	-0.239776	0.000242304	0.00284294
HAT1	2q31.1	-0.239753	0.000242659	0.00284294
CD48	1q23.3	-0.23972	0.000243146	0.00284671
FCGR2B	1q23.3	-0.239712	0.000243265	0.00284671
TATDN1	8q24.13	-0.239695	0.000243516	0.00284799
DUSP11	2p13.1	-0.239592	0.000245076	0.00286199
CYTIP	2q24.1	-0.239578	0.000245285	0.00286199
MARS	12q13.3	-0.239414	0.000247772	0.00288878
NUP54	4q21.1	-0.239398	0.000248013	0.00288878
FARSB	2q36.1	-0.239322	0.000249191	0.00290081
PCNA	20p12.3	-0.239222	0.000250724	0.0029102
GLT8D2	12q23.3	-0.239222	0.000250724	0.0029102
RPL7	8q21.11	-0.239183	0.000251318	0.00291541
RPS10	6p21.31	-0.239057	0.000253278	0.00293135
NAP1L1	12q21.2	-0.238987	0.000254371	0.0029406
IL10	1q32.1	-0.238919	0.000255444	0.00294961
MRPL22	5q33.2	-0.238886	0.000255965	0.00295221
EIF4E2	2q37.1	-0.23886	0.000256368	0.00295383
DAD1	14q11.2	-0.238822	0.000256959	0.00295858
ZCCHC10	5q31.1	-0.238782	0.000257599	0.00296253
SLC15A4	12q24.33	-0.238735	0.000258349	0.00296811
KBTBD8	3p14.1	-0.238715	0.000258662	0.00296831
CAP1	1p34.2	-0.238588	0.000260691	0.0029878
LY96	8q21.11	-0.238545	0.00026137	0.00299217
GGH	8q12.3	-0.23834	0.000264681	0.00302661
PSME1	14q12	-0.23831	0.000265177	0.00302948
TUBA1B	12q13.12	-0.23825	0.000266141	0.00303637
MRRF	9q33.2	-0.23818	0.000267286	0.00304596
PTTG3P	8q13.1	-0.238122	0.000268246	0.00305517
ARPC3	12q24.11	-0.238038	0.000269622	0.00306735
UCK2	1q24.1	-0.23789	0.000272075	0.00308824
NCAPG	4p15.31	-0.237677	0.000275644	0.00312578
UHRF1BP1L	12q23.1	-0.237674	0.000275694	0.00312578
TMEFF1	9q31.1	-0.237583	0.000277245	0.00313802
SPOCK1	5q31.2	-0.237555	0.000277713	0.00313802
XCL2	1q24.2	-0.237333	0.000281503	0.00317011
RPL5	1p22.1	-0.237271	0.000282574	0.00318038
2018-09-07	7p14.2	-0.237238	0.000283136	0.00318492
SYT11	1q22	-0.237131	0.000284999	0.00320049
FOSL1	11q13.1	-0.23712	0.000285188	0.00320082
RAB23	6p12.1-p11.2	-0.237106	0.000285428	0.00320172
GBP1P1	1p22.2	-0.237093	0.000285652	0.00320243
TAF1D	11q21	-0.236996	0.000287358	0.00321796
ERI1	8p23.1	-0.236977	0.000287686	0.00321984
SSTR2	17q25.1	-0.236921	0.000288674	0.00322909
RSL1D1	16p13.13	-0.236884	0.000289317	0.00323447
BAG2	6p12.1	-0.236818	0.000290484	0.00324571
ORC6	16q11.2	-0.236783	0.000291113	0.00325093
MND1	4q31.3	-0.236739	0.000291884	0.00325772
GAS2L3	12q23.1	-0.23663	0.000293836	0.00327335
IFNG	12q15	-0.236624	0.000293938	0.00327335
SPDL1	5q35.1	-0.236612	0.000294154	0.00327394
IL22RA2	6q23.3	-0.236518	0.000295851	0.00328917
GNPDA2	4p12	-0.236505	0.000296085	0.00328994
DKC1	Xq28	-0.236454	0.000296993	0.00329508
GAL	11q13.2	-0.236452	0.000297041	0.00329508
CWC27	5q12.3	-0.23637	0.000298529	0.00330317
CAMK4	5q22.1	-0.236349	0.000298905	0.00330317
EIF1AX	Xp22.12	-0.236339	0.000299085	0.00330317
CLEC4D	12p13.31	-0.236308	0.000299649	0.00330317
PSMA5	1p13.3	-0.236302	0.000299749	0.00330317
PLIN2	9p22.1	-0.236034	0.000304675	0.00334776
TTL	2q14.1	-0.236019	0.000304949	0.00334776
CPVL	7p14.3	-0.236017	0.000304985	0.00334776
STC2	5q35.2	-0.23601	0.000305132	0.00334776
ACAP2	3q29	-0.235892	0.000307314	0.00336617
KTN1-AS1	14q22.3	-0.235786	0.000309306	0.00338242
MRPS6	21q22.11	-0.235777	0.000309473	0.00338242
DZIP1L	3q22.3	-0.23575	0.000309973	0.0033842
SHCBP1	16q11.2	-0.235536	0.000314022	0.003417
RFC5	12q24.23	-0.235438	0.000315904	0.00343166
MKX	10p12.1	-0.235429	0.000316072	0.00343166
PCED1B-AS1	12q13.11	-0.235413	0.000316365	0.00343166
ABCC2	10q24.2	-0.235345	0.000317682	0.00344397
ACOT9	Xp22.11	-0.235071	0.000322998	0.0034978
SLC20A1	2q14.1	-0.234975	0.000324872	0.0035124
G0S2	1q32.2	-0.234927	0.000325822	0.00351888
PFDN5	12q13.13	-0.234849	0.00032736	0.00353358
RPS4X	Xq13.1	-0.234833	0.000327672	0.00353378
DLEU2	13q14.2	-0.234791	0.000328493	0.00353819
ZNF354A	5q35.3	-0.234649	0.000331323	0.00355571
LSM5	7p14.3	-0.234647	0.000331362	0.00355571
DDX50	10q22.1	-0.234343	0.000337512	0.00361009
FGF7	15q21.2	-0.234294	0.000338496	0.00361508
CYB5B	16q22.1	-0.23407	0.000343114	0.00365441
SMIM3	5q33.1	-0.23374	0.000349984	0.00371967
GABPB1	15q21.2	-0.233665	0.000351565	0.00373054
GPR183	13q32.3	-0.233598	0.000352985	0.00374363
DLEU1	13q14.2-q14.3	-0.233514	0.000354768	0.00376054
TGFBR1	9q22.33	-0.233325	0.000358826	0.00379753
NIPSNAP3A	9q31.1	-0.233259	0.000360252	0.00380659
TMEM156	4p14	-0.233207	0.000361362	0.00381631
LCP1	13q14.13	-0.233159	0.000362412	0.00382537
MORF4L1	15q25.1	-0.23314	0.000362819	0.00382678
NIFK	2q14.3	-0.233019	0.000365469	0.00384953
PDSS1	10p12.1	-0.232893	0.000368245	0.00387266
ELL2	5q15	-0.23281	0.000370077	0.00388581
HIF1A	14q23.2	-0.232787	0.00037058	0.00388905
TCEAL7	Xq22.2	-0.232596	0.00037485	0.00392769
ANXA6	5q33.1	-0.232425	0.000378696	0.00396177
UFD1	22q11.21	-0.232338	0.000380689	0.00398054
TAF5	10q24.33	-0.232327	0.000380936	0.00398105
UBA3	3p14.1	-0.232298	0.000381587	0.0039837
GDNF	5p13.2	-0.232288	0.000381819	0.00398404
NSMAF	8q12.1	-0.232225	0.000383255	0.00399487
TFAM	10q21.1	-0.231943	0.000389766	0.00406062
HLA-F-AS1	6p22.1	-0.231712	0.000395169	0.00410623
COPS5	8q13.1	-0.231692	0.000395657	0.00410709
CTLA4	2q33.2	-0.231683	0.000395867	0.00410709
EEF1B2	2q33.3	-0.231638	0.000396915	0.00411584
MYBL1	8q13.1	-0.231576	0.000398388	0.00412567
CLNS1A	11q14.1	-0.231541	0.000399231	0.0041313
GZMH	14q12	-0.231361	0.000403522	0.00416495
C7ORF25	7p14.1	-0.231317	0.00040459	0.00417381
ZNF519	18p11.21	-0.231173	0.000408071	0.00419892
NAA15	4q31.1	-0.231132	0.000409054	0.00420687
PSRC1	1p13.3	-0.231118	0.000409414	0.00420841
TWIST2	2q37.3	-0.231087	0.000410164	0.0042118
MRPS10	6p21.1	-0.231024	0.000411701	0.00422506
LAYN	11q23.1	-0.231011	0.000412015	0.00422506
SPANXC	Xq27.2	-0.230821	0.000416704	0.00426584
POLK	5q13.3	-0.230761	0.000418168	0.0042721
LPAR6	13q14.2	-0.230739	0.000418732	0.00427568
SALL1	16q12.1	-0.230664	0.000420592	0.00429248
CTSB	8p23.1	-0.230526	0.00042406	0.00432567
POLR2G	11q12.3	-0.230441	0.000426198	0.00434085
FBXO30	6q24.3	-0.230349	0.000428521	0.00436229
CCL2	17q12	-0.230314	0.000429425	0.00436927
PSMA6	14q13.2	-0.230214	0.000431967	0.00438999
WIPF1	2q31.1	-0.230208	0.000432118	0.00438999
NABP1	2q32.3	-0.230143	0.000433788	0.00440471
SERPINB4	18q21.33	-0.229921	0.000439523	0.00445618
TMEM126A	11q14.1	-0.229897	0.000440165	0.00445817
PA2G4	12q13.2	-0.229851	0.000441348	0.00446642
NOP58	2q33.1	-0.22977	0.000443464	0.00448252
HHEX	10q23.33	-0.229739	0.00044429	0.00448689
ZNF26	12q24.33	-0.229679	0.000445873	0.00449553
FPR1	19q13.41	-0.229615	0.000447541	0.00450555
ABRAXAS1	4q21.23	-0.22947	0.00045139	0.00453974
SNAP23	15q15.1-q15.2	-0.229455	0.000451811	0.00454169
DEPDC1	1p31.3	-0.229384	0.000453709	0.00455163
RINT1	7q22.3	-0.229349	0.000454635	0.00455794
RWDD1	6q22.1	-0.229272	0.000456703	0.0045748
FBXO5	6q25.2	-0.229121	0.000460786	0.00460659
ELOC	8q21.11	-0.229112	0.000461027	0.00460659
RPL26L1	5q35.1	-0.229047	0.000462798	0.00461738
NDUFA9	12p13.32	-0.228978	0.000464687	0.00463161
GAD1	2q31.1	-0.228948	0.000465523	0.00463209
COX4I1	16q24.1	-0.228947	0.000465552	0.00463209
YRDC	1p34.3	-0.228943	0.00046566	0.00463209
CXCL5	4q13.3	-0.228912	0.000466499	0.00463381
ATF1	12q13.12	-0.228912	0.000466499	0.00463381
BATF3	1q32.3	-0.228911	0.000466526	0.00463381
PPM1N	19q13.32	-0.22881	0.000469326	0.00465063
AREG	4q13.3	-0.22875	0.000470964	0.00466089
P2RY10	Xq21.1	-0.228744	0.000471155	0.00466089
P2RX5	17p13.2	-0.228737	0.000471347	0.00466089
ATP5PF	21q21.3	-0.228679	0.000472937	0.004672
ASF1A	6q22.31	-0.228641	0.000474008	0.00468028
ZNF354B	5q35.3	-0.228428	0.000479985	0.00472764
TMEM267	5p12	-0.228407	0.000480569	0.00472779
GRPEL1	4p16.1	-0.228402	0.000480709	0.00472779
C3ORF38	3p11.1	-0.228322	0.000482971	0.00474538
C10ORF55	10q22.2	-0.228309	0.000483356	0.00474684
TMSB15A	Xq22.1	-0.228247	0.000485124	0.00476187
MED28	4p15.32	-0.228096	0.000489448	0.00480196
LACTB	15q22.2	-0.228036	0.000491151	0.00481494
ABHD10	3q13.2	-0.227892	0.000495318	0.00484059
L1CAM	Xq28	-0.22787	0.000495977	0.00484371
NKAP	Xq24	-0.227865	0.000496121	0.00484371
TESMIN	11q13.3	-0.227846	0.000496666	0.00484585
FGF2	4q28.1	-0.227838	0.000496896	0.00484585
IGLON5	19q13.41	-0.227806	0.000497829	0.00485093
EIF2S2	20q11.22	-0.227795	0.000498162	0.00485142
SLC38A1	12q13.11	-0.227788	0.000498364	0.00485142
DYRK4	12p13.32	-0.227753	0.000499373	0.00485888
CCL13	17q12	-0.22769	0.000501224	0.00486026
PCDH7	4p15.1	-0.227682	0.000501456	0.00486026
BNC1	15q25.2	-0.227674	0.00050171	0.00486037
ITGA5	12q13.13	-0.227658	0.000502181	0.00486246
ZNF143	11p15.4	-0.227596	0.000503983	0.0048662
WASHC4	12q23.3	-0.227595	0.000504012	0.0048662
MTDH	8q22.1	-0.227585	0.000504332	0.00486695
SNHG5	6q14.3	-0.227528	0.000505996	0.00487596
WSB2	12q24.23	-0.227476	0.000507547	0.0048862
PSPH	7p11.2	-0.227395	0.000509955	0.00490703
FAP	2q24.2	-0.227219	0.000515249	0.00495312
EEF1AKMT1	13q12.11	-0.227219	0.000515249	0.00495312
MT1F	16q13	-0.227211	0.000515487	0.00495312
MAK16	8p12	-0.227122	0.000518169	0.00497318
ID3	1p36.12	-0.227117	0.000518318	0.00497318
EIF3K	19q13.2	-0.227101	0.000518797	0.00497514
ERCC1	19q13.32	-0.227086	0.000519275	0.00497521
BCL2A1	15q25.1	-0.227053	0.000520264	0.0049823
C12ORF4	12p13.32	-0.227028	0.000521014	0.0049871
GPR1	2q33.3	-0.226971	0.000522778	0.00500159
ZFAS1	20q13.13	-0.226863	0.000526081	0.00503079
LARP6	15q23	-0.226725	0.000530338	0.00506667
DENR	12q24.31	-0.226625	0.000533429	0.00508942
THAP12	11q13.5	-0.226621	0.000533552	0.00508942
PRRX1	1q24.2	-0.226615	0.000533736	0.00508942
TBC1D31	8q24.13	-0.226578	0.000534904	0.00509087
SMOX	20p13	-0.226578	0.000534904	0.00509087
VEGFC	4q34.3	-0.226532	0.000536321	0.00510193
NUDT21	16q13	-0.226505	0.000537185	0.00510772
TBK1	12q14.2	-0.226489	0.00053768	0.00511
LRMP	12p12.1	-0.226349	0.000542069	0.00514195
SMCO2	12p11.23	-0.226267	0.000544673	0.00515445
KCMF1	2p11.2	-0.226203	0.000546714	0.00516645
ELP2	18q12.2	-0.226153	0.000548318	0.00517916
UTP15	5q13.2	-0.22613	0.000549042	0.00518356
SMARCAD1	4q22.3	-0.226074	0.000550841	0.00519809
RECQL	12p12.1	-0.225971	0.000554138	0.00522674
CD40	20q13.12	-0.225767	0.000560754	0.00527673
WDR36	5q22.1	-0.225696	0.000563073	0.00529357
GATB	4q31.3	-0.225682	0.000563525	0.00529487
ZFAND2A	7p22.3	-0.225659	0.000564268	0.00529487
RPS7	2p25.3	-0.225619	0.000565595	0.00530235
NUDT10	Xp11.22	-0.225593	0.000566432	0.00530772
SEC61B	9q22.33	-0.225455	0.000570994	0.00534796
IL24	1q32.1	-0.225399	0.000572869	0.00536302
GTPBP8	3q13.2	-0.225277	0.000576938	0.00539449
PDK3	Xp22.11	-0.225148	0.000581277	0.00542652
ATP5MC3	2q31.1	-0.225025	0.000585411	0.00545427
DGKI	7q33	-0.224992	0.00058654	0.00546038
CHM	Xq21.2	-0.224919	0.000589033	0.0054785
SLAMF7	1q23.3	-0.224851	0.000591358	0.00549248
MARVELD1	10q24.2	-0.224753	0.000594709	0.00551082
GFI1	1p22.1	-0.22471	0.000596204	0.00551957
ITGA4	2q31.3	-0.224685	0.000597055	0.00552234
HIGD1A	3p22.1	-0.224662	0.000597839	0.00552704
CLEC4G	19p13.2	-0.224615	0.000599459	0.00553692
DERL1	8q24.13	-0.224585	0.000600504	0.00554401
GATA3	10p14	-0.224548	0.000601806	0.00555347
PDE4B	1p31.3	-0.224483	0.000604075	0.0055715
NMRK1	9q21.13	-0.224476	0.000604316	0.0055715
GUCA1A	6p21.1	-0.224287	0.000610942	0.00562482
CXCR6	3p21.31	-0.22422	0.000613297	0.00564357
DNAJC25	9q31.3	-0.224133	0.000616412	0.00566701
ELMOD1	11q22.3	-0.22412	0.000616853	0.00566701
CHST7	Xp11.3	-0.224118	0.000616938	0.00566701
ESCO2	8p21.1	-0.223944	0.000623146	0.00571878
P4HA1	10q22.1	-0.223826	0.000627411	0.0057467
UBE2L6	11q12.1	-0.223809	0.000628018	0.0057467
METAP2	12q22	-0.223809	0.000628018	0.0057467
STEAP1	7q21.13	-0.223766	0.00062959	0.00575255
ZCCHC7	9p13.2	-0.223739	0.000630556	0.00575778
CLEC7A	12p13.2	-0.223684	0.000632565	0.00577349
ZC3H8	2q14.1	-0.223627	0.000634652	0.00578957
SLC26A4	7q22.3	-0.223576	0.000636493	0.00579613
IL7	8q21.13	-0.223509	0.000638954	0.00581357
KCNG1	20q13.13	-0.223508	0.000638988	0.00581357
LEF1	4q25	-0.223346	0.000645	0.00585497
NAA10	Xq28	-0.223322	0.000645878	0.00586029
ENTHD1	22q13.1	-0.223246	0.000648707	0.00588063
TUBE1	6q21	-0.223195	0.000650619	0.00588731
H2AFY	5q31.1	-0.223038	0.000656506	0.00593119
MRPL47	3q26.33	-0.223034	0.000656653	0.00593119
OIP5-AS1	15q15.1	-0.22299	0.000658331	0.00594367
PLGRKT	9p24.1	-0.222971	0.000659039	0.00594538
RNF14	5q31.3	-0.222931	0.000660533	0.0059555
TINF2	14q12	-0.222827	0.000664508	0.00598595
EIF5A2	3q26.2	-0.222662	0.000670815	0.00602925
EEF1A1P9	4q24	-0.22266	0.00067089	0.00602925
PROCR	20q11.22	-0.222607	0.000672942	0.00603749
CARD16	11q22.3	-0.222552	0.000675075	0.0060485
DIRC3	2q35	-0.222515	0.000676484	0.00605842
PRELID1	5q35.3	-0.222495	0.000677253	0.00605989
LARP1B	4q28.2	-0.222475	0.000678057	0.00606437
ZNF32	10q11.21	-0.222368	0.000682206	0.00609332
MOCS2	5q11.2	-0.222336	0.000683478	0.00610196
JAG1	20p12.2	-0.222205	0.00068859	0.00614486
NTMT1	9q34.11	-0.222172	0.000689912	0.00615018
TMX1	14q22.1	-0.221901	0.000700694	0.00622865
CTDSPL2	15q15.3-q21.1	-0.221894	0.00070097	0.00622865
TPD52L1	6q22.31	-0.221891	0.000701089	0.00622865
ENY2	8q23.1	-0.221834	0.000703384	0.0062435
L3HYPDH	14q23.1	-0.221691	0.000709151	0.00628079
TRAPPC13	5q12.3	-0.221581	0.000713596	0.00631457
NRG1	8p12	-0.221564	0.000714279	0.00631503
RCBTB2	13q14.2	-0.22153	0.000715687	0.00632469
DOK5	20q13.2	-0.221484	0.000717542	0.00633727
PAPPA	9q33.1	-0.221453	0.000718834	0.00634411
TMEM19	12q21.1	-0.221391	0.000721385	0.00635822
S100A12	1q21.3	-0.221353	0.000722939	0.00636911
CEP55	10q23.33	-0.221138	0.000731839	0.0064362
GINS2	16q24.1	-0.221102	0.000733361	0.00644675
PMCH	12q23.2	-0.221057	0.000735216	0.00646023
MRPL21	11q13.3	-0.221041	0.000735918	0.00646073
YIPF5	5q31.3	-0.220988	0.000738111	0.00646935
GAP43	3q13.31	-0.220966	0.000739042	0.00647397
SLC4A7	3p24.1	-0.22095	0.000739728	0.0064765
SLIRP	14q24.3	-0.220944	0.000739978	0.0064765
ITGAE	17p13.2	-0.22093	0.000740557	0.00647819
METAP1	4q23	-0.220923	0.00074085	0.00647819
TENM3	4q34.3-q35.1	-0.220869	0.00074314	0.00649
CA12	15q22.2	-0.220828	0.000744893	0.00650074
FAM114A2	5q33.2	-0.220825	0.000745018	0.00650074
VAMP7	Xq28 and Yq12	-0.220798	0.000746147	0.00650775
FAM92A	8q22.1	-0.220688	0.000750805	0.00654268
LOC388955	2p15	-0.220535	0.000757397	0.00659439
DLGAP5	14q22.3	-0.220521	0.000757991	0.0065967
CENPH	5q13.2	-0.220411	0.000762718	0.00661764
PPP2R2B	5q32	-0.220389	0.0007637	0.00661764
B4GALT6	18q12.1	-0.220365	0.000764727	0.00662367
TXNDC9	2q11.2	-0.220339	0.000765841	0.00663045
GOT1	10q24.2	-0.220324	0.000766527	0.00663066
EIF4A1	17p13.1	-0.220247	0.00076988	0.00665678
FERMT2	14q22.1	-0.22021	0.000771475	0.00666289
MMP3	11q22.2	-0.220208	0.000771584	0.00666289
RNF41	12q13.3	-0.220085	0.000776973	0.00670654
MYNN	3q26.2	-0.220073	0.000777495	0.00670815
RNASE2	14q11.2	-0.220003	0.000780586	0.00672512
RPL24	3q12.3	-0.219998	0.000780805	0.00672512
TMEM126B	11q14.1	-0.219979	0.000781634	0.00672937
EID3	12q23.3	-0.21991	0.000784716	0.00675301
SAR1B	5q31.1	-0.219878	0.000786145	0.0067624
ASGR2	17p13.1	-0.219864	0.000786779	0.00676495
CKLF	16q21	-0.219715	0.000793421	0.0068162
SNHG6	8q13.1|8q13	-0.219663	0.000795771	0.00683347
METTL1	12q14.1	-0.219618	0.000797772	0.00684771
ATP8B4	15q21.2	-0.219415	0.000807009	0.00690625
TRMT12	8q24.13	-0.219409	0.000807259	0.00690625
HAVCR2	5q33.3	-0.219407	0.000807349	0.00690625
SLC22A4	5q31.1	-0.219387	0.000808292	0.00691136
RPS6	9p22.1	-0.219293	0.000812584	0.00693918
RNASE6	14q11.2	-0.21913	0.000820086	0.00697944
BRIX1	5p13.2	-0.219108	0.000821091	0.00698502
SDHD	11q23.1	-0.219029	0.000824801	0.00700766
TM2D2	8p11.22	-0.218987	0.00082673	0.00702107
YBX3	12p13.2	-0.21891	0.000830325	0.00704563
HSD11B1	1q32.2	-0.218558	0.000846963	0.00717162
MT1M	16q13	-0.218519	0.000848846	0.0071815
LILRA5	19q13.42	-0.218448	0.000852245	0.00720417
KYNU	2q22.2	-0.218428	0.000853192	0.00720913
NAA20	20p11.23	-0.218389	0.000855041	0.00721866
ATP5PB	1p13.2	-0.218359	0.000856512	0.00722804
FAM151B	5q14.1	-0.218273	0.000860656	0.00725562
DTWD1	15q21.2	-0.218263	0.000861133	0.00725562
RPS27L	15q22.2	-0.218148	0.000866738	0.00729896
DMAC1	9p24.1	-0.218126	0.000867795	0.00730172
LEPROT	1p31.3	-0.218074	0.000870348	0.00732013
COMMD10	5q23.1	-0.218025	0.000872714	0.00733387
FNTA	8p11.21	-0.217924	0.000877706	0.00736574
DRAP1	11q13.1	-0.217873	0.000880237	0.00738161
CD163L1	12p13.31	-0.217865	0.000880627	0.00738179
HASPIN	17p13.2	-0.21781	0.000883312	0.00739811
GNG10	9q31.3	-0.217758	0.000885907	0.00741054
CLIC1	6p21.33	-0.217748	0.000886397	0.00741155
ATAD1	10q23.31	-0.217733	0.000887182	0.00741502
PPP3CC	8p21.3	-0.217658	0.00089092	0.00744005
CDK7	5q13.2	-0.217639	0.000891856	0.00744143
BUB1	2q13	-0.217633	0.000892152	0.00744143
TXNL1	18q21.31	-0.217548	0.000896405	0.0074734
CALB2	16q22.2	-0.217499	0.000898856	0.00748449
LIPG	18q21.1	-0.217473	0.000900178	0.00749238
CYP24A1	20q13.2	-0.217452	0.000901223	0.00749693
UBA6	4q13.2	-0.217389	0.000904416	0.00751517
SNRPD2	19q13.32	-0.217323	0.000907769	0.0075399
MDH1	2p15	-0.217301	0.000908923	0.00754636
POLB	8p11.21	-0.217272	0.000910379	0.00755219
MT1A	16q13	-0.217254	0.000911312	0.0075524
METTL6	3p25.1	-0.217253	0.000911335	0.0075524
STOML2	9p13.3	-0.217249	0.000911536	0.0075524
C2ORF69	2q33.1	-0.21722	0.000913047	0.0075618
RB1	13q14.2	-0.21697	0.000925881	0.00765908
SPHK1	17q25.1	-0.216854	0.000931923	0.00769586
EGLN3	14q13.1	-0.216736	0.000938053	0.00773691
UCHL3	13q22.2	-0.21668	0.000941003	0.00775804
LSM11	5q33.3	-0.216618	0.000944273	0.0077818
FCER1G	1q23.3	-0.216567	0.000946979	0.0078009
GPR65	14q31.3	-0.216546	0.000948074	0.0078035
LOC646999	7p14.1	-0.216546	0.000948074	0.0078035
OR1F1	16p13.3	-0.216515	0.000949722	0.00781385
AZIN1	8q22.3	-0.216493	0.000950896	0.00781709
RAD51AP1	12p13.32	-0.216484	0.000951367	0.00781775
C21ORF91	21q21.1	-0.216412	0.000955195	0.00784599
DUSP2	2q11.2	-0.21629	0.00096173	0.00788997
WDR75	2q32.2	-0.216121	0.00097081	0.0079495
LYSMD2	15q21.2	-0.216096	0.000972144	0.00795586
RAC2	22q13.1	-0.216086	0.000972678	0.00795698
PDE10A	6q27	-0.216061	0.000974068	0.0079606
PSMB2	1p34.3	-0.216049	0.00097471	0.0079606
MAGT1	Xq21.1	-0.215982	0.000978356	0.00798562
AKAP5	14q23.3	-0.215978	0.000978571	0.00798562
LRRC8C	1p22.2	-0.215957	0.0009797	0.00799157
SLC30A4	15q21.1|15q21.1	-0.215923	0.000981584	0.00800368
SUCNR1	3q25.1	-0.215897	0.000982985	0.00800779
SUGT1	13q14.3	-0.215884	0.000983687	0.00800779
RXYLT1	12q14.2	-0.215764	0.000990292	0.00804708
ADGRG3	16q21	-0.215689	0.000994428	0.00806247
RGS20	8q11.23	-0.215636	0.00099737	0.00808306
FPR2	19q13.41	-0.215337	0.00101406	0.00820177
STAT4	2q32.2-q32.3	-0.215319	0.00101507	0.00820607
MYL6	12q13.2	-0.2153	0.00101612	0.00820607
NECAP2	1p36.13	-0.215251	0.00101891	0.00822102
DECR1	8q21.3	-0.215185	0.00102265	0.00824457
GNGT2	17q21.32	-0.215125	0.00102607	0.0082688
FBXO43	8q22.2	-0.215087	0.0010282	0.00828267
TNFSF11	13q14.11	-0.215076	0.00102885	0.00828452
MDP1	14q12	-0.214977	0.00103452	0.00831681
SERPINI1	3q26.1	-0.214969	0.00103499	0.00831731
ELOVL4	6q14.1	-0.214924	0.00103757	0.00833136
LIN7C	11p14.1	-0.214846	0.00104206	0.00836069
PSMD14	2q24.2	-0.214643	0.00105379	0.00844464
CCNB2	15q22.2	-0.214635	0.00105431	0.00844541
ZNF699	19p13.2	-0.214603	0.00105615	0.00845572
TRUB1	10q25.3	-0.214577	0.00105765	0.00846203
RPL32	3p25.2	-0.214509	0.00106164	0.00848733
DCAF13	8q22.3	-0.214495	0.00106251	0.00848733
CENPA	2p23.3	-0.21448	0.00106337	0.00848751
SMN2	5q13.2	-0.214436	0.00106593	0.00850451
RGS1	1q31.2	-0.214359	0.00107047	0.00853734
TNC	9q33.1	-0.214288	0.00107468	0.00856409
KLRC3	12p13.2	-0.214277	0.00107535	0.00856604
CSNK2A2	16q21	-0.214206	0.00107961	0.0085897
CDCA4	14q32.33	-0.21411	0.00108532	0.00863176
HAS2-AS1	8q24.13	-0.21402	0.00109073	0.00867127
PDLIM3	4q35.1	-0.213895	0.00109828	0.00871874
MICB	6p21.33	-0.213885	0.00109887	0.00871874
ASCC1	10q22.1	-0.213738	0.00110781	0.00877923
RPL14	3p22.1	-0.213726	0.00110853	0.00878148
PHB2	12p13.31	-0.213715	0.0011092	0.00878326
CCT8	21q21.3	-0.213704	0.00110992	0.00878552
KRT77	12q13.13	-0.213657	0.00111274	0.00880437
SNHG15	7p13	-0.213486	0.00112332	0.00887058
MSC	8q13.3	-0.213442	0.00112601	0.00888829
GNPNAT1	14q22.1	-0.213353	0.00113152	0.00892617
HYMAI	6q24.2	-0.213351	0.0011317	0.00892617
COL22A1	8q24.23-q24.3	-0.213241	0.00113854	0.00896601
NKRF	Xq24	-0.213241	0.00113854	0.00896601
TGFB3	14q24.3	-0.21321	0.00114046	0.00897757
TAF1A	1q41	-0.213187	0.00114194	0.00898572
SERPINB8	18q22.1	-0.213114	0.00114653	0.00901827
ID2	2p25.1	-0.213068	0.00114939	0.00903726
ANXA2	15q22.2	-0.213046	0.00115083	0.00904143
STX1B	16p11.2	-0.213018	0.00115257	0.00905161
NOB1	16q22.1	-0.212999	0.00115376	0.00905383
FCRLB	1q23.3	-0.21294	0.00115752	0.00907974
GTF2F2	13q14.12-q14.13	-0.21291	0.00115946	0.00909144
MRO	18q21.2	-0.212834	0.00116427	0.00912557
C10ORF90	10q26.2	-0.212706	0.00117248	0.00917917
MRPL13	8q24.12	-0.212672	0.00117468	0.0091928
RGS13	1q31.2	-0.212616	0.00117827	0.00920879
GNG4	1q42.3	-0.212612	0.00117856	0.00920879
TAP1	6p21.32	-0.212511	0.00118508	0.00924419
GNG2	14q22.1	-0.21245	0.00118906	0.00925879
CD53	1p13.3	-0.212319	0.00119763	0.0093178
VRK1	14q32.2	-0.212291	0.00119944	0.00932617
NIT2	3q12.2	-0.212269	0.00120087	0.00933212
PLEK2	14q23.3-q24.1	-0.212227	0.00120366	0.00934344
ZFP1	16q23.1	-0.212226	0.00120373	0.00934344
UAP1L1	9q34.3	-0.212197	0.00120561	0.00935446
ARSB	5q14.1	-0.212034	0.00121646	0.00943131
TIPIN	15q22.31	-0.211985	0.00121968	0.00944895
ZNF80	3q13.31	-0.21183	0.00123005	0.00952026
NTAN1	16p13.11	-0.211827	0.00123031	0.00952026
TCEAL8	Xq22.1	-0.211757	0.00123502	0.00954201
POGLUT1	3q13.33	-0.211728	0.00123695	0.00954956
SUGCT	7p14.1	-0.211667	0.00124109	0.00957781
MRPL48	11q13.4	-0.211602	0.00124551	0.00960287
KLRK1	12p13.2	-0.211578	0.00124712	0.00960952
SMG1P2	16p11.2	-0.21154	0.00124974	0.00962231
LCP2	5q35.1	-0.211403	0.00125912	0.0096775
UBASH3B	11q24.1	-0.211353	0.00126251	0.00969455
CD200R1	3q13.2	-0.211293	0.00126666	0.00971895
POSTN	13q13.3	-0.211278	0.00126768	0.00972306
GON7	14q32.12	-0.211223	0.0012715	0.00974864
RUBCNL	13q14.13	-0.211177	0.00127471	0.00976952
SMIM8	6q15	-0.211161	0.00127581	0.00977421
UBD	6p22.1	-0.211035	0.00128461	0.00982819
ITGB3BP	1p31.3	-0.211032	0.00128482	0.00982819
RAD51	15q15.1	-0.210994	0.00128744	0.00984074
RBM22	5q33.1	-0.21093	0.00129194	0.00986755
RPS25	11q23.3	-0.210927	0.00129215	0.00986755
NEUROG2	4q25	-0.210851	0.00129754	0.00989057
SIRPG	20p13	-0.21085	0.00129757	0.00989057
IGFL2	19q13.32	-0.210816	0.0013	0.00989733
MRPL3	3q22.1	-0.210691	0.00130882	0.009951
MRPS27	5q13.2	-0.210643	0.00131226	0.00997334
GUSBP5	4q31.21	-0.210596	0.00131566	0.00998783
ERH	14q24.1	-0.210492	0.00132306	0.0100402
ANXA2P2	9p13.3	-0.210257	0.00134003	0.0101574
FYB1	5p13.1	-0.210237	0.00134153	0.010165
AURKA	20q13.2	-0.210085	0.00135263	0.0102375
SCN3A	2q24.3	-0.209981	0.00136027	0.0102751
CXCL11	4q21.1	-0.209964	0.00136155	0.0102778
MTERF3	8q22.1	-0.209814	0.00137265	0.0103538
IFNGR1	6q23.3	-0.209756	0.0013769	0.010382
GEMIN2	14q21.1	-0.209654	0.00138457	0.0104202
KLK5	19q13.41	-0.209532	0.00139372	0.0104811
FYTTD1	3q29	-0.209509	0.00139547	0.0104904
APOL4	22q12.3	-0.209495	0.00139651	0.0104942
SAA4	11p15.1	-0.209346	0.00140779	0.0105711
KIF11	10q23.33	-0.209327	0.00140922	0.0105779
PPAT	4q12	-0.209272	0.00141343	0.0106055
PSMB1	6q27	-0.209254	0.00141482	0.0106119
ARL10	5q35.2	-0.209205	0.00141856	0.010632
NAMPT	7q22.3	-0.209166	0.00142158	0.0106427
CSF2	5q31.1	-0.209124	0.0014248	0.0106629
PDLIM7	5q35.3	-0.209087	0.00142765	0.0106716
LLPH	12q14.3	-0.209086	0.00142773	0.0106716
ARPC5	1q25.3	-0.209049	0.00143054	0.0106819
E2F4	16q22.1	-0.208987	0.00143534	0.0107126
RPL7A	9q34.2	-0.20896	0.0014374	0.0107206
BNC2	9p22.3-p22.2	-0.208848	0.00144614	0.0107737
RPL10	Xq28	-0.208842	0.00144661	0.0107737
GPN1	2p23.3	-0.208833	0.0014473	0.0107749
CHSY1	15q26.3	-0.208685	0.00145888	0.010849
CCL11	17q12	-0.208478	0.00147522	0.0109583
HOXD8	2q31.1	-0.208434	0.00147876	0.0109724
TNFSF13B	13q33.3	-0.208366	0.00148419	0.0110045
LAMA1	18p11.31	-0.208272	0.00149169	0.0110519
GPR82	Xp11.4	-0.20826	0.00149263	0.0110543
PINX1	8p23.1	-0.208246	0.00149374	0.0110543
TMED7-TICAM2	5q22.3	-0.208243	0.00149402	0.0110543
ATP5MD	10q24.33	-0.20824	0.00149422	0.0110543
ACTR6	12q23.1	-0.208202	0.00149731	0.0110685
TMEM70	8q21.11	-0.20819	0.00149826	0.0110685
NDUFB6	9p21.1	-0.208069	0.00150806	0.0111362
STX8	17p13.1	-0.207973	0.00151583	0.0111894
HPS5	11p15.1	-0.207877	0.00152371	0.0112311
DBF4	7q21.12	-0.207862	0.00152492	0.0112359
RPS24	10q22.3	-0.207829	0.00152759	0.0112467
FCGR2C	1q23.3	-0.207816	0.00152864	0.0112467
WTAP	6q25.3	-0.207748	0.00153423	0.0112837
PTPN2	18p11.21	-0.207719	0.00153667	0.0112933
RPS29	14q21.3	-0.207677	0.00154008	0.0113143
STARD4	5q22.1	-0.207609	0.00154571	0.011339
SUCLG1	2p11.2	-0.207557	0.00155005	0.0113583
RACK1	5q35.3	-0.207483	0.0015562	0.0113951
SLC16A10	6q21	-0.207434	0.00156032	0.0114169
NUS1	6q22.1	-0.20742	0.00156147	0.011417
PIGY	4q22.1	-0.207396	0.00156345	0.0114273
DDX47	12p13.1	-0.207376	0.00156511	0.011431
ZNF622	5p15.1	-0.207367	0.00156593	0.0114312
FASLG	1q24.3	-0.207363	0.00156626	0.0114312
DIRC1	2q32.2	-0.20733	0.001569	0.0114469
CD72	9p13.3	-0.207287	0.0015726	0.011469
CD8A	2p11.2	-0.207263	0.00157464	0.0114786
MRPL50	9q31.1	-0.207258	0.00157505	0.0114786
BAG4	8p11.23	-0.207237	0.0015768	0.0114871
GPR176	15q14-q15.1	-0.207226	0.0015778	0.0114902
MPHOSPH9	12q24.31	-0.20721	0.00157913	0.0114957
CHEK1	11q24.2	-0.207201	0.00157988	0.011497
IGDCC4	15q22.31	-0.207147	0.00158447	0.0115221
DNTTIP2	1p22.1	-0.207099	0.00158849	0.0115471
HJURP	2q37.1	-0.207045	0.0015931	0.0115706
TOMM22	22q13.1	-0.207006	0.00159646	0.0115799
PPIH	1p34.2	-0.206955	0.00160076	0.0116068
PVALB	22q12.3	-0.206935	0.00160249	0.0116152
PSMC1	14q32.11	-0.206854	0.00160947	0.0116531
TNFSF8	9q32-q33.1	-0.206842	0.00161049	0.0116533
MYOD1	11p15.1	-0.20684	0.00161066	0.0116533
TIMM23	10q11.22	-0.206758	0.00161772	0.0116959
PSTPIP2	18q21.1|tdb7990	-0.206718	0.00162121	0.0117169
NAA35	9q21.33	-0.206674	0.00162497	0.0117357
EMC7	15q14	-0.206589	0.00163234	0.0117677
RPS15A	16p12.3	-0.206556	0.00163527	0.0117792
SNRNP40	1p35.2	-0.206552	0.00163561	0.0117792
MFSD14B	9q22.32	-0.206547	0.00163604	0.0117792
TPRKB	2p13.1	-0.206329	0.00165516	0.0118851
JAK2	9p24.1	-0.206176	0.0016687	0.0119636
ZNF883	9q32	-0.206161	0.00167001	0.0119636
CENPL	1q25.1	-0.206158	0.00167027	0.0119636
LPXN	11q12.1	-0.206137	0.0016722	0.0119702
FJX1	11p13	-0.206135	0.00167238	0.0119702
MEDAG	13q12.3	-0.206051	0.00167986	0.0120065
FGL2	7q11.23	-0.206051	0.00167986	0.0120065
OAF	11q23.3	-0.205937	0.00169003	0.0120669
AIM2	1q23.1-q23.2	-0.205928	0.00169091	0.0120683
ORC1	1p32.3	-0.205847	0.0016982	0.0121117
TOR1A	9q34.11	-0.205831	0.00169963	0.0121132
SDHB	1p36.13	-0.205831	0.00169963	0.0121132
TRAPPC2L	16q24.3	-0.205817	0.00170088	0.0121178
ACTR10	14q23.1	-0.205615	0.00171925	0.012227
ZNF215	11p15.4	-0.20554	0.0017261	0.012267
OR2T33	1q44	-0.205505	0.00172932	0.0122856
LAT	16p11.2	-0.205334	0.00174509	0.0123625
SAMD8	10q22.2	-0.205326	0.00174582	0.0123633
HCFC2	12q23.3	-0.205202	0.00175736	0.0124375
EEF1A1	6q13	-0.205103	0.00176657	0.012497
TRMT6	20p12.3	-0.205055	0.0017711	0.012513
NT5C3A	7p14.3	-0.205042	0.0017723	0.012513
CBX3	7p15.2	-0.205041	0.0017724	0.012513
NABP2	12q13.3	-0.205039	0.00177258	0.012513
EIF3F	11p15.4	-0.204908	0.00178494	0.0125736
GZMK	5q11.2	-0.204844	0.001791	0.0126075
BTN3A1	6p22.2	-0.204802	0.00179493	0.0126307
GDI2	10p15.1	-0.20474	0.00180085	0.0126625
PLK4	4q28.1	-0.204663	0.00180819	0.0127017
CRTAM	11q24.1	-0.204596	0.00181465	0.0127382
TNFSF9	19p13.3	-0.204569	0.00181717	0.0127514
ZBTB25	14q23.3	-0.204459	0.0018278	0.0128177
TMEM167A	5q14.2	-0.204458	0.0018279	0.0128177
ALKBH2	12q24.11	-0.204353	0.00183802	0.0128617
CALU	7q32.1	-0.204337	0.00183965	0.0128685
HOXA9	7p15.2	-0.204292	0.00184401	0.0128946
VTI1A	10q25.2	-0.204233	0.00184973	0.012921
HDDC2	6q22.31	-0.20421	0.00185195	0.0129218
COMMD3	10p12.2	-0.204041	0.00186859	0.0130255
TMEM74B	20p13	-0.203993	0.00187336	0.0130452
SLC9A9	3q24	-0.203933	0.00187921	0.0130804
COMMD9	11p13	-0.203922	0.00188039	0.0130804
C2ORF48	2p25.1	-0.203897	0.00188281	0.0130882
LRRC70	5q12.1	-0.203863	0.00188616	0.013107
FAS	10q23.31	-0.203775	0.001895	0.0131592
RWDD4	4q35.1	-0.203702	0.0019023	0.0131958
FBN2	5q23.3	-0.203696	0.00190288	0.0131958
KRT14	17q21.2	-0.203696	0.00190289	0.0131958
RPS18	6p21.32	-0.203673	0.00190516	0.0132069
HSPA4L	4q28.1	-0.203616	0.00191091	0.0132376
ALG13	Xq23	-0.203581	0.00191438	0.0132571
TPK1	7q35	-0.203569	0.00191557	0.0132582
EAF2	3q13.33	-0.203566	0.00191587	0.0132582
EBNA1BP2	1p34.2	-0.203521	0.00192045	0.0132853
NDC80	18p11.32	-0.203503	0.00192224	0.0132886
ZNRD1	6p22.1	-0.20345	0.00192764	0.013313
DBI	2q14.2	-0.203442	0.00192844	0.013313
NLRP10	11p15.4	-0.203373	0.00193544	0.0133521
IL32	16p13.3	-0.203318	0.00194108	0.0133864
AP2S1	19q13.32	-0.203305	0.00194238	0.0133908
ELMOD2	4q31.1	-0.203281	0.00194485	0.0133985
SAA2	11p15.1	-0.203191	0.00195409	0.0134438
TMPO-AS1	12q23.1	-0.203137	0.00195957	0.0134768
C8ORF59	8q21.2	-0.203102	0.00196322	0.0134973
DYM	18q21.1	-0.20297	0.00197689	0.0135726
GLUD1	10q23.2	-0.20293	0.00198098	0.0135914
SLC26A4-AS1	7q22.3	-0.202853	0.001989	0.0136385
WDR43	2p23.2	-0.202812	0.00199332	0.0136616
TP53RK	20q13.12	-0.202806	0.00199394	0.0136616
RBMX	Xq26.3	-0.202772	0.00199744	0.013681
DEFB1	8p23.1	-0.202753	0.0019995	0.0136857
CCDC58	3q21.1	-0.202753	0.00199951	0.0136857
ERP44	9q31.1	-0.202732	0.00200168	0.0136959
ZWILCH	15q22.31	-0.202698	0.0020052	0.0137153
TUBA1A	12q13.12	-0.202635	0.00201185	0.0137474
AKR1B1	7q33	-0.202446	0.00203189	0.0138742
ARHGAP15	2q22.2-q22.3	-0.202434	0.0020332	0.0138784
MAP3K8	10p11.23	-0.20241	0.00203578	0.0138901
PAIP2	5q31.2	-0.202405	0.0020363	0.0138901
ZNF367	9q22.32|9q22.32	-0.202391	0.00203778	0.0138954
CD96	3q13.13-q13.2	-0.202372	0.00203977	0.0139043
RPS3	11q13.4	-0.202333	0.00204399	0.0139283
PTDSS1	8q22.1	-0.202322	0.00204515	0.0139315
MS4A4A	11q12.2	-0.202293	0.00204821	0.0139429
NADK2	5p13.2	-0.2022	0.00205817	0.0139964
ARL4C	2q37.1	-0.202088	0.0020703	0.0140678
WNT10B	12q13.12	-0.202084	0.00207077	0.0140678
RABGGTB	1p31.1	-0.202041	0.00207542	0.0140898
POLE2	14q21.3	-0.201805	0.00210113	0.0142305
SDCBP	8q12.1	-0.201652	0.00211795	0.01433
RPL41	12q13.2	-0.201599	0.00212384	0.0143649
AOAH	7p14.2	-0.201543	0.00213007	0.0143877
CD2	1p13.1	-0.201522	0.00213237	0.0143984
RPAP2	1p22.1	-0.201463	0.00213896	0.014438
HAUS7	Xq28	-0.201385	0.00214766	0.0144918
MAPK6	15q21.2	-0.20131	0.00215606	0.0145278
CHEK2	22q12.1	-0.201305	0.00215661	0.0145278
THEMIS	6q22.33	-0.201241	0.00216382	0.0145661
PDCD10	3q26.1	-0.201235	0.00216449	0.0145661
ADD3	10q25.1-q25.2	-0.201109	0.00217875	0.0146473
YIPF6	Xq12-q13.1	-0.201099	0.00217987	0.0146499
AIMP1	4q24	-0.20107	0.00218311	0.0146668
DUBR	3q13.12	-0.201027	0.00218805	0.0146897
NSMCE3	15q13.1	-0.201021	0.00218872	0.0146897
MCC	5q22.2	-0.200998	0.0021913	0.0147021
XCL1	1q24.2	-0.200942	0.00219765	0.0147398
CNTLN	9p22.2	-0.200813	0.00221246	0.0148242
GJA1	6q22.31	-0.200802	0.00221377	0.014828
PSMA4	15q25.1	-0.200692	0.00222639	0.014901
CTSK	1q21.3	-0.200662	0.00222992	0.0149113
GPR34	Xp11.4	-0.200643	0.00223209	0.0149208
LEPR	1p31.3	-0.200435	0.00225632	0.0150427
TYMS	18p11.32	-0.200161	0.00228861	0.0152326
NDUFA1	Xq24	-0.20011	0.00229458	0.015247
SLBP	4p16.3	-0.200072	0.00229915	0.0152723
TBPL1	6q23.2	-0.200002	0.0023075	0.0153125
RIOK2	5q15	-0.199906	0.00231895	0.0153732
CLEC6A	12p13.31	-0.199844	0.00232639	0.0154086
ZNF35	3p21.31	-0.199825	0.00232867	0.0154122
CDA	1p36.12	-0.199816	0.00232986	0.0154149
ARSI	5q32	-0.199665	0.0023481	0.0155151
GXYLT2	3p13	-0.199641	0.00235098	0.015529
CCL5	17q12	-0.199598	0.00235625	0.0155587
DAB2	5p13.1	-0.19948	0.00237057	0.0156224
CNRIP1	2p14	-0.199469	0.0023719	0.015626
NDUFAF5	20p12.1	-0.199443	0.00237517	0.0156361
FAM83B	6p12.1	-0.199344	0.00238733	0.0157044
AGPAT4	6q26	-0.19927	0.00239641	0.015746
RAB6A	11q13.4	-0.199261	0.00239751	0.0157481
ARL14EP	11p14.1	-0.199227	0.00240178	0.0157658
DEPDC1B	5q12.1	-0.199168	0.00240912	0.0157985
EDNRA	4q31.22-q31.23	-0.19912	0.002415	0.0158267
C5ORF46	5q32	-0.199068	0.0024215	0.0158589
KIAA1586	6p12.1	-0.19892	0.00244004	0.015949
PTPN7	1q32.1	-0.198906	0.00244178	0.0159552
LUM	12q21.33	-0.198865	0.00244699	0.0159788
DPH5	1p21.2	-0.198781	0.00245757	0.0160374
CNN3	1p21.3	-0.198672	0.00247132	0.016101
NSMCE4A	10q26.13	-0.198581	0.002483	0.0161666
PI15	8q21.13	-0.198512	0.00249183	0.016203
SIGLEC10	19q13.41	-0.198505	0.00249272	0.0162035
BANF1	11q13.1	-0.198272	0.00252269	0.0163718
KCNJ15	21q22.13-q22.2	-0.198227	0.00252858	0.0164046
SKP1	5q31.1	-0.198187	0.0025337	0.0164325
KLF17	1p34.1	-0.198084	0.00254713	0.0165036
CDK6	7q21.2	-0.198019	0.00255571	0.0165392
TFEC	7q31.2	-0.198014	0.00255636	0.0165392
LPAR4	Xq21.1	-0.197966	0.00256257	0.0165605
PPIA	7p13	-0.197963	0.00256296	0.0165605
SEC23A	14q21.1	-0.19794	0.00256607	0.0165727
WDR4	21q22.3	-0.197929	0.0025675	0.0165766
SUMO3	21q22.3	-0.197905	0.00257061	0.0165914
PRTFDC1	10p12.1	-0.197861	0.00257647	0.0166093
TDP2	6p22.3	-0.197828	0.00258077	0.0166301
NUP35	2q32.1	-0.197814	0.00258259	0.0166348
PSMC2	7q22.1	-0.197798	0.00258481	0.0166348
SLC39A2	14q11.2	-0.197624	0.00260794	0.0167567
TEX15	8p12	-0.197495	0.00262515	0.0168565
PAPSS1	4q25	-0.197484	0.00262664	0.0168606
ARL1	12q23.2	-0.197419	0.0026354	0.0169114
TUBA1C	12q13.12	-0.197367	0.00264245	0.016943
KCTD6	3p14.3	-0.197364	0.00264285	0.016943
LIPC	15q21.3	-0.197286	0.00265339	0.0169888
SKA3	13q12.11	-0.19713	0.00267459	0.0170961
LINC01119	2p21	-0.197127	0.00267492	0.0170961
AEN	15q26.1	-0.197125	0.00267527	0.0170961
FSD1L	9q31.2	-0.197057	0.00268458	0.0171455
EIF3D	22q12.3	-0.196898	0.00270642	0.0172566
PSMG2	18p11.21	-0.196857	0.00271214	0.0172876
BTF3L4	1p32.3	-0.196473	0.00276567	0.0175785
APOL1	22q12.3	-0.196433	0.00277137	0.0176091
GINS3	16q21	-0.196389	0.0027775	0.0176313
PROS1	3q11.1	-0.19638	0.00277875	0.0176337
SEH1L	18p11.21	-0.196351	0.00278294	0.0176435
DSCAM	21q22.2	-0.19631	0.00278869	0.0176743
TFRC	3q29	-0.196229	0.00280016	0.0177358
MMP10	11q22.2	-0.196215	0.00280227	0.0177424
RPL34	4q25	-0.1962	0.00280438	0.0177457
SMC2	9q31.1	-0.196164	0.00280944	0.0177665
TAF13	1p13.3	-0.195934	0.00284257	0.0179251
POLR3D	8p21.3	-0.195891	0.0028487	0.0179524
DARS	2q21.3	-0.195798	0.00286213	0.0180258
LRCH1	13q14.13-q14.2	-0.195732	0.00287174	0.0180688
ZNF131	5p12	-0.19569	0.00287793	0.0180911
PFDN4	20q13.2	-0.195683	0.00287894	0.0180918
RAB6D	2q21.1	-0.195601	0.00289091	0.0181386
TMEM155	4q27	-0.195541	0.00289967	0.0181821
SKA1	18q21.1	-0.195521	0.00290264	0.0181951
NUF2	1q23.3	-0.195476	0.00290932	0.0182255
MTCH2	11p11.2	-0.195322	0.00293208	0.0183509
HBS1L	6q23.3	-0.19521	0.00294881	0.0184383
TBC1D4	13q22.2	-0.195163	0.00295573	0.0184701
ABCB7	Xq13.3	-0.195136	0.00295986	0.0184901
INTU	4q28.1	-0.194986	0.00298238	0.018596
IRAK2	3p25.3	-0.194978	0.00298357	0.0185977
RASSF1	3p21.31	-0.19495	0.00298774	0.0186158
EED	11q14.2	-0.194882	0.00299803	0.0186646
TMIGD2	19p13.3	-0.194875	0.00299908	0.0186653
DTD1	20p11.23	-0.194858	0.00300162	0.0186753
MAD2L2	1p36.22	-0.194826	0.00300656	0.0186925
GABRA2	4p12	-0.194822	0.00300718	0.0186925
IFI16	1q23.1	-0.194748	0.00301841	0.0187502
RDX	11q22.3	-0.194731	0.00302097	0.0187502
MT1L	16q13	-0.194727	0.00302157	0.0187502
UTP18	17q21.33	-0.194724	0.00302209	0.0187502
CTHRC1	8q22.3	-0.194639	0.00303498	0.0188069
ANAPC5	12q24.31	-0.194549	0.00304891	0.0188697
TRIM7	5q35.3	-0.194544	0.00304966	0.0188697
PDZD11	Xq13.1	-0.194515	0.00305407	0.0188849
RPS8	1p34.1	-0.194502	0.00305604	0.0188849
HAS2	8q24.13	-0.194494	0.00305741	0.0188875
MICA	6p21.33	-0.194405	0.00307113	0.0189467
GDF6	8q22.1	-0.194395	0.00307267	0.0189467
CTCFL	20q13.31	-0.194328	0.00308306	0.0189989
FAM49A	2p24.2	-0.194258	0.00309395	0.0190486
LSM2	6p21.33	-0.194249	0.00309533	0.0190513
GART	21q22.11	-0.194207	0.00310195	0.0190754
PELO	5q11.2	-0.194206	0.00310211	0.0190754
LSM1	8p11.23	-0.19414	0.00311229	0.0191204
DRAM2	1p13.3	-0.194087	0.00312065	0.0191539
SLC7A5P1	16p11.2	-0.194052	0.00312623	0.0191755
CDC26	9q32	-0.194022	0.00313088	0.0191934
ATG4C	1p31.3	-0.193974	0.00313851	0.0192284
PTHLH	12p11.22	-0.193843	0.00315928	0.0193349
NFXL1	4p12	-0.19384	0.00315975	0.0193349
TMEM263	12q23.3	-0.193812	0.00316414	0.0193499
SGO1	3p24.3	-0.19371	0.00318033	0.019436
UQCRB	8q22.1	-0.193705	0.00318112	0.019436
CWC15	11q21	-0.193694	0.00318301	0.0194365
ZNF460	19q13.43	-0.193584	0.00320056	0.019519
LAMTOR3	4q23	-0.193497	0.00321453	0.0195983
FOPNL	16p13.11	-0.193485	0.0032166	0.0196049
AMDHD2	16p13.3	-0.193377	0.003234	0.019693
CLIC2	Xq28	-0.193367	0.0032356	0.0196967
RPL35	9q33.3	-0.19333	0.00324169	0.0197278
CD8B	2p11.2	-0.193319	0.00324345	0.0197324
CCDC102B	18q22.1-q22.2	-0.193313	0.00324441	0.0197324
ZNF101	19p13.11	-0.193295	0.0032473	0.019744
RHOH	4p14	-0.193169	0.00326792	0.0198452
DCN	12q21.33	-0.193125	0.00327519	0.0198774
IL7R	5p13.2	-0.19299	0.00329727	0.0199932
SCN3B	11q24.1	-0.192979	0.00329921	0.0199989
SSPN	12p12.1	-0.192928	0.00330754	0.0200312
RARS2	6q15	-0.19289	0.00331391	0.0200516
SQOR	15q21.1	-0.192855	0.00331964	0.0200742
LAMP2	Xq24	-0.192824	0.00332489	0.0200998
ABLIM3	5q32	-0.192808	0.00332751	0.0201036
ATP6V0A2	12q24.31	-0.192778	0.00333244	0.0201273
FAM27C	9q13	-0.192764	0.00333491	0.0201361
ERO1A	14q22.1	-0.192752	0.00333688	0.0201419
BEST3	12q15	-0.192719	0.00334232	0.0201687
CARD6	5p13.1	-0.192692	0.00334694	0.0201905
SERPINB2	18q21.33-q22.1	-0.192604	0.00336159	0.0202545
TAF7	5q31.3	-0.192537	0.00337294	0.0203075
ABHD18	4q28.2	-0.192377	0.00339996	0.0204324
IL13RA2	Xq23	-0.192352	0.00340423	0.0204483
C12ORF45	12q23.3	-0.192347	0.00340498	0.0204483
RPS14	5q33.1	-0.192336	0.003407	0.0204542
CAMLG	5q31.1	-0.1923	0.00341304	0.0204782
PRODH2	19q13.12	-0.19229	0.00341477	0.0204825
MRPL35	2p11.2	-0.192274	0.00341741	0.0204922
FAR1	11p15.3	-0.192204	0.00342937	0.0205454
CZIB	1p32.3	-0.1921	0.00344729	0.0206343
ATF5	19q13.33	-0.192	0.00346445	0.0207246
ARL2	11q13.1	-0.191862	0.00348836	0.0208428
ITK	5q33.3	-0.191833	0.00349334	0.0208601
BMI1	10p12.2	-0.191816	0.00349643	0.0208723
C1R	12p13.31	-0.191604	0.00353351	0.021056
UBLCP1	5q33.3	-0.191585	0.00353681	0.0210694
AK5	1p31.1	-0.191475	0.00355619	0.021159
C5ORF34	5p12	-0.191464	0.00355819	0.021159
ASB2	14q32.12	-0.191449	0.00356082	0.0211666
CORO6	17q11.2	-0.191445	0.00356158	0.0211666
GTSF1L	20q13.12	-0.191425	0.00356508	0.0211776
H2AFY2	10q22.1	-0.191355	0.00357744	0.0212357
RCL1	9p24.1	-0.191321	0.00358358	0.0212658
ATP5MG	11q23.3	-0.191255	0.00359536	0.0213294
PIM2	Xp11.23	-0.191065	0.00362931	0.0214926
GTF2E2	8p12	-0.191044	0.00363304	0.021502
CIAO2A	15q22.31	-0.191016	0.0036382	0.0215251
LST1	6p21.33	-0.191011	0.00363909	0.0215251
GABRA5	15q12	-0.190999	0.00364133	0.0215256
TMEM116	12q24.12-q24.13	-0.190941	0.00365175	0.0215808
GNAI3	1p13.3	-0.190927	0.00365425	0.0215878
RAP1A	1p13.2	-0.190905	0.00365818	0.0215934
WDR76	15q15.3	-0.190897	0.00365978	0.0215965
DDX21	10q22.1	-0.190834	0.00367108	0.0216376
RMC1	18q11.2	-0.190736	0.00368906	0.0217308
C5ORF58	5q35.1	-0.190704	0.00369484	0.0217585
CGAS	6q13	-0.190635	0.00370748	0.0218137
BBS12	4q27	-0.190568	0.00371981	0.021867
IRAK4	12q12	-0.190385	0.00375372	0.0220361
MYLK2	20q11.21	-0.19029	0.00377127	0.0221176
CD247	1q24.2	-0.190251	0.00377851	0.0221406
GTF2H3	12q24.31	-0.190218	0.00378477	0.0221643
CYC1	8q24.3	-0.190116	0.00380381	0.0222498
LIAS	4p14	-0.190018	0.00382238	0.0223454
RRAS2	11p15.2	-0.189982	0.00382908	0.0223665
C15ORF53	15q14	-0.189969	0.00383157	0.0223665
EIF2A	3q25.1	-0.189929	0.00383916	0.0224042
COPS3	17p11.2	-0.189765	0.00387029	0.0225399
PLSCR1	3q24	-0.189726	0.00387782	0.0225729
IDO1	8p11.21	-0.189724	0.0038782	0.0225729
VASP	19q13.32	-0.189606	0.00390069	0.0226906
TMEM132B	12q24.31-q24.32	-0.189545	0.00391246	0.0227459
MIR924HG	18q12.2-q12.3	-0.189505	0.00392032	0.0227849
RBP7	1p36.22	-0.189422	0.00393628	0.0228517
NOX4	11q14.3	-0.189422	0.00393636	0.0228517
OSBPL10	3p23	-0.189409	0.00393876	0.0228524
SOAT2	12q13.13	-0.189346	0.00395107	0.0229105
PNO1	2p14	-0.189319	0.0039562	0.0229214
RBFOX1	16p13.3	-0.189263	0.00396716	0.022964
TCEAL1	Xq22.2	-0.189251	0.00396946	0.022964
UXT-AS1	Xp11.23	-0.189218	0.00397591	0.0229908
PALLD	4q32.3	-0.189216	0.0039764	0.0229908
SUCLA2	13q14.2	-0.189174	0.0039845	0.0230244
PRDX4	Xp22.11	-0.189098	0.0039996	0.0230873
NTSR1	20q13.33	-0.18909	0.00400099	0.0230873
RPL10A	6p21.31	-0.188994	0.00402	0.0231694
STK4	20q13.12	-0.18898	0.00402273	0.0231784
LYPLA1	8q11.23	-0.18893	0.00403268	0.023229
CCT5	5p15.2	-0.188912	0.00403619	0.0232426
UGCG	9q31.3	-0.188844	0.0040497	0.023307
TCTEX1D1	1p31.3	-0.188838	0.00405087	0.0233071
FZD7	2q33.1	-0.188816	0.00405519	0.0233203
HTRA1	10q26.13	-0.188813	0.00405578	0.0233203
ALDH1L2	12q23.3	-0.188807	0.00405715	0.0233203
CXCL3	4q13.3	-0.188744	0.00406954	0.023359
PLPP4	10q26.12	-0.18874	0.0040704	0.023359
TFPI	2q32.1	-0.188712	0.00407604	0.0233847
CD300A	17q25.1	-0.188686	0.00408117	0.0234008
2018-03-01	4q32.2-q32.3	-0.188662	0.00408611	0.0234157
VCAM1	1p21.2	-0.188626	0.00409323	0.0234498
RPEL1	10q24.33	-0.188601	0.00409826	0.0234719
PDLIM5	4q22.3	-0.188544	0.00410969	0.0235239
RPL30	8q22.2	-0.1884	0.00413879	0.0236701
ACAA2	18q21.1	-0.188362	0.00414659	0.023708
CST7	20p11.21	-0.188341	0.0041508	0.0237253
NGDN	14q11.2	-0.188216	0.00417633	0.0238508
ATP6V1B2	8p21.3	-0.188155	0.00418884	0.0238984
S100B	21q22.3	-0.188105	0.00419895	0.0239396
STMN1	1p36.11	-0.18801	0.00421864	0.0240376
TIGIT	3q13.31	-0.187981	0.00422454	0.0240622
C4ORF46	4q32.1	-0.187946	0.00423188	0.0240857
GIMAP5	7q36.1	-0.187857	0.00425028	0.0241766
TMEM169	2q35	-0.187838	0.00425417	0.0241919
RBM18	9q33.2	-0.187821	0.00425765	0.024198
PKIG	20q13.12	-0.187767	0.00426895	0.0242484
MFAP3	5q33.2	-0.18764	0.00429554	0.0243718
MED21	12p11.23	-0.187564	0.00431149	0.0244484
SNAP91	6q14.2	-0.187541	0.00431635	0.0244622
HSPD1	2q33.1	-0.187496	0.00432582	0.0245089
LINC00452	13q34	-0.187388	0.00434856	0.0246099
HSPH1	13q12.3	-0.187345	0.00435776	0.024655
FAM24B	10q26.13	-0.18726	0.0043758	0.0247222
BMS1P20	22q11.22	-0.187197	0.00438927	0.0247913
SREK1IP1	5q12.3	-0.187164	0.00439623	0.0248236
RRM2	2p25.1	-0.187148	0.00439982	0.0248335
KLHDC7B	22q13.33	-0.1871	0.00440997	0.0248801
LZIC	1p36.22	-0.18708	0.00441442	0.0248948
RBMX2	Xq26.1	-0.187077	0.00441506	0.0248948
CDKN2AIPNL	5q31.1	-0.187047	0.00442142	0.0249237
RAB30	11q14.1	-0.187013	0.00442864	0.0249503
FTX	Xq13.2	-0.186997	0.00443225	0.0249637
DHX32	10q26.2	-0.186983	0.00443523	0.0249734
HSPE1	2q33.1	-0.186965	0.00443906	0.0249845
HSPA12A	10q25.3	-0.186962	0.0044397	0.0249845
MT1B	16q13	-0.186933	0.00444603	0.0250054
PSMD9	12q24.31	-0.18693	0.00444673	0.0250054
EMC4	15q14	-0.186928	0.00444716	0.0250054
CXCR4	2q22.1	-0.18692	0.00444887	0.025008
C1QBP	17p13.2	-0.186883	0.00445677	0.0250454
SNRPB2	20p12.1	-0.18687	0.00445955	0.025054
ARL11	13q14.2	-0.18681	0.00447261	0.0251203
SNRNP27	2p13.3	-0.1868	0.00447475	0.0251243
EMG1	12p13.31	-0.186796	0.00447582	0.0251243
RNASEH2A	19p13.13	-0.186716	0.00449323	0.0251938
KATNBL1P6	6q24.3	-0.186644	0.00450896	0.0252608
FAM163A	1q25.2	-0.186537	0.00453232	0.0253633
ASAP1	8q24.21-q24.22	-0.186521	0.00453582	0.0253735
IGFL3	19q13.32	-0.18647	0.0045471	0.0254034
SGO2	2q33.1	-0.186455	0.00455039	0.0254078
SPANXA2	Xq27.2	-0.18645	0.00455147	0.0254078
CCNG1	5q34	-0.186449	0.0045517	0.0254078
ITGB1BP1	2p25.1	-0.186426	0.00455693	0.0254299
FCRL5	1q23.1	-0.186338	0.00457637	0.0255171
CFAP20	16q21	-0.186325	0.00457921	0.0255259
SERPINB3	18q21.33	-0.186218	0.00460299	0.025637
DUS3L	19p13.3	-0.18617	0.00461371	0.0256896
FAM72D	1q21.1	-0.1861	0.00462939	0.0257554
NUTF2	16q22.1	-0.186087	0.00463226	0.0257583
HACD1	10p12.33	-0.186075	0.00463513	0.0257659
DDX28	16q22.1	-0.186049	0.0046409	0.0257851
CCN4	8q24.22	-0.186043	0.00464223	0.0257851
CDCA2	8p21.2	-0.186042	0.00464245	0.0257851
DPY19L2P1	7p14.2	-0.186024	0.00464651	0.0258005
HRH2	5q35.2	-0.185971	0.00465844	0.0258596
KLRB1	12p13.31	-0.185849	0.00468609	0.0259842
PPA1	10q22.1	-0.185839	0.00468832	0.0259895
IRF1	5q31.1	-0.1858	0.00469705	0.0260306
SNRPF	12q23.1	-0.185777	0.00470243	0.0260533
HMX2	10q26.13	-0.185746	0.00470949	0.0260851
HS3ST3A1	17p12	-0.185702	0.00471951	0.0261334
PCOLCE2	3q23	-0.185582	0.0047468	0.0262555
INTS10	8p21.3	-0.185568	0.0047502	0.026267
ST18	8q11.23	-0.185538	0.00475701	0.0262974
BTN3A3	6p22.2	-0.1855	0.00476584	0.0263297
TMEM64	8q21.3	-0.18549	0.00476811	0.0263297
WASHC3	12q23.2	-0.185474	0.00477174	0.0263343
LOC399815	10q26.13	-0.185452	0.00477685	0.0263417
RPSAP52	12q14.3	-0.185283	0.00481599	0.0265356
CXCL8	4q13.3	-0.185239	0.0048261	0.0265694
EIF5	14q32.32	-0.185226	0.00482909	0.0265786
CD180	5q12.3	-0.185213	0.00483231	0.026589
FAM91A1	8q24.13	-0.185187	0.00483828	0.0266072
LINS1	15q26.3	-0.185153	0.0048461	0.0266429
ZNF140	12q24.33	-0.185079	0.00486342	0.0267088
CHIC2	4q12	-0.185066	0.00486666	0.0267193
TIMP1	Xp11.3	-0.18506	0.00486805	0.0267196
EEF1G	11q12.3	-0.185014	0.0048787	0.0267561
STAT1	2q32.2	-0.184995	0.00488334	0.0267742
SPIN4	Xq11.1	-0.184939	0.00489635	0.0268382
TLR4	9q33.1	-0.184867	0.00491335	0.0269205
RALA	7p14.1	-0.184864	0.00491405	0.0269205
AKIRIN2	6q15	-0.184789	0.00493182	0.027003
MICU2	13q12.11	-0.184659	0.0049628	0.0271356
RAB39B	Xq28	-0.184556	0.00498758	0.027219
CSTA	3q21.1	-0.184527	0.00499444	0.0272342
PDE6D	2q37.1	-0.184508	0.00499894	0.0272439
HOXD11	2q31.1	-0.1845	0.00500082	0.0272468
CANX	5q35.3	-0.184412	0.00502221	0.027341
RPL27A	11p15.4	-0.184395	0.00502625	0.0273556
IFNE	9p21.3	-0.1842	0.00507347	0.0275976
TRIM59	3q25.33	-0.184165	0.00508201	0.0276316
ENOPH1	4q21.22	-0.184163	0.00508249	0.0276316
CT45A4	Xq26.3	-0.184136	0.005089	0.0276585
FSTL1	3q13.33	-0.184132	0.00509019	0.0276585
BTLA	3q13.2	-0.184088	0.0051008	0.0276936
TMEM230	20p13-p12.3	-0.184005	0.0051211	0.0277963
NXT1	20p11.21	-0.183918	0.00514245	0.0278971
ZNF706	8q22.3	-0.183902	0.00514658	0.0279119
FBXO39	17p13.1	-0.183858	0.00515741	0.0279328
SNHG10	14q32.13	-0.183823	0.00516607	0.0279601
S100Z	5q13.3	-0.183818	0.00516719	0.0279601
DDX39A	19p13.12	-0.183818	0.00516729	0.0279601
ATP6V1G1	9q32	-0.183815	0.00516803	0.0279601
PSMB10	16q22.1	-0.183787	0.00517487	0.0279895
MCF2L2	3q27.1	-0.183745	0.00518539	0.0280237
CDHR1	10q23.1	-0.183661	0.00520622	0.0280909
MAPKAPK5-AS1	12q24.12	-0.183626	0.00521509	0.0281312
ERC2	3p14.3	-0.183602	0.005221	0.0281479
FLNC	7q32.1	-0.183548	0.00523457	0.0281983
C6ORF141	6p12.3	-0.183516	0.00524254	0.028226
BNIP1	5q35.1	-0.183508	0.00524445	0.0282287
HSBP1	16q23.3	-0.183475	0.00525287	0.0282513
VPS33A	12q24.31	-0.18346	0.00525659	0.0282552
PDCD2	6q27	-0.183455	0.00525783	0.0282552
S100A7	1q21.3	-0.183401	0.0052715	0.0283211
ADPRM	17p13.1	-0.183374	0.00527819	0.0283445
PLA2G4C	19q13.33	-0.183347	0.0052849	0.0283702
DEPDC7	11p13	-0.183279	0.00530213	0.0284398
NEDD4	15q21.3	-0.183267	0.00530537	0.0284496
ARL6	3q11.2	-0.183249	0.00530988	0.0284662
ADAMTS4	1q23.3	-0.183243	0.00531138	0.0284666
NDUFA8	9q33.2	-0.183163	0.00533168	0.0285525
MED7	5q33.3	-0.183152	0.00533444	0.0285596
DOCK11	Xq24	-0.183124	0.00534173	0.0285834
PYHIN1	1q23.1	-0.182934	0.00539021	0.0287981
RELB	19q13.32	-0.182926	0.00539224	0.0287981
SCAMP1	5q14.1	-0.182924	0.00539274	0.0287981
NPM3	10q24.32	-0.182873	0.00540595	0.02885
PTPRC	1q31.3-q32.1	-0.182834	0.00541612	0.0288966
GLIPR2	9p13.3	-0.182821	0.00541944	0.0288988
GAPDH	12p13.31	-0.182761	0.005435	0.0289301
CPNE7	16q24.3	-0.182753	0.00543704	0.0289311
CEP57	11q21	-0.182703	0.00544983	0.0289684
CERS5	12q13.12	-0.182703	0.00544983	0.0289684
TNFRSF17	16p13.13	-0.182666	0.00545957	0.0290025
LIN9	1q42.12	-0.182623	0.0054706	0.029048
CCT7	2p13.2	-0.182549	0.00549016	0.0291287
ZNF410	14q24.3	-0.18252	0.00549764	0.0291606
RCHY1	4q21.1	-0.18249	0.00550539	0.0291863
CES5A	16q12.2	-0.182471	0.00551051	0.0291919
AKT3	1q43-q44	-0.18247	0.00551081	0.0291919
MAGOH	1p32.3	-0.182434	0.00552013	0.0292335
ULK4P3	15q13.2	-0.182403	0.00552838	0.0292542
PPP2R3C	14q13.2	-0.182403	0.00552843	0.0292542
PFN2	3q25.1	-0.182386	0.00553284	0.0292698
TDG	12q23.3	-0.182351	0.00554193	0.0293024
TAGLN	11q23.3	-0.182325	0.00554895	0.0293241
RNASEH2B	13q14.3	-0.182294	0.00555702	0.0293513
ZNF22	10q11.21	-0.182269	0.00556354	0.0293779
METTL4	18p11.32	-0.182236	0.00557227	0.0294085
DCUN1D4	4q12	-0.182226	0.00557514	0.029416
PLPPR5	1p21.3	-0.182188	0.00558517	0.0294533
NUP58	13q12.13	-0.182178	0.00558784	0.0294597
WDYHV1	8q24.13	-0.18216	0.00559256	0.0294704
PSMC3	11p11.2	-0.182097	0.00560935	0.029542
IBSP	4q22.1	-0.182057	0.00561999	0.0295824
TBX18	6q14.3	-0.182019	0.00563013	0.0296126
THOC3	5q35.2	-0.182019	0.00563014	0.0296126
SCFD1	14q12	-0.181968	0.00564387	0.029677
SLC26A2	5q32	-0.181887	0.00566557	0.029765
RPSAP9	9q21.13	-0.181849	0.00567565	0.0297972
SOST	17q21.31	-0.181831	0.00568055	0.0298151
LINC00426	13q12.3	-0.18174	0.00570505	0.0299201
OLAH	10p13	-0.181728	0.00570845	0.0299246
CNTNAP3	9p12	-0.181726	0.00570888	0.0299246
MCMBP	10q26.11	-0.181666	0.00572523	0.0299789
ATP5MPL	14q32.33	-0.181624	0.00573648	0.03003
MCOLN2	1p22.3	-0.181554	0.00575554	0.030114
GABPB2	1q21.3	-0.181537	0.00576039	0.0301149
COA1	7p13	-0.181532	0.00576173	0.0301149
NPTX2	7q22.1	-0.181452	0.00578357	0.0302046
IL27	16p12.1-p11.2	-0.181423	0.00579133	0.0302144
PVT1	8q24.21	-0.181412	0.00579437	0.0302157
RPL39	Xq24	-0.181366	0.00580711	0.0302652
SBDSP1	7q11.23	-0.181321	0.00581959	0.0303224
CDCA3	12p13.31	-0.181287	0.00582882	0.0303353
PLAU	10q22.2	-0.181278	0.00583127	0.0303359
HEPACAM	11q24.2	-0.18125	0.00583898	0.0303682
LAPTM5	1p35.2	-0.18123	0.00584462	0.0303744
BCAS2	1p13.2	-0.181224	0.00584625	0.0303744
JKAMP	14q23.1	-0.181181	0.00585826	0.0304132
STRIP2	7q32.1	-0.18115	0.00586673	0.0304493
GABPA	21q21.3	-0.181126	0.0058733	0.0304755
NAA50	3q13.31	-0.181117	0.00587577	0.0304804
CDC20	1p34.2	-0.181104	0.0058796	0.0304887
ACVR1C	2q24.1	-0.181086	0.00588454	0.0305022
SFRP1	8p11.21	-0.180979	0.00591423	0.0306402
NEDD8	14q12	-0.180968	0.00591726	0.030648
OASL	12q24.31	-0.180913	0.00593271	0.0307042
OGFOD1	16q13	-0.180858	0.0059482	0.0307602
RNASE3	14q11.2	-0.180853	0.00594968	0.0307602
CRBN	3p26.2	-0.180844	0.00595208	0.0307647
RASA3	13q34	-0.180769	0.00597317	0.0308657
LINC00520	14q22.3	-0.180761	0.00597547	0.0308697
CEP170	1q43	-0.180704	0.00599154	0.0309208
GLYATL2	11q12.1	-0.180617	0.00601635	0.0310169
CD226	18q22.2	-0.180575	0.00602816	0.0310697
CLK4	5q35.3	-0.180551	0.00603489	0.0310891
B3GALNT1	3q26.1	-0.180546	0.00603629	0.0310891
CGRRF1	14q22.2	-0.180491	0.00605202	0.0311527
DTWD2	5q23.1	-0.180479	0.0060554	0.031162
SIAH1	16q12.1	-0.180449	0.00606412	0.0311989
KCNMB1	5q35.1	-0.180383	0.00608303	0.0312801
ABCD2	12q12	-0.180345	0.00609377	0.0313113
TRMT10C	3q12.3	-0.180211	0.00613237	0.0314868
SPP1	4q22.1	-0.18021	0.00613265	0.0314868
SLITRK4	Xq27.3	-0.180204	0.00613436	0.0314875
CDK2	12q13.2	-0.180163	0.00614633	0.0315239
TEX29	13q34	-0.180162	0.00614652	0.0315239
GK	Xp21.2	-0.180158	0.00614775	0.0315239
PRDX3	10q26.11	-0.180115	0.00616003	0.0315707
CSNK1A1	5q32	-0.180075	0.00617175	0.0316146
KIF20A	5q31.2	-0.179951	0.00620791	0.0317755
ADK	10q22.2|10q11-q24	-0.179907	0.00622058	0.0318219
GINS4	8p11.21	-0.17989	0.00622548	0.0318329
CCDC28B	1p35.2	-0.179822	0.00624542	0.0319185
TIMM10	11q12.1	-0.179775	0.00625931	0.0319814
RTP4	3q27.3	-0.179752	0.00626598	0.0319992
FCGR3A	1q23.3	-0.179693	0.00628341	0.0320748
ZNF383	19q13.12	-0.179691	0.006284	0.0320748
EOGT	3p14.1	-0.179668	0.00629098	0.0320807
PTPDC1	9q22.32	-0.179666	0.00629156	0.0320807
ACTL6A	3q26.33	-0.179631	0.00630176	0.0321142
RPP25	15q24.2	-0.179593	0.00631314	0.0321409
YARS2	12p11.21	-0.179588	0.0063146	0.0321409
BIRC5	17q25.3	-0.179558	0.00632337	0.0321774
TTI2	8p12	-0.17947	0.00634945	0.0322937
POLA2	11q13.1	-0.179463	0.00635151	0.032296
MRTO4	1p36.13	-0.179445	0.00635709	0.0322998
HELQ	4q21.23	-0.179336	0.00638949	0.0324479
CCR8	3p22.1	-0.17923	0.0064213	0.0325847
TMEM258	11q12.2	-0.179222	0.00642382	0.0325892
LIN7A	12q21.31	-0.179147	0.0064464	0.0326767
IPO5	13q32.2	-0.179143	0.00644759	0.0326767
VSNL1	2p24.2	-0.179137	0.00644938	0.0326775
UBA52	19p13.11	-0.179129	0.00645176	0.0326813
C3AR1	12p13.31	-0.179121	0.00645414	0.0326851
COX7C	5q14.3	-0.179023	0.006484	0.0327994
SLA	8q24.22	-0.17902	0.00648489	0.0327994
UBQLN1	9q21.32|9q21.2-q21.3	-0.178992	0.00649327	0.0328335
HEATR3	16q12.1	-0.178916	0.00651637	0.0329088
CXORF56	Xq24	-0.178909	0.0065186	0.0329117
VDAC1	5q31.1	-0.178897	0.00652209	0.032921
FTSJ1	Xp11.23	-0.178817	0.00654647	0.0330108
CTSC	11q14.2	-0.178795	0.00655343	0.033033
SLC25A3	12q23.1	-0.178657	0.00659583	0.0332012
IL12RB2	1p31.3	-0.17847	0.00665343	0.0334659
NUDT3	6p21.31	-0.17841	0.00667215	0.0335448
S100A3	1q21.3	-0.178356	0.00668904	0.0336029
DCTN2	12q13.3	-0.178356	0.00668905	0.0336029
CD209	19p13.2	-0.178334	0.00669582	0.0336132
PARL	3q27.1	-0.178297	0.00670753	0.033662
CAAP1	9p21.2	-0.178198	0.00673842	0.0337932
CRYZL1	21q22.11	-0.178154	0.00675237	0.0338446
SIT1	9p13.3	-0.178083	0.00677473	0.0339482
SMYD2	1q32.3	-0.178032	0.00679062	0.0340193
VGLL3	3p12.1	-0.178007	0.00679872	0.0340514
PRKD3	2p22.2	-0.177943	0.00681904	0.0341361
FANCB	Xp22.2	-0.177915	0.0068278	0.0341458
CTNNAL1	9q31.3	-0.177858	0.00684599	0.0342026
PPIL1	6p21.2	-0.177833	0.00685385	0.0342334
MAP3K7CL	21q21.3	-0.177758	0.00687777	0.0343265
SNX16	8q21.13	-0.177753	0.00687935	0.0343265
GNG11	7q21.3	-0.177746	0.00688156	0.034329
ACTBL2	5q11.2	-0.177657	0.0069101	0.0344542
NEPRO	3q13.2	-0.177643	0.00691475	0.0344688
RPL37	5p13.1	-0.177632	0.00691824	0.0344776
TMED2	12q24.31	-0.177624	0.00692077	0.0344817
INIP	9q32	-0.17755	0.00694459	0.0345917
KATNBL1	15q14	-0.177477	0.00696816	0.0346794
SAT1	Xp22.11	-0.177475	0.0069688	0.0346794
N4BP2L1	13q13.1	-0.177462	0.00697295	0.0346899
EVI2B	17q11.2	-0.177455	0.00697518	0.0346924
SFXN4	10q26.11	-0.177386	0.00699756	0.0347617
IL1R2	2q11.2	-0.17738	0.00699947	0.0347617
MFF	2q36.3	-0.17737	0.00700301	0.0347617
MRPL16	11q12.1	-0.177325	0.00701744	0.0348247
RPS17	15q25.2	-0.177269	0.00703576	0.0348797
TXNRD1	12q23.3	-0.177266	0.00703673	0.0348797
KLHL2	4q32.3	-0.177265	0.00703705	0.0348797
TRAF1	9q33.2	-0.177261	0.00703834	0.0348797
SGK3	8q13.1	-0.177184	0.00706348	0.0349925
SLC2A9	4p16.1	-0.177152	0.00707414	0.0350367
RAB5IF	20q11.23	-0.177096	0.00709227	0.0350831
CPXM1	20p13	-0.17701	0.00712084	0.035207
KIF20B	10q23.31	-0.176903	0.00715604	0.0353375
HOXA11	7p15.2	-0.176863	0.0071693	0.0353768
SELENOK	3p21.1	-0.176801	0.00718976	0.0354515
ATG10	5q14.1-q14.2	-0.176743	0.00720914	0.0355361
CHMP2B	3p11.2	-0.176739	0.00721045	0.0355361
AGPAT4-IT1	6q26	-0.176701	0.00722332	0.035582
POLR1D	13q12.2	-0.176677	0.0072312	0.035612
SUPV3L1	10q22.1	-0.17656	0.00727053	0.0357794
FTH1	11q12.3	-0.176542	0.00727649	0.035784
NEURL2	20q13.12	-0.176397	0.00732538	0.0359698
PDF	16q22.1	-0.176264	0.00737053	0.036156
COPZ1	12q13.13	-0.176227	0.00738295	0.0361904
NDUFB3	2q33.1	-0.176209	0.00738933	0.0361951
UBE2D1	10q21.1	-0.176028	0.00745108	0.0364428
CXCL1	4q13.3	-0.176011	0.00745683	0.0364455
SNAPC3	9p22.3	-0.175996	0.00746226	0.0364631
NUP107	12q15	-0.175949	0.00747821	0.0365322
PLN	6q22.31	-0.175917	0.00748943	0.0365781
RPS11	19q13.33	-0.17591	0.00749181	0.0365808
KANSL2	12q13.11	-0.175892	0.00749794	0.0365942
INSRR	1q23.1	-0.175882	0.00750148	0.0366013
TWF1	12q12	-0.17586	0.00750884	0.0366193
ARPC4	3p25.3	-0.17583	0.00751942	0.0366531
NFYB	12q23.3	-0.175786	0.0075348	0.0367191
LINC00158	21q21.2	-0.175647	0.0075831	0.0369454
RPL37A	2q35	-0.175556	0.00761487	0.0370732
SERPINE1	7q22.1	-0.17552	0.0076273	0.0371247
XRCC5	2q35	-0.175475	0.00764322	0.0371842
IFI44L	1p31.1	-0.175475	0.00764322	0.0371842
LIN54	4q21.22	-0.175464	0.00764703	0.0371937
VIM	10p13	-0.175436	0.00765674	0.0372138
MOSPD2	Xp22.2	-0.175422	0.00766195	0.0372301
PA2G4P4	3q25.31	-0.175376	0.00767793	0.0372896
MEG3	14q32.2	-0.175365	0.00768173	0.0372901
TIGD1	2q37.1	-0.175365	0.00768175	0.0372901
CD58	1p13.1	-0.17533	0.0076943	0.0373239
MLH1	3p22.2	-0.175251	0.00772222	0.0374321
BST1	4p15.32	-0.175238	0.00772677	0.0374451
GTSF1	12q13.13	-0.17521	0.00773676	0.0374484
MSX2	5q35.2	-0.175192	0.00774303	0.0374484
DNPEP	2q35	-0.175155	0.0077562	0.037462
LINC00476	9q22.32	-0.175153	0.0077569	0.037462
MAP7D3	Xq26.3	-0.175149	0.0077583	0.037462
CLECL1	12p13.31	-0.175071	0.00778642	0.0375887
PRF1	10q22.1	-0.175002	0.00781077	0.0376915
SGCB	4q12	-0.175	0.00781147	0.0376915
NEIL3	4q34.3	-0.174977	0.00781995	0.0377233
TMEM233	12q24.23	-0.17495	0.0078295	0.0377603
PSMD13	11p15.5	-0.174937	0.0078341	0.0377734
HLA-DRA	6p21.32	-0.174868	0.00785893	0.0378475
PCK1	20q13.31	-0.174844	0.00786761	0.0378783
RPL23AP7	2q14.1	-0.174829	0.00787314	0.0378887
DMP1	4q22.1	-0.174784	0.00788942	0.0379488
HCK	20q11.21	-0.174766	0.00789593	0.0379636
LAMB1	7q31.1	-0.174765	0.00789629	0.0379636
HLA-B	6p21.33	-0.174739	0.00790557	0.03799
SHLD2P1	10q11.22	-0.174686	0.00792486	0.0380736
POC5	5q13.3	-0.174636	0.00794313	0.038143
INO80C	18q12.2	-0.174602	0.00795531	0.0381923
SKP2	5p13.2	-0.174548	0.00797507	0.0382639
AKAP12	6q25.1	-0.174537	0.00797905	0.0382639
GBP2	1p22.2	-0.174536	0.00797941	0.0382639
EIF5AL1	10q22.3	-0.174535	0.00797977	0.0382639
GJA3	13q12.11	-0.174526	0.00798285	0.0382695
GCSAML-AS1	1q44	-0.174452	0.00800999	0.0383721
NKX2-5	5q35.1	-0.174394	0.00803149	0.0384383
[truncated: 1,416 more rows]
