# Supplementary material for: ERBB2 Regulates MED24 during Cancer Progression in Mice with Pten and Smad4 Deletion in the Pulmonary Epithelium
Source: Cells. 2019 Jun 19;8(6):615. doi: 10.3390/cells8060615 (PMC6627404; doi:10.3390/cells8060615)
Supplement: Supplementary file 1 [file cells-08-00615-s001.zip › Cells-515655-supp-final/Table S9.xlsx]

## Sheet: Sheet1
Correlated Gene	Cytoband	Spearman's Correlation	p-Value	q-Value
YAF2	12q12	-0.489998	3.86943e-12	7.08316e-09
CHAC2	2p16.2	-0.487978	4.88151e-12	8.19117e-09
CENPL	1q25.1	-0.484108	7.58809e-12	1.02182e-08
HAUS1	18q21.1	-0.467362	4.8072e-11	3.789e-08
SCML1	Xp22.13	-0.467198	4.89243e-11	3.789e-08
VBP1	Xq28	-0.454927	1.77733e-10	1.10579e-07
COPS3	17p11.2	-0.454095	1.93621e-10	1.11393e-07
CENPN	16q23.2	-0.452308	2.32542e-10	1.23223e-07
TBPL1	6q23.2	-0.446662	4.11848e-10	1.95763e-07
MORF4L2	Xq22.2	-0.445147	4.79279e-10	2.09799e-07
DEPDC1	1p31.3	-0.441949	6.58477e-10	2.68604e-07
CKS2	9q22.2	-0.441843	6.65434e-10	2.68604e-07
CMC2	16q23.2	-0.439587	8.30819e-10	3.21719e-07
HSPA13	21q11.2	-0.438885	8.89967e-10	3.3812e-07
PTS	11q23.1	-0.437796	9.89874e-10	3.55931e-07
NSL1	1q32.3	-0.434387	1.37754e-09	4.62301e-07
GLA	Xq22.1	-0.43327	1.53388e-09	4.7566e-07
SGTB	5q12.3	-0.431817	1.76312e-09	5.02514e-07
ASF1A	6q22.31	-0.429838	2.12905e-09	5.71607e-07
UBE2N	12q22	-0.428357	2.44984e-09	6.32817e-07
LIN9	1q42.12	-0.425342	3.25332e-09	8.1717e-07
FANCB	Xp22.2	-0.425231	3.28718e-09	8.1717e-07
SRP9	1q42.12	-0.424037	3.67489e-09	8.91537e-07
FBXO30	6q24.3	-0.422512	4.23502e-09	9.99641e-07
TSEN15	1q25.3	-0.422424	4.26943e-09	9.99641e-07
UBE2A	Xq24	-0.42129	4.74197e-09	1.0869e-06
GPN3	12q24.11	-0.421248	4.76065e-09	1.0869e-06
MRPL50	9q31.1	-0.421033	4.85606e-09	1.0869e-06
PARPBP	12q23.2	-0.421005	4.86848e-09	1.0869e-06
CACYBP	1q25.1	-0.420805	4.95916e-09	1.0869e-06
GSTO1	10q25.1	-0.420358	5.16768e-09	1.11889e-06
GNG10	9q31.3	-0.42002	5.33116e-09	1.12635e-06
UCHL5	1q31.2	-0.419899	5.39097e-09	1.12635e-06
CENPQ	6p12.3	-0.419829	5.42589e-09	1.12635e-06
TMEM38B	9q31.2	-0.418375	6.19964e-09	1.24836e-06
GMNN	6p22.3	-0.417569	6.67382e-09	1.27985e-06
PAIP2	5q31.2	-0.416924	7.07789e-09	1.33197e-06
YWHAE	17p13.3	-0.415041	8.39771e-09	1.52339e-06
ITGAE	17p13.2	-0.413037	1.00624e-08	1.72598e-06
CENPK	5q12.3	-0.412979	1.01145e-08	1.72598e-06
RP2	Xp11.3	-0.410109	1.30768e-08	2.09585e-06
TWF1	12q12	-0.410062	1.31314e-08	2.09585e-06
RPAP2	1p22.1	-0.408955	1.44886e-08	2.23294e-06
SLC25A46	5q22.1	-0.408613	1.49355e-08	2.25197e-06
HCCS	Xp22.2	-0.408574	1.49863e-08	2.25197e-06
MED31	17p13.1	-0.407989	1.57832e-08	2.35415e-06
VPS29	12q24.11	-0.407396	1.66332e-08	2.4627e-06
CRSP8P	5q14.1	-0.405702	1.93078e-08	2.77701e-06
MIS12	17p13.2	-0.405525	1.96094e-08	2.80039e-06
SPC25	2q24.3	-0.405268	2.00572e-08	2.82691e-06
C9ORF72	9p21.2	-0.405049	2.04461e-08	2.83933e-06
CCNE2	8q22.1	-0.403863	2.26784e-08	3.09295e-06
CCNC	6q16.2	-0.402491	2.55568e-08	3.40802e-06
DBF4	7q21.12	-0.399972	3.17801e-08	4.05015e-06
ISCA1P1	5q12.1	-0.39965	3.26715e-08	4.09366e-06
MPC2	1q24.2	-0.399629	3.27314e-08	4.09366e-06
CNIH4	1q42.11	-0.399235	3.38584e-08	4.18265e-06
UBE2T	1q32.1	-0.398682	3.55055e-08	4.27983e-06
PSMA2	7p14.1	-0.398559	3.58833e-08	4.27983e-06
ZCCHC10	5q31.1	-0.398478	3.61329e-08	4.27983e-06
LYPLAL1	1q41	-0.395939	4.4876e-08	5.13422e-06
IFRD1	7q31.1	-0.394005	5.2868e-08	5.7856e-06
YAE1	7p14.1	-0.393252	5.63365e-08	6.0735e-06
COX7B	Xq21.1	-0.393214	5.65186e-08	6.0735e-06
HMMR	5q34	-0.392903	5.80165e-08	6.14853e-06
POLE3	9q32	-0.392599	5.95206e-08	6.2749e-06
TIMM17A	1q32.1	-0.392433	6.03567e-08	6.32991e-06
ZFAND2A	7p22.3	-0.391871	6.32712e-08	6.60118e-06
CCT4	2p15	-0.391407	6.57792e-08	6.82157e-06
RAP1B	12q15	-0.391246	6.66759e-08	6.84992e-06
ARPC5	1q25.3	-0.390914	6.85532e-08	6.97165e-06
SDHD	11q23.1	-0.38929	7.84906e-08	7.74749e-06
MTERF3	8q22.1	-0.38872	8.22986e-08	7.92902e-06
CIAO2A	15q22.31	-0.388307	8.51652e-08	8.08908e-06
TMEM183A	1q32.1	-0.387937	8.78175e-08	8.26305e-06
EIF1AX	Xp22.12	-0.387628	9.00882e-08	8.35952e-06
NFU1	2p13.3	-0.387266	9.28221e-08	8.49576e-06
AK4	1p31.3	-0.385594	1.06532e-07	9.60159e-06
TEX30	13q33.1	-0.385562	1.06812e-07	9.60159e-06
HAT1	2q31.1	-0.385409	1.08164e-07	9.67993e-06
C3ORF38	3p11.1	-0.384947	1.12339e-07	9.9824e-06
PNO1	2p14	-0.383507	1.26382e-07	1.10034e-05
ATG12	5q22.3	-0.383164	1.29961e-07	1.12313e-05
PRIM1	12q13.3	-0.382011	1.4274e-07	1.20989e-05
FAM49B	8q24.21	-0.381624	1.47295e-07	1.2358e-05
DYNC1LI1	3p22.3	-0.38087	1.56556e-07	1.2867e-05
TSNAX	1q42.2	-0.380255	1.64529e-07	1.33439e-05
GYG1	3q24	-0.380219	1.6501e-07	1.33439e-05
MRPL48	11q13.4	-0.379902	1.69283e-07	1.35804e-05
DCUN1D5	11q22.3	-0.379155	1.79772e-07	1.43646e-05
ISCA1	9q21.33	-0.378925	1.83123e-07	1.45746e-05
TMEM106B	7p21.3	-0.378589	1.88133e-07	1.48559e-05
LRR1	14q21.3	-0.377591	2.03791e-07	1.59512e-05
GOLT1B	12p12.1	-0.377053	2.12748e-07	1.63357e-05
TATDN3	1q32.3	-0.377017	2.13363e-07	1.63357e-05
MAD2L1	4q27	-0.376906	2.15256e-07	1.64181e-05
TMEM206	1q32.3	-0.375876	2.33658e-07	1.75557e-05
C1QBP	17p13.2	-0.375402	2.42635e-07	1.80168e-05
TBC1D15	12q21.1	-0.375115	2.48229e-07	1.82421e-05
POMP	13q12.3	-0.374804	2.54418e-07	1.85834e-05
ADSL	22q13.1	-0.374789	2.54719e-07	1.85834e-05
PTGES3	12q13.3|12	-0.374508	2.60448e-07	1.89328e-05
PTPRO	12p12.3|12p13-p12	-0.374023	2.70635e-07	1.95323e-05
LACTB2	8q13.3	-0.372931	2.9497e-07	2.09877e-05
PSMA4	15q25.1	-0.372872	2.96357e-07	2.09913e-05
FAM92A	8q22.1	-0.372795	2.98149e-07	2.09913e-05
RWDD1	6q22.1	-0.37248	3.05626e-07	2.14428e-05
HNRNPC	14q11.2	-0.371908	3.19679e-07	2.21967e-05
AP1S2	Xp22.2	-0.370682	3.51878e-07	2.4001e-05
TMEM126B	11q14.1	-0.370493	3.57123e-07	2.42122e-05
ALG13	Xq23	-0.370391	3.59982e-07	2.43241e-05
FAM216A	12q24.11	-0.370076	3.68936e-07	2.46562e-05
CCDC59	12q21.31	-0.370074	3.68998e-07	2.46562e-05
FBXO5	6q25.2	-0.369097	3.98149e-07	2.57785e-05
PSMD14	2q24.2	-0.36868	4.11257e-07	2.63728e-05
COMMD8	4p12	-0.368525	4.16244e-07	2.65237e-05
RBM7	11q23.2	-0.368329	4.22611e-07	2.68445e-05
LOC653653	17q23.1	-0.367763	4.41549e-07	2.77435e-05
COA6	1q42.2	-0.367684	4.44246e-07	2.77806e-05
PRXL2C	9q22.33	-0.367533	4.49467e-07	2.802e-05
HIGD1A	3p22.1	-0.367333	4.56469e-07	2.82814e-05
SRSF7	2p22.1	-0.367201	4.61145e-07	2.84835e-05
STRAP	12p12.3	-0.367037	4.67015e-07	2.87409e-05
CCDC138	2q13	-0.366867	4.7319e-07	2.88732e-05
HSCB	22q12.1	-0.366435	4.89211e-07	2.96709e-05
SNRPG	2p13.3	-0.366156	4.99823e-07	3.00431e-05
GLRX2	1q31.2	-0.365865	5.11157e-07	3.06329e-05
VDAC3	8p11.21	-0.365284	5.34479e-07	3.16537e-05
IRAK4	12q12	-0.363937	5.92532e-07	3.41869e-05
RNASEH2B	13q14.3	-0.363814	5.98143e-07	3.42967e-05
FOXN2	2p16.3	-0.363529	6.113e-07	3.44794e-05
DERL2	17p13.2	-0.363337	6.20292e-07	3.47958e-05
RAD51AP1	12p13.32	-0.363331	6.20594e-07	3.47958e-05
MED27	9q34.13	-0.363263	6.23823e-07	3.47958e-05
MOB1A	2p13.1	-0.362884	6.42079e-07	3.56168e-05
ANKRD49	11q21	-0.36265	6.53615e-07	3.59661e-05
C12ORF29	12q21.32	-0.362611	6.55521e-07	3.59661e-05
INTS7	1q32.3	-0.362573	6.57433e-07	3.5973e-05
OIP5	15q15.1	-0.362335	6.69448e-07	3.64914e-05
APOO	Xp22.11	-0.362314	6.70531e-07	3.64914e-05
ZFAND1	8q21.13	-0.362124	6.80244e-07	3.68209e-05
UBA3	3p14.1	-0.361903	6.91763e-07	3.71449e-05
HDDC2	6q22.31	-0.36159	7.08364e-07	3.76652e-05
YIPF6	Xq12-q13.1	-0.360807	7.51607e-07	3.95065e-05
POC1B	12q21.33	-0.360784	7.52938e-07	3.95065e-05
ZRANB2	1p31.1	-0.360745	7.5512e-07	3.95065e-05
SFXN1	5q35.2	-0.360467	7.71185e-07	4.01255e-05
CYCS	7p15.3	-0.360241	7.84422e-07	4.06044e-05
NUPL2	7p15.3	-0.359654	8.19915e-07	4.16731e-05
HNRNPLL	2p22.1	-0.359377	8.37159e-07	4.22482e-05
DDX59	1q32.1	-0.359143	8.5202e-07	4.27935e-05
MMP12	11q22.2	-0.359128	8.52974e-07	4.27935e-05
COA1	7p13	-0.359107	8.54339e-07	4.27935e-05
SELENOT	3q25.1	-0.358941	8.65057e-07	4.32228e-05
APIP	11p13	-0.358752	8.77443e-07	4.37332e-05
MTHFD2	2p13.1	-0.357571	9.58587e-07	4.69638e-05
GLO1	6p21.2	-0.357396	9.71167e-07	4.71215e-05
FGFR1OP2	12p11.23	-0.356783	1.01661e-06	4.89724e-05
CTNNAL1	9q31.3	-0.356617	1.02926e-06	4.94635e-05
DDIAS	11q14.1	-0.356275	1.05585e-06	5.05005e-05
HSPA8	11q24.1	-0.356202	1.06155e-06	5.06527e-05
CLDND1	3q11.2	-0.356145	1.0661e-06	5.07028e-05
CCDC90B	11q14.1	-0.355792	1.09446e-06	5.1491e-05
ME1	6q14.2	-0.355073	1.15446e-06	5.36337e-05
HINT1	5q23.3	-0.355066	1.15501e-06	5.36337e-05
CDKN3	14q22.2	-0.355041	1.15719e-06	5.36337e-05
KIAA1586	6p12.1	-0.35493	1.16672e-06	5.36794e-05
GPR180	13q32.1	-0.354926	1.16709e-06	5.36794e-05
CISD2	4q24	-0.354919	1.16764e-06	5.36794e-05
SRPRB	3q22.1	-0.354477	1.20652e-06	5.53406e-05
OLA1	2q31.1	-0.354436	1.21014e-06	5.53802e-05
TRMT10C	3q12.3	-0.354351	1.21778e-06	5.54777e-05
KRBOX4	Xp11.3	-0.353932	1.25608e-06	5.68408e-05
SELENOK	3p21.1	-0.353915	1.25766e-06	5.68408e-05
RPA3	7p21.3	-0.35387	1.26181e-06	5.68408e-05
TDP2	6p22.3	-0.35387	1.26181e-06	5.68408e-05
TRAPPC13	5q12.3	-0.353249	1.32096e-06	5.92402e-05
TXNL1	18q21.31	-0.353215	1.32428e-06	5.92569e-05
CYB5R4	6q14.2	-0.353034	1.34203e-06	5.97855e-05
RFC5	12q24.23	-0.351819	1.46729e-06	6.47922e-05
CNIH1	14q22.2	-0.351664	1.48408e-06	6.52583e-05
C2ORF49	2q12.2	-0.35164	1.48663e-06	6.52583e-05
CEP57	11q21	-0.35143	1.50973e-06	6.56588e-05
CEP76	18p11.21	-0.351206	1.53462e-06	6.64539e-05
CAPZA2	7q31.2	-0.350972	1.5611e-06	6.73113e-05
RFC4	3q27.3	-0.3508	1.58088e-06	6.77396e-05
RDX	11q22.3	-0.350681	1.5947e-06	6.80315e-05
SLC38A6	14q23.1	-0.350621	1.60165e-06	6.81835e-05
CMC1	3p24.1	-0.350423	1.62494e-06	6.83405e-05
TMEM70	8q21.11	-0.350417	1.6257e-06	6.83405e-05
NEK2	1q32.3	-0.350196	1.65214e-06	6.91623e-05
MCTS1	Xq24	-0.350179	1.65419e-06	6.91623e-05
GRPEL2	5q32	-0.350134	1.65959e-06	6.91623e-05
C11ORF58	11p15.2	-0.350019	1.67354e-06	6.94813e-05
SRSF10	1p36.11	-0.3494	1.75067e-06	7.25338e-05
PPHLN1	12q12	-0.349306	1.76262e-06	7.2879e-05
WSB2	12q24.23	-0.349064	1.79395e-06	7.40224e-05
DNAJB4	1p31.1	-0.348968	1.80646e-06	7.43147e-05
RPL26L1	5q35.1	-0.348853	1.82158e-06	7.45517e-05
LYPLA1	8q11.23	-0.348789	1.83004e-06	7.45945e-05
NDUFA9	12p13.32	-0.348789	1.83004e-06	7.45945e-05
TIPRL	1q24.2	-0.348691	1.84308e-06	7.48229e-05
NDUFAF4	6q16.1	-0.34851	1.8674e-06	7.54243e-05
TXNDC9	2q11.2	-0.3485	1.86884e-06	7.54243e-05
MZT1	13q21.33	-0.348498	1.86913e-06	7.54243e-05
TMEM106C	12q13.11	-0.34721	2.05145e-06	8.13148e-05
YWHAQ	2p25.1	-0.346604	2.14309e-06	8.4442e-05
ACAT2	6q25.3	-0.346551	2.15131e-06	8.4442e-05
G2E3	14q12	-0.34631	2.18885e-06	8.55818e-05
RSL24D1	15q21.3	-0.345965	2.24376e-06	8.7018e-05
SRSF3	6p21.31-p21.2	-0.345944	2.24719e-06	8.7018e-05
ACTR3	2q14.1	-0.345874	2.25855e-06	8.72901e-05
ACOT9	Xp22.11	-0.345685	2.28946e-06	8.83153e-05
EIF1B	3p22.1	-0.345646	2.29576e-06	8.8389e-05
CDK1	10q21.2	-0.345512	2.31795e-06	8.90728e-05
STARD4	5q22.1	-0.345387	2.33891e-06	8.95365e-05
PRDX4	Xp22.11	-0.34478	2.44272e-06	9.18918e-05
ARMC1	8q13.1	-0.344761	2.44607e-06	9.18918e-05
AZI2	3p24.1	-0.343161	2.74183e-06	0.000101488
ABRACL	6q24.1	-0.342825	2.80816e-06	0.000103563
PFN2	3q25.1	-0.342648	2.84361e-06	0.000104678
L3HYPDH	14q23.1	-0.342069	2.9628e-06	0.000108668
EXOSC8	13q13.3	-0.341778	3.02461e-06	0.000110233
PDK1	2q31.1	-0.341408	3.10489e-06	0.000112244
USP15	12q14.1	-0.341084	3.17668e-06	0.000114021
MTERF1	7q21.2	-0.34098	3.20015e-06	0.000114455
MRPL42	12q22	-0.340886	3.22137e-06	0.000114677
PSMA3	14q23.1	-0.340869	3.22524e-06	0.000114677
OVCA2	17p13.3	-0.340869	3.22524e-06	0.000114677
RNF13	3q25.1	-0.340852	3.22912e-06	0.000114677
DRG1	22q12.2	-0.340814	3.23786e-06	0.000114784
ACTR6	12q23.1	-0.340333	3.34952e-06	0.000118172
GORAB	1q24.2	-0.340295	3.35857e-06	0.000118231
SNRPD1	18q11.2	-0.340157	3.39144e-06	0.000118854
KNSTRN	15q15.1	-0.339899	3.45345e-06	0.000120518
SNRPE	1q32.1	-0.339793	3.47938e-06	0.000121003
CDKN2AIPNL	5q31.1	-0.339616	3.52285e-06	0.000122093
RFK	9q21.13	-0.339522	3.5461e-06	0.000122688
PUS7L	12q12	-0.339173	3.63404e-06	0.000124659
GLRX3	10q26.3	-0.33898	3.68373e-06	0.000125334
TOR3A	1q25.2	-0.338603	3.78224e-06	0.000128032
CCSAP	1q42.13	-0.338595	3.7845e-06	0.000128032
COMMD2	3q25.1	-0.338576	3.78957e-06	0.000128032
FOPNL	16p13.11	-0.338229	3.88267e-06	0.00013052
HIKESHI	11q14.2	-0.338078	3.9239e-06	0.000131526
TIMM8B	11q23.1	-0.338071	3.92565e-06	0.000131526
MRPS14	1q25.1	-0.337997	3.94613e-06	0.000131992
VAMP4	1q24.3	-0.337876	3.97971e-06	0.000132895
RBM18	9q33.2	-0.337482	4.09057e-06	0.000135697
NRIP3	11p15.4	-0.337273	4.15048e-06	0.000137312
UBA2	19q13.11	-0.337246	4.15849e-06	0.000137312
MED21	12p11.23	-0.337241	4.15973e-06	0.000137312
PDCD10	3q26.1	-0.336965	4.24066e-06	0.000139298
MRPL3	3q22.1	-0.336839	4.27788e-06	0.000140292
THOC7	3p14.1	-0.336744	4.30648e-06	0.000140771
TPD52L1	6q22.31	-0.336703	4.3186e-06	0.000140939
KIF18A	11p14.1	-0.336646	4.3359e-06	0.000141274
GABPB1	15q21.2	-0.336439	4.39856e-06	0.000143085
ASNSD1	2q32.2	-0.336263	4.45287e-06	0.000143524
DNAH14	1q42.12	-0.336256	4.45484e-06	0.000143524
CYTOR	2p11.2	-0.335886	4.5708e-06	0.000146032
WTAP	6q25.3	-0.335871	4.57553e-06	0.000146032
TMEM251	14q32.12	-0.335467	4.7055e-06	0.000149212
NUF2	1q23.3	-0.335182	4.7993e-06	0.000150809
CCL3	17q12	-0.335177	4.80077e-06	0.000150809
GK	Xp21.2	-0.335152	4.80926e-06	0.00015084
CCNB1	5q13.2	-0.33506	4.8398e-06	0.000151559
SDHB	1p36.13	-0.335031	4.84978e-06	0.000151559
RMI1	9q21.32	-0.335016	4.85478e-06	0.000151559
ATP5MG	11q23.3	-0.334948	4.87769e-06	0.000152039
NDUFA4	7p21.3	-0.334916	4.88846e-06	0.000152139
ICE2	15q22.2	-0.33446	5.04467e-06	0.000156276
CRIPT	2p21	-0.334277	5.10876e-06	0.000158019
MTFR2	6q23.3	-0.334197	5.13733e-06	0.000158658
MMADHC	2q23.2	-0.334043	5.19188e-06	0.000159853
POLR2D	2q14.3	-0.333931	5.23238e-06	0.000160854
PHTF2	7q11.23-q21.11	-0.333796	5.28091e-06	0.000161852
PSMA5	1p13.3	-0.333422	5.41878e-06	0.000165824
SLC36A4	11q21	-0.333179	5.50989e-06	0.000167847
RAN	12q24.33	-0.333003	5.57714e-06	0.000169351
CENPS	1p36.22	-0.332984	5.58448e-06	0.000169351
TCEAL1	Xq22.2	-0.332927	5.60607e-06	0.000169495
BIRC5	17q25.3	-0.332192	5.89595e-06	0.000176144
TXN	9q31.3	-0.33196	5.9903e-06	0.000177907
TFB2M	1q44	-0.331884	6.02177e-06	0.000178578
OIP5-AS1	15q15.1	-0.330913	6.43426e-06	0.000188863
C1ORF131	1q42.2	-0.330735	6.51311e-06	0.000190622
NDUFB6	9p21.1	-0.330705	6.52634e-06	0.000190732
ERGIC2	12p11.22	-0.3299	6.89335e-06	0.000199719
SPPL2A	15q21.2	-0.3299	6.89335e-06	0.000199719
EVI2A	17q11.2	-0.329694	6.99064e-06	0.000202246
PRKACB	1p31.1	-0.329328	7.16636e-06	0.000205677
TOMM5	9p13.2	-0.329268	7.19536e-06	0.000205833
ORC6	16q11.2	-0.328615	7.5207e-06	0.00021339
FAM204A	10q26.11	-0.328605	7.52611e-06	0.00021339
NDUFAF5	20p12.1	-0.328602	7.52719e-06	0.00021339
ARL6	3q11.2	-0.328588	7.53478e-06	0.00021339
SDHAF3	7q21.3	-0.3285	7.57935e-06	0.000214297
MOB4	2q33.1	-0.328315	7.67475e-06	0.000216441
YIPF5	5q31.3	-0.328122	7.77576e-06	0.000218983
POC5	5q13.3	-0.327875	7.90634e-06	0.00022173
GON7	14q32.12	-0.327319	8.20779e-06	0.000228909
PDCD1LG2	9p24.1	-0.327294	8.22191e-06	0.000228985
FAM210A	18p11.21	-0.326975	8.40034e-06	0.000233309
COX7A2	6q14.1	-0.326602	8.61315e-06	0.000237271
C12ORF4	12p13.32	-0.326477	8.68604e-06	0.000237996
MRPL32	7p14.1	-0.326475	8.68728e-06	0.000237996
LYSMD2	15q21.2	-0.32637	8.74827e-06	0.000239341
SDC2	8q22.1	-0.326247	8.82099e-06	0.000240677
ETFA	15q24.2-q24.3	-0.326119	8.89681e-06	0.00024209
PRPS1	Xq22.3	-0.325904	9.02585e-06	0.000244939
CCNQ	Xq28	-0.325781	9.10075e-06	0.000246639
STAG3L4	7q11.21	-0.32563	9.19324e-06	0.000248391
MAGEH1	Xp11.21	-0.325615	9.2024e-06	0.000248391
UFD1	22q11.21	-0.325517	9.26286e-06	0.000249128
DNAJC25	9q31.3	-0.325511	9.26681e-06	0.000249128
SRP19	5q22.2	-0.325451	9.30381e-06	0.000249789
MSANTD3	9q31.1	-0.325343	9.37156e-06	0.000251273
SLC25A14	Xq26.1	-0.325021	9.57489e-06	0.000255703
CIP2A	3q13.13	-0.324862	9.67743e-06	0.000257758
YEATS4	12q15	-0.324772	9.73531e-06	0.000258615
VRK1	14q32.2	-0.324447	9.94892e-06	0.000262558
CKS1B	1q21.3	-0.324315	1.00367e-05	0.000264529
BAG2	6p12.1	-0.324262	1.00724e-05	0.00026512
PBK	8p21.1	-0.324217	1.01024e-05	0.000265563
PSMD10	Xq22.3	-0.323904	1.03148e-05	0.000270091
TIAL1	10q26.11	-0.323736	1.04308e-05	0.000272418
HAX1	1q21.3	-0.323702	1.04544e-05	0.000272681
RBMX	Xq26.3	-0.32336	1.0695e-05	0.000278151
SNX10	7p15.2	-0.323345	1.07056e-05	0.000278151
NUDCD2	5q34	-0.323304	1.07343e-05	0.000278539
PPT1	1p34.2	-0.323206	1.08043e-05	0.000279511
ACAT1	11q22.3	-0.323194	1.08134e-05	0.000279511
SAR1B	5q31.1	-0.322845	1.10665e-05	0.000285321
MRPL18	6q25.3	-0.322745	1.11401e-05	0.00028685
TNPO1	5q13.2	-0.3227	1.11731e-05	0.000286966
MRPL22	5q33.2	-0.322668	1.11967e-05	0.000287207
COP1	1q25.1-q25.2	-0.322455	1.13555e-05	0.00029054
DNAJB9	7q31.1|14q24.2-q24.3	-0.3223	1.14728e-05	0.000292797
DGKG	3q27.2-q27.3	-0.322249	1.15116e-05	0.000293415
ZBTB6	9q33.2	-0.321766	1.18848e-05	0.000302163
PSMD6	3p14.1	-0.321745	1.19016e-05	0.000302206
CD48	1q23.3	-0.321527	1.20732e-05	0.000305793
CCT2	12q15	-0.320838	1.26341e-05	0.000317999
C12ORF60	12p13.1-p12.3	-0.320798	1.26677e-05	0.000318448
FUNDC2	Xq28	-0.320725	1.27281e-05	0.00031917
PHF5A	22q13.2	-0.320657	1.27852e-05	0.000319805
JPX	Xq13.2	-0.320589	1.28426e-05	0.000320842
FBXO22	15q24.2	-0.32051	1.29092e-05	0.000321947
DIMT1	5q12.1	-0.320478	1.29363e-05	0.000321947
SNX3	6q21	-0.320402	1.30016e-05	0.000322593
RAP2A	13q32.1	-0.320393	1.30088e-05	0.000322593
OSER1	20q13.12	-0.320332	1.30617e-05	0.000323505
TBCA	5q14.1	-0.320312	1.30781e-05	0.000323514
PTTG1	5q33.3	-0.319555	1.37441e-05	0.000337914
PSMA6	14q13.2	-0.319523	1.37729e-05	0.000338208
HPF1	4q33	-0.318904	1.43421e-05	0.000349628
GTF2H3	12q24.31	-0.318851	1.43921e-05	0.000350421
C1ORF112	1q24.2	-0.318512	1.47135e-05	0.000356523
PRDM13	6q16.2	-0.318456	1.47676e-05	0.00035697
NAA20	20p11.23	-0.318438	1.47851e-05	0.00035697
TSN	2q14.3	-0.318014	1.51988e-05	0.000365258
ABHD10	3q13.2	-0.317689	1.55243e-05	0.00037048
PSMC6	14q22.1	-0.317448	1.5769e-05	0.000373558
KLHL7	7p15.3	-0.317357	1.5863e-05	0.000374903
GINS2	16q24.1	-0.31704	1.6193e-05	0.00038157
HSF2	6q22.31	-0.316857	1.63864e-05	0.000384117
DTL	1q32.3	-0.31604	1.72769e-05	0.000402647
ACOT13	6p22.3	-0.315623	1.77488e-05	0.000410794
SCOC	4q31.1	-0.315623	1.77488e-05	0.000410794
ACP1	2p25.3	-0.315595	1.77806e-05	0.000410941
PPP2CA	5q31.1	-0.315482	1.79105e-05	0.000411695
SPP1	4q22.1	-0.315419	1.79844e-05	0.000412453
RNFT1	17q23.1	-0.314389	1.92178e-05	0.000435776
GHITM	10q23.1	-0.313697	2.00903e-05	0.000454028
SKP1	5q31.1	-0.313384	2.04972e-05	0.000460437
C1ORF43	1q21.3	-0.313376	2.05083e-05	0.000460437
PSMA1	11p15.2	-0.313374	2.05111e-05	0.000460437
CCNH	5q14.3	-0.313218	2.07162e-05	0.00046358
COPB1	11p15.2	-0.313148	2.08095e-05	0.000465061
PHEX	Xp22.11	-0.312812	2.12618e-05	0.000474118
RPL39L	3q27.3	-0.312723	2.13836e-05	0.000476306
TIMM8A	Xq22.1	-0.312486	2.17087e-05	0.000481948
ATP5MC3	2q31.1	-0.312352	2.18953e-05	0.000485014
NUP37	12q23.2	-0.312282	2.19936e-05	0.000485793
MRPL15	8q11.23	-0.31211	2.22367e-05	0.000490426
BOD1	5q35.2	-0.311969	2.24367e-05	0.000494295
RARS2	6q15	-0.311935	2.24854e-05	0.000494354
RABEPK	9q33.3	-0.311933	2.24885e-05	0.000494354
SBSPON	8q21.11	-0.311786	2.26998e-05	0.00049737
ZCCHC17	1p35.2	-0.311667	2.28727e-05	0.00050007
ORC4	2q23.1	-0.311667	2.28727e-05	0.00050007
ATP6V0A2	12q24.31	-0.311303	2.34084e-05	0.000511225
ATG5	6q21	-0.311097	2.37174e-05	0.000515948
LSM5	7p14.3	-0.310848	2.40954e-05	0.000521704
MANEA	6q16.1	-0.310739	2.42619e-05	0.000524745
IMMP1L	11p13	-0.310559	2.45418e-05	0.00053023
NUDCD1	8q23.1	-0.31052	2.46015e-05	0.00053095
PHOSPHO2	2q31.1	-0.30979	2.57651e-05	0.000551137
RNF14	5q31.3	-0.309752	2.58275e-05	0.000551137
ERCC6L	Xq13.1	-0.309531	2.61913e-05	0.00055714
ING3	7q31.31	-0.30951	2.62265e-05	0.00055714
TRIM59	3q25.33	-0.309465	2.63007e-05	0.000558051
OTUD6B	8q21.3	-0.30942	2.6375e-05	0.000558526
SAP30	4q34.1	-0.309418	2.63785e-05	0.000558526
ADAMDEC1	8p21.2	-0.309335	2.65171e-05	0.000560357
UCHL1	4p13	-0.309295	2.65849e-05	0.000560537
GLMN	1p22.1	-0.308905	2.72459e-05	0.000572079
HPRT1	Xq26.2-q26.3	-0.308495	2.79599e-05	0.000585239
POLK	5q13.3	-0.308309	2.82874e-05	0.000589034
NDUFB5	3q26.33	-0.30822	2.84468e-05	0.000591741
RAD54B	8q22.1	-0.308184	2.85116e-05	0.000592477
TAF9	5q13.2	-0.308118	2.86301e-05	0.000593713
CTDSPL2	15q15.3-q21.1	-0.30808	2.86991e-05	0.000594532
CBX3	7p15.2	-0.307967	2.89032e-05	0.000598141
ZNF674	Xp11.3	-0.307937	2.89573e-05	0.000598141
PGK1	Xq21.1	-0.307933	2.8965e-05	0.000598141
MRPS23	17q22	-0.307918	2.89922e-05	0.000598141
EIF2B3	1p34.1	-0.307597	2.95828e-05	0.000608648
FASTKD1	2q31.1	-0.307575	2.96223e-05	0.000608648
PPIL1	6p21.2	-0.3074	2.99499e-05	0.000614337
PWP1	12q23.3	-0.307086	3.0545e-05	0.000625055
PSMB1	6q27	-0.306973	3.07614e-05	0.000628207
CAMLG	5q31.1	-0.306924	3.08558e-05	0.000629496
PCNP	3q12.3	-0.306797	3.11033e-05	0.000633902
NUS1	6q22.1	-0.306718	3.12568e-05	0.000636387
DLEU1	13q14.2-q14.3	-0.306507	3.16711e-05	0.000644171
MRPL54	19p13.3	-0.306403	3.18781e-05	0.000647727
RPAIN	17p13.2	-0.306363	3.19587e-05	0.00064871
ABCB10	1q42.13	-0.306107	3.24722e-05	0.000655827
PRDX1	1p34.1	-0.305939	3.28145e-05	0.000661413
MMGT1	Xq26.3	-0.305897	3.29017e-05	0.000662508
TMEM267	5p12	-0.305765	3.31733e-05	0.000667311
ZBED8	5q33.3	-0.305641	3.34294e-05	0.000671121
SOAT1	1q25.2	-0.305333	3.40777e-05	0.000683408
CLEC6A	12p13.31	-0.305098	3.4578e-05	0.000690052
TADA1	1q24.1	-0.304935	3.49313e-05	0.000695037
RFC2	7q11.23	-0.304824	3.51723e-05	0.00069914
MRPS22	3q23	-0.303822	3.74268e-05	0.000740301
PRDX6	1q25.1	-0.303775	3.75354e-05	0.00074172
SNRPGP15	19p13.12	-0.303733	3.76344e-05	0.000742947
TFEC	7q31.2	-0.303626	3.78828e-05	0.000747119
SELENOI	2p23.3	-0.303294	3.8668e-05	0.000760369
RAB32	6q24.3	-0.302445	4.07464e-05	0.000796572
KANSL2	12q13.11	-0.302366	4.09443e-05	0.000799436
CD300A	17q25.1	-0.302337	4.10195e-05	0.000799436
ABHD3	18q11.2	-0.302328	4.1041e-05	0.000799436
TCP1	6q25.3	-0.30223	4.12889e-05	0.000803278
BUB1	2q13	-0.302162	4.14622e-05	0.000804913
ZNF35	3p21.31	-0.302135	4.15328e-05	0.000804913
TDG	12q23.3	-0.302047	4.17562e-05	0.000807688
GTF2H2C	5q13.2	-0.301958	4.19862e-05	0.000811358
DIAPH2	Xq21.33	-0.301928	4.20632e-05	0.000812065
DERA	12p12.3	-0.301832	4.23114e-05	0.000813736
FTL	19q13.33	-0.301764	4.24887e-05	0.000815589
COPS8	2q37.3	-0.301658	4.27672e-05	0.000820153
GK3P	4q32.3	-0.301592	4.29407e-05	0.000822178
ATF1	12q13.12	-0.301539	4.30812e-05	0.000822178
CCL4	17q12	-0.301364	4.35448e-05	0.000827968
TMEM17	2p15	-0.300711	4.53225e-05	0.000856915
PMAIP1	18q21.32	-0.300694	4.53698e-05	0.000857004
AKR1A1	1p34.1	-0.300573	4.57076e-05	0.000860962
EIF3M	11p13	-0.300511	4.58804e-05	0.000863409
CHEK2	22q12.1	-0.300434	4.60957e-05	0.000865675
SUCNR1	3q25.1	-0.300413	4.61557e-05	0.000865675
UBE2B	5q31.1	-0.3004	4.61917e-05	0.000865675
LZIC	1p36.22	-0.300398	4.61977e-05	0.000865675
ENY2	8q23.1	-0.300392	4.62158e-05	0.000865675
SUCLG1	2p11.2	-0.300249	4.66201e-05	0.000870011
LY96	8q21.11	-0.300145	4.69179e-05	0.000874757
MRPS7	17q25.1	-0.300026	4.72604e-05	0.000879045
SDE2	1q42.12	-0.300019	4.72788e-05	0.000879045
CCL4L1	17q12	-0.299968	4.74263e-05	0.000880975
TOMM22	22q13.1	-0.299732	4.81145e-05	0.000891291
SMYD2	1q32.3	-0.299122	4.99374e-05	0.000920824
TCEAL8	Xq22.1	-0.298998	5.03136e-05	0.000926904
GTF2A2	15q22.2	-0.298983	5.03592e-05	0.000926904
ILF2	1q21.3	-0.298934	5.05093e-05	0.000928817
BTF3L4	1p32.3	-0.298881	5.06728e-05	0.000930969
C21ORF91	21q21.1	-0.298787	5.09619e-05	0.000934581
NTMT1	9q34.11	-0.298734	5.11269e-05	0.000936022
TMED2	12q24.31	-0.298732	5.11335e-05	0.000936022
NXT2	Xq23	-0.298685	5.12791e-05	0.000936983
TYW5	2q33.1	-0.298307	5.24714e-05	0.000955303
ITGB3BP	1p31.3	-0.298075	5.32144e-05	0.000966208
C18ORF21	18q12.2	-0.297953	5.36068e-05	0.000971707
EIF5	14q32.32	-0.297721	5.43648e-05	0.000984434
MRPL51	12p13.31	-0.29766	5.45682e-05	0.000987229
TOMM20	1q42.3	-0.297377	5.55101e-05	0.000998
MS4A6A	11q12.2	-0.297372	5.55244e-05	0.000998
VRK2	2p16.1	-0.297362	5.55601e-05	0.000998
TIMM44	19p13.2	-0.297183	5.61633e-05	0.00100654
ETFRF1	12p12.1	-0.297162	5.62355e-05	0.00100654
PIP4P2	8q21.3	-0.297081	5.65108e-05	0.00100878
BLOC1S6	15q21.1	-0.297021	5.67144e-05	0.00101152
PSMB4	1q21.3	-0.296906	5.7109e-05	0.00101675
CBR3	21q22.12	-0.296864	5.72558e-05	0.00101847
RINT1	7q22.3	-0.296821	5.7403e-05	0.00102018
ARL5A	2q23.3	-0.296749	5.7654e-05	0.00102284
STARD3NL	7p14.1	-0.296515	5.84731e-05	0.00103364
IFT20	17q11.2	-0.296487	5.85706e-05	0.00103364
OAZ1	19p13.3	-0.296328	5.91363e-05	0.0010427
DCTPP1	16p11.2	-0.296223	5.95086e-05	0.00104835
H2AFZ	4q23	-0.296034	6.01905e-05	0.00105748
NDUFA8	9q33.2	-0.295964	6.04451e-05	0.00106021
CLEC4A	12p13.31	-0.295923	6.05922e-05	0.00106084
MRPL58	17q25.1	-0.295781	6.11136e-05	0.00106729
VTA1	6q24.1-q24.2	-0.29557	6.18918e-05	0.00107901
BATF3	1q32.3	-0.295174	6.3379e-05	0.00110017
COPS2	15q21.1	-0.294977	6.41351e-05	0.00111138
CCNA2	4q27	-0.294877	6.45204e-05	0.00111614
MYNN	3q26.2	-0.294825	6.4718e-05	0.00111859
XPOT	12q14.2	-0.294802	6.48087e-05	0.0011192
METTL2A	17q23.2	-0.294749	6.50154e-05	0.00112181
PIR	Xp22.2	-0.294585	6.5656e-05	0.00113189
SACM1L	3p21.31	-0.294245	6.7006e-05	0.00115122
DESI2	1q44	-0.294191	6.72193e-05	0.0011539
CENPX	17q25.3	-0.294176	6.72791e-05	0.00115395
TAF1A	1q41	-0.294023	6.78974e-05	0.00116257
MAGOHB	12p13.2	-0.293887	6.84515e-05	0.00116908
PPP1R2B	5q33.3	-0.293804	6.87912e-05	0.00117363
COPS5	8q13.1	-0.293664	6.93698e-05	0.00118175
HAUS2	15q15.2	-0.293564	6.97845e-05	0.00118746
RCN2	15q24.3	-0.293542	6.98731e-05	0.00118746
SNRNP40	1p35.2	-0.293525	6.9944e-05	0.00118751
DMAC1	9p24.1	-0.293047	7.19662e-05	0.0012157
KBTBD8	3p14.1	-0.292953	7.23681e-05	0.00122019
MICB	6p21.33	-0.292942	7.24139e-05	0.00122019
TFRC	3q29	-0.292921	7.25055e-05	0.00122071
TEFM	17q11.2	-0.292744	7.32706e-05	0.00123051
RFC3	13q13.2	-0.292676	7.35676e-05	0.00123344
NPM1	5q35.1	-0.292644	7.37072e-05	0.00123475
CENPW	6q22.32	-0.292583	7.39778e-05	0.00123825
SEC11C	18q21.32	-0.292398	7.47952e-05	0.00124778
MLLT11	1q21.3	-0.292323	7.51264e-05	0.00125227
PPP1R8	1p35.3	-0.292181	7.57643e-05	0.00125978
SNHG15	7p13	-0.292078	7.62244e-05	0.0012643
SLC25A5	Xq24	-0.29203	7.64458e-05	0.00126692
LIN7A	12q21.31	-0.291993	7.66098e-05	0.0012686
RAB39A	11q22.3	-0.291949	7.68129e-05	0.00127092
GFM2	5q13.3	-0.291664	7.81207e-05	0.00128938
HSD11B1	1q32.2	-0.291332	7.96694e-05	0.00131064
UTP18	17q21.33	-0.291195	8.03131e-05	0.00132015
C9ORF85	9q21.13	-0.290657	8.29057e-05	0.00134988
LYRM7	5q23.3-q31.1	-0.290653	8.29265e-05	0.00134988
SLC35A3	1p21.2	-0.290334	8.45007e-05	0.00137262
TBCE	1q42.3	-0.290323	8.45537e-05	0.00137262
ZNF410	14q24.3	-0.290278	8.47764e-05	0.00137444
GPATCH2	1q41	-0.290063	8.58555e-05	0.00138747
CCDC58	3q21.1	-0.289742	8.74927e-05	0.00141053
SMS	Xp22.11	-0.289538	8.85487e-05	0.00142413
ANAPC5	12q24.31	-0.289465	8.89256e-05	0.00142696
INIP	9q32	-0.289463	8.89367e-05	0.00142696
COX20	1q44	-0.289361	8.94713e-05	0.00143325
BTG3	21q21.1	-0.289155	9.0561e-05	0.00144725
PARK7	1p36.23	-0.289106	9.08212e-05	0.00145026
ZBTB41	1q31.3	-0.288678	9.3125e-05	0.00148419
MAGT1	Xq21.1	-0.288657	9.32411e-05	0.00148419
IGFBPL1	9p13.1	-0.288574	9.36941e-05	0.00149022
GTPBP8	3q13.2	-0.288533	9.39168e-05	0.00149153
MRPL33	2p23.2	-0.288519	9.39986e-05	0.00149153
RBM34	1q42.3	-0.288519	9.39986e-05	0.00149153
POLR3F	20p11.23	-0.288374	9.47973e-05	0.00150066
RNF2	1q25.3	-0.28827	9.53767e-05	0.00150746
SEC61B	9q22.33	-0.288089	9.63897e-05	0.00152228
KATNBL1P6	6q24.3	-0.28805	9.66055e-05	0.00152449
GNPAT	1q42.2	-0.288027	9.67377e-05	0.00152538
RGS1	1q31.2	-0.287714	9.85194e-05	0.00154725
UXT	Xp11.23	-0.287689	9.86662e-05	0.00154725
TBC1D7	6p24.1	-0.287676	9.87397e-05	0.00154725
TREML3P	6p21.1	-0.287645	9.892e-05	0.00154888
C12ORF73	12q23.3	-0.287512	9.96871e-05	0.00155725
UNC50	2q11.2	-0.287416	0.000100245	0.00156475
UBE2E1	3p24.2	-0.287393	0.000100382	0.00156567
PTTG3P	8q13.1	-0.287374	0.000100494	0.00156621
NDUFV2	18p11.22	-0.287172	0.000101683	0.00157986
GPR65	14q31.3	-0.28691	0.000103243	0.00159916
NTPCR	1q42.2	-0.286759	0.000104154	0.00160994
AIMP2	7p22.1	-0.286674	0.00010467	0.00161481
GTF3A	13q12.2	-0.286663	0.000104735	0.00161481
PPIAL4C	1q21.2	-0.286614	0.000105033	0.00161753
RNASEH2A	19p13.13	-0.286608	0.000105072	0.00161753
NIPSNAP3A	9q31.1	-0.286018	0.000108726	0.00166734
PSAT1	9q21.2	-0.285993	0.000108887	0.00166734
C18ORF32	18q21.1	-0.285895	0.000109506	0.00167555
DPH3	3p25.1	-0.28558	0.000111521	0.0017012
ABHD13	13q33.3	-0.285552	0.0001117	0.00170219
EMG1	12p13.31	-0.285544	0.000111755	0.00170219
SMIM4	3p21.1	-0.285372	0.000112874	0.00171664
SLC35G1	10q23.33	-0.285301	0.000113333	0.00172165
KRR1	12q21.2	-0.285295	0.000113375	0.00172165
BCAS2	1p13.2	-0.285274	0.000113514	0.00172247
MIR155HG	-	-0.285067	0.000114876	0.00173763
CDCA7	2q31.1	-0.285044	0.000115031	0.00173763
GOLGA7	8p11.21	-0.285014	0.000115229	0.00173932
OSTM1	6q21	-0.284852	0.000116309	0.001753
PYROXD1	12p12.1	-0.284795	0.000116696	0.0017575
AKR1C1	10p15.1	-0.284735	0.000117097	0.00176223
SLC31A1	9q32	-0.284578	0.000118165	0.00177168
RBP7	1p36.22	-0.284542	0.000118412	0.00177274
GPR34	Xp11.4	-0.284499	0.000118702	0.00177577
SAMSN1	21q11.2	-0.284367	0.000119608	0.00178666
TMEM14A	6p12.2	-0.284265	0.000120313	0.00179454
PLOD2	3q24	-0.284191	0.00012083	0.00180091
ZCCHC9	5q14.1	-0.283805	0.000123536	0.00182839
SGO2	2q33.1	-0.283774	0.000123763	0.00182839
SNAPIN	1q21.3	-0.28372	0.000124142	0.00183264
CEP57L1	6q21	-0.283669	0.000124506	0.00183645
SRGN	10q22.1	-0.283659	0.000124582	0.00183645
NDUFA6	22q13.2	-0.283591	0.000125071	0.0018423
COQ5	12q24.31	-0.283499	0.000125729	0.00185065
GCLM	1p22.1	-0.283416	0.00012633	0.00185452
PSMB6	17p13.2	-0.28341	0.000126376	0.00185452
TIMM21	18q22.3	-0.283403	0.000126422	0.00185452
SMIM7	19p13.11	-0.283363	0.000126716	0.00185702
MRPL13	8q24.12	-0.282991	0.00012945	0.00189433
GINS3	16q21	-0.282929	0.000129908	0.00189828
ASNS	7q21.3	-0.282769	0.000131101	0.00191293
MRS2	6p22.3	-0.282348	0.000134298	0.00195252
ATP5PB	1p13.2	-0.282322	0.000134495	0.00195373
RACGAP1	12q13.12	-0.282312	0.000134576	0.00195373
CBWD1	9p24.3	-0.282295	0.000134707	0.00195423
ARV1	1q42.2	-0.282237	0.00013515	0.00195833
NIFK	2q14.3	-0.28222	0.000135282	0.00195833
SUMO2	17q25.1	-0.282167	0.000135693	0.00196147
GAS5	1q25.1	-0.282144	0.000135875	0.00196268
DUT	15q21.1	-0.282105	0.000136172	0.00196504
MAP3K15	Xp22.12	-0.282097	0.000136234	0.00196504
FH	1q43	-0.282054	0.00013657	0.00196849
CNKSR2	Xp22.12	-0.281981	0.000137141	0.001973
RAP2C	Xq26.2	-0.281973	0.000137202	0.001973
CNBP	3q21.3	-0.281956	0.000137335	0.001973
MTRF1L	6q25.2	-0.281927	0.000137569	0.001973
CDK4	12q14.1	-0.28188	0.000137937	0.00197686
PSMC2	7q22.1	-0.281727	0.000139147	0.00198996
ATP6V1G1	9q32	-0.281682	0.000139502	0.00199362
NKAPD1	11q23.1	-0.281595	0.000140198	0.00200134
DIRAS2	9q22.2	-0.281589	0.000140241	0.00200134
SELENOF	1p22.3	-0.281497	0.000140982	0.00201049
FBXO9	6p12.1	-0.281335	0.000142286	0.00202173
C14ORF119	14q11.2	-0.281286	0.000142683	0.00202329
MRPL39	21q21.3	-0.281212	0.000143289	0.00202887
SMC4	3q25.33	-0.281188	0.00014348	0.00202887
MELK	9p13.2	-0.281005	0.000144982	0.00204579
LIN52	14q24.3	-0.28098	0.000145192	0.0020459
EID3	12q23.3	-0.280833	0.000146409	0.00205978
UBE2W	8q21.11	-0.28071	0.000147439	0.00207032
WASF1	6q21	-0.280422	0.000149863	0.00209559
THEMIS	6q22.33	-0.280386	0.000150171	0.00209843
ELP6	3p21.31	-0.280154	0.000152159	0.00212205
CCNB1IP1	14q11.2	-0.280052	0.000153042	0.00213168
MICU3	8p22	-0.280048	0.000153079	0.00213168
TMEM126A	11q14.1	-0.280014	0.000153375	0.00213432
C9ORF40	9q21.13	-0.279854	0.000154767	0.00215072
DNA2	10q21.3	-0.279712	0.000156021	0.00216516
CHORDC1	11q14.3	-0.27962	0.000156831	0.0021719
TMEM39A	3q13.33	-0.279597	0.000157039	0.00217329
FAM169A	5q13.3	-0.279533	0.000157607	0.00217815
PPP3R1	2p14	-0.279277	0.000159898	0.00220668
COMMD10	5q23.1	-0.279277	0.000159898	0.00220668
DAP3	1q22	-0.279212	0.000160495	0.00220897
AMZ2	17q24.2	-0.279194	0.000160649	0.00220958
TBK1	12q14.2	-0.279169	0.000160881	0.00221126
TWSG1	18p11.22	-0.279041	0.000162045	0.00222199
MOCS2	5q11.2	-0.278992	0.000162493	0.00222582
ARL14EP	11p14.1	-0.278973	0.000162668	0.00222671
IGSF6	16p12.2	-0.278824	0.000164041	0.00224245
NDUFAF2	5q12.1	-0.278728	0.000164929	0.00224983
GTF2E1	3q13.33	-0.278682	0.000165365	0.00225138
NSMCE3	15q13.1	-0.278488	0.000167179	0.00227075
TOR1AIP1	1q25.2	-0.278482	0.000167239	0.00227075
SDHC	1q23.3	-0.278311	0.00016885	0.00228953
TIA1	2p13.3	-0.278263	0.000169315	0.0022943
ME2	18q21.2	-0.278226	0.00016966	0.00229616
ELOC	8q21.11	-0.278194	0.000169965	0.00229847
SLC35G2	3q22.3	-0.278162	0.000170271	0.00230106
SARNP	12q13.2	-0.278105	0.000170822	0.00230695
MRPS15	1p34.3	-0.278088	0.000170986	0.00230762
RNF138	18q12.1	-0.278065	0.000171211	0.00230867
PCNA	20p12.3	-0.277982	0.000172011	0.00231526
SUV39H2	10p13	-0.277909	0.000172712	0.00232159
ZNF101	19p13.11	-0.277897	0.000172836	0.0023217
KIAA1191	5q35.2	-0.277767	0.000174101	0.00233558
ALG5	13q13.3	-0.27766	0.000175145	0.00234361
ORC5	7q22.1-q22.2	-0.277607	0.000175668	0.00234635
ILKAP	2q37.3	-0.277458	0.000177143	0.00236222
ORMDL1	2q32.2	-0.277428	0.000177439	0.00236304
MORF4L1	15q25.1	-0.277396	0.000177757	0.00236571
ATP6V0B	1p34.1	-0.277369	0.000178033	0.00236782
MTMR6	13q12.13	-0.277252	0.000179205	0.0023787
NUP88	17p13.2	-0.277205	0.000179676	0.00238337
TPRKB	2p13.1	-0.277169	0.000180041	0.00238664
SSR3	3q25.31	-0.276977	0.000181983	0.00240921
DTD2	14q12	-0.276773	0.000184076	0.00243082
LARP1B	4q28.2	-0.276771	0.000184098	0.00243082
DNTTIP2	1p22.1	-0.27656	0.00018628	0.00245465
GTF2B	1p22.2	-0.276345	0.000188531	0.00247474
COX11	17q22	-0.276186	0.000190219	0.00248717
RPL35	9q33.3	-0.276158	0.000190513	0.0024894
EIF4A1	17p13.1	-0.276099	0.000191147	0.00249402
MOSPD1	Xq26.3	-0.276067	0.000191488	0.00249405
EXOSC2	9q34.12	-0.275975	0.000192468	0.0025052
SUV39H1	Xp11.23	-0.27553	0.000197299	0.00255486
EMC7	15q14	-0.275509	0.000197533	0.00255625
FAM126A	7p15.3	-0.275484	0.000197814	0.00255824
ZNF674-AS1	Xp11.3	-0.275435	0.000198354	0.00256358
SC5D	11q23.3-q24.1	-0.275364	0.000199131	0.00257032
NKIRAS1	3p24.2	-0.274907	0.000204262	0.0026298
THAP5	7q31.1	-0.274849	0.000204915	0.00263609
TTC1	5q33.3	-0.274841	0.000205012	0.00263609
PDHX	11p13	-0.274822	0.00020523	0.00263721
AMD1	6q21	-0.274562	0.000208209	0.00267208
CENPU	4q35.1	-0.274513	0.000208775	0.00267688
HMGN4	6p22.2	-0.274507	0.000208849	0.00267688
ECT2	3q26.31	-0.274292	0.000211353	0.00270381
PPP1CC	12q24.11	-0.274249	0.000211852	0.00270848
MPLKIP	7p14.1	-0.274215	0.000212252	0.00270895
PRPSAP2	17p11.2	-0.274207	0.000212352	0.00270895
STK17A	7p13	-0.2742	0.000212427	0.00270895
MIR4435-2HG	2q13	-0.274031	0.000214426	0.0027327
C17ORF75	17q11.2	-0.273964	0.000215224	0.00273942
SLC30A5	5q13.1-q13.2	-0.273909	0.000215885	0.002745
SNAPC3	9p22.3	-0.27386	0.00021647	0.00274802
MC4R	18q21.32	-0.273851	0.000216583	0.00274802
FPGT	1p31.1	-0.273752	0.000217774	0.00276139
KRCC1	2p11.2	-0.273724	0.000218107	0.00276388
MRPL17	11p15.4	-0.273669	0.000218776	0.00276919
SLC25A36	3q23	-0.273558	0.000220118	0.00278411
HHEX	10q23.33	-0.273509	0.000220714	0.0027899
PSTPIP2	18q21.1|tdb7990	-0.273403	0.000222016	0.00280283
TMCO1	1q24.1	-0.273347	0.000222695	0.00280964
MKKS	20p12.2	-0.273211	0.000224376	0.00282554
GNA13	17q24.1	-0.273194	0.000224587	0.00282643
ARF4	3p14.3	-0.273028	0.000226653	0.00284887
HSD17B7	1q23.3	-0.272979	0.000227266	0.00285479
PRELID3B	20q13.32	-0.272815	0.000229328	0.00287342
CD58	1p13.1	-0.272741	0.000230271	0.00288176
VMP1	17q23.1	-0.272703	0.000230758	0.00288605
HEXB	5q13.3	-0.272605	0.000232005	0.00289985
RAB6C	2q21.1	-0.272573	0.000232414	0.00290315
TMEM263	12q23.3	-0.272483	0.00023356	0.00291566
TWISTNB	7p21.1	-0.272371	0.000235014	0.00292837
EID1	15q21.1	-0.272311	0.000235786	0.00293617
ELP5	17p13.1	-0.272277	0.000236228	0.00293622
CTSC	11q14.2	-0.272277	0.000236228	0.00293622
SNRNP27	2p13.3	-0.27209	0.000238673	0.00296478
FECH	18q21.31	-0.271913	0.000241	0.00299185
CENPI	Xq22.1	-0.271877	0.000241479	0.00299595
ATP6V0E1	5q35.1	-0.271732	0.000243405	0.00301057
MRPS36	5q13.2	-0.271613	0.000245002	0.00302475
CD80	3q13.33	-0.2716	0.000245174	0.00302501
LYSMD1	1q21.3	-0.271541	0.000245976	0.0030312
CGRRF1	14q22.2	-0.271471	0.000246926	0.00303918
CCDC126	7p15.3	-0.271458	0.000247098	0.00303945
UBE2D2	5q31.2	-0.27143	0.000247474	0.00304176
NDUFB1	14q32.12	-0.271422	0.000247589	0.00304176
ACYP1	14q24.3	-0.271294	0.000249328	0.00305852
CORO1C	12q24.11	-0.271292	0.000249357	0.00305852
CD300LF	17q25.1	-0.271288	0.000249413	0.00305852
CD244	1q23.3	-0.271277	0.00024956	0.00305852
DCK	4q13.3	-0.27113	0.000251576	0.00307947
CREG1	1q24.2	-0.271073	0.000252368	0.00308578
PNPT1	2p16.1	-0.27107	0.000252398	0.00308578
EEF1B2	2q33.3	-0.270983	0.000253606	0.00309679
UQCRQ	5q31.1	-0.270922	0.000254464	0.00310495
MAP2	2q34	-0.270913	0.000254582	0.00310495
BLZF1	1q24.2	-0.270822	0.00025586	0.00311864
LRRC40	1p31.1	-0.270656	0.000258192	0.00314276
UBE2Q2	15q24.2	-0.270636	0.000258463	0.00314276
MICU2	13q12.11	-0.270481	0.000260666	0.00316382
USP33	1p31.1	-0.270345	0.000262612	0.00318168
MPHOSPH9	12q24.31	-0.270051	0.000266854	0.00322593
METTL9	16p12.2	-0.269945	0.000268406	0.0032363
MRPS30	5p12	-0.269349	0.000277257	0.00332906
API5	11p12	-0.269321	0.000277674	0.00333209
ZUP1	6q22.1	-0.268996	0.000282631	0.00338949
RGS18	1q31.2	-0.268985	0.000282794	0.00338949
PDZD11	Xq13.1	-0.268934	0.00028358	0.00339643
PSPH	7p11.2	-0.268926	0.000283711	0.00339643
NDUFA11	19p13.3	-0.268864	0.000284663	0.00340581
SGK3	8q13.1	-0.268519	0.000290036	0.00345982
TFAM	10q21.1	-0.268481	0.000290639	0.00346496
GIN1	5q21.1	-0.268451	0.000291109	0.0034676
PSMD12	17q24.2	-0.26844	0.000291277	0.0034676
ARMT1	6q25.1	-0.268385	0.000292151	0.00347106
EIF5AL1	10q22.3	-0.268366	0.000292455	0.00347221
PIMREG	17p13.2	-0.268147	0.000295947	0.00350334
THUMPD2	2p22.1|2p22-p21	-0.268111	0.000296527	0.00350815
TMEFF1	9q31.1	-0.268021	0.000297965	0.00351895
CRBN	3p26.2	-0.268	0.000298308	0.00352094
CDC73	1q31.2	-0.267972	0.000298755	0.00352415
FDX1	11q22.3	-0.267857	0.000300617	0.00353783
PEX3	6q24.2	-0.267804	0.000301483	0.00354385
TTK	6q14.1	-0.267711	0.000303013	0.00355356
RHOH	4p14	-0.267651	0.00030399	0.00356295
RAB33B	4q31.1	-0.26747	0.000306974	0.00358749
EIF3E	8q23.1	-0.267453	0.000307257	0.00358827
BCL2A1	15q25.1	-0.267445	0.000307398	0.00358827
TRMT1L	1q25.3	-0.267321	0.000309453	0.00361016
COA5	2q11.2	-0.26713	0.000312666	0.00363711
COX7A2L	2p21	-0.266855	0.000317326	0.00367898
HSPE1	2q33.1	-0.266842	0.000317544	0.00367898
TXNL4B	16q22.2	-0.266813	0.000318054	0.00368277
SGO1	3p24.3	-0.266779	0.000318638	0.00368741
METTL5	2q31.1	-0.26657	0.000322235	0.00372261
SF3B5	6q24.2	-0.266559	0.000322419	0.00372261
OSBPL8	12q21.2	-0.266532	0.000322899	0.00372602
C5ORF15	5q31.1	-0.266515	0.000323195	0.0037273
DYNLT1	6q25.3	-0.266413	0.000324976	0.0037414
TGDS	13q32.1	-0.266385	0.000325459	0.00374483
RAD1	5p13.2	-0.266264	0.000327588	0.00376717
METTL4	18p11.32	-0.266164	0.000329353	0.00377669
GZMA	5q11.2	-0.266164	0.000329353	0.00377669
2018-09-07	7p14.2	-0.265906	0.000333938	0.00381622
IFI27L1	14q32.12	-0.265862	0.00033474	0.00382105
GSKIP	14q32.2	-0.26577	0.000336387	0.00383767
FKBP3	14q21.2	-0.265698	0.000337695	0.00385041
SNAP23	15q15.1-q15.2	-0.265676	0.000338081	0.00385263
ZC3H8	2q14.1	-0.265666	0.000338274	0.00385264
TMBIM4	12q14.3	-0.265653	0.000338505	0.0038531
ABHD5	3p21.33	-0.26561	0.000339278	0.00385537
UBLCP1	5q33.3	-0.265591	0.000339627	0.00385676
COX5A	15q24.2	-0.265419	0.000342778	0.00388418
CCL3L1	17q21.1	-0.265219	0.000346469	0.00391632
TMEM14B	6p24.2	-0.265055	0.00034952	0.00394241
NEK7	1q31.3	-0.265047	0.000349679	0.00394241
PCMT1	6q25.1	-0.265025	0.000350077	0.00394469
TUBE1	6q21	-0.265004	0.000350476	0.00394477
FBXO43	8q22.2	-0.264932	0.000351835	0.00395784
TMX2	11q12.1	-0.264802	0.000354284	0.00397873
TCEAL9	Xq22.2	-0.264617	0.000357805	0.0040071
OXNAD1	3p25.1-p24.3	-0.264551	0.000359067	0.00401859
SMIM11A	21q22.11-q22.12	-0.264366	0.000362633	0.00404007
NR1H3	11p11.2	-0.264317	0.00036358	0.00404301
SLC25A33	1p36.22	-0.264276	0.000364365	0.00404301
LPAR1	9q31.3	-0.264244	0.000364986	0.00404301
MRPL47	3q26.33	-0.264208	0.000365691	0.00404813
LRRTM2	5q31.2	-0.264186	0.000366134	0.00404858
CKAP2	13q14.3	-0.264104	0.000367729	0.00406045
LILRA5	19q13.42	-0.2641	0.000367812	0.00406045
KPNA2	17q24.2	-0.264012	0.000369526	0.00407714
NDUFA12	12q22	-0.263993	0.000369903	0.00407906
VSIG4	Xq12	-0.263878	0.000372174	0.00409961
CREM	10p11.21	-0.263866	0.000372427	0.00410016
RBX1	22q13.2	-0.263825	0.000373229	0.00410675
NAA10	Xq28	-0.263606	0.000377608	0.00414548
PSMB7	9q33.3	-0.263598	0.000377779	0.00414548
MS4A4A	11q12.2	-0.263302	0.000383765	0.00419745
RHEB	7q36.1	-0.263138	0.000387119	0.00422276
ATG3	3q13.2	-0.263115	0.000387601	0.00422334
RPS7	2p25.3	-0.263032	0.000389312	0.00423607
NAXE	1q22	-0.262993	0.000390104	0.00424143
CCZ1	7p22.1	-0.262906	0.000391914	0.00425881
RPA2	1p35.3	-0.262798	0.000394176	0.00427417
PIGC	1q24.3	-0.262785	0.000394443	0.00427476
SRXN1	20p13	-0.262755	0.000395066	0.00427921
RRM2	2p25.1	-0.262744	0.000395289	0.00427933
PRKAG1	12q13.12	-0.262651	0.000397256	0.0042983
MPC1	6q27	-0.262623	0.000397838	0.0043023
SLC7A11	4q28.3	-0.262059	0.000409891	0.00439721
HMBS	11q23.3	-0.261989	0.000411416	0.00441122
THAP1	8p11.21	-0.261936	0.000412574	0.00441658
RPE	2q34	-0.261819	0.000415133	0.00443839
DNAJC8	1p35.3	-0.261812	0.000415273	0.00443839
NAE1	16q22.1	-0.261591	0.000420153	0.00447867
IDH3A	15q25.1	-0.261504	0.000422092	0.0044922
POLR3G	5q14.3	-0.26147	0.00042285	0.0044979
SAT2	17p13.1	-0.261429	0.000423753	0.00450274
MDH1	2p15	-0.261397	0.000424467	0.00450795
CDK8	13q12.13	-0.261331	0.000425946	0.00451889
LINC-PINT	7q32.3	-0.261202	0.00042887	0.00454512
HLA-DMB	6p21.32	-0.261108	0.000430991	0.00456039
CHMP5	9p13.3	-0.260944	0.000434725	0.00459026
CLIP4	2p23.2	-0.260927	0.000435115	0.00459197
DENR	12q24.31	-0.260908	0.000435554	0.00459419
PRPF39	14q21.2	-0.260863	0.000436579	0.00460019
LYRM1	16p12.3	-0.260848	0.000436921	0.00460139
TTLL7	1p31.1	-0.260821	0.000437558	0.00460499
CA8	8q12.1	-0.260693	0.000440503	0.00462911
UHRF1BP1L	12q23.1	-0.260685	0.000440703	0.00462911
METAP2	12q22	-0.26054	0.000444069	0.00464749
KLRD1	12p13.2	-0.260514	0.000444665	0.00464822
CDC26	9q32	-0.260436	0.000446508	0.00466332
SSBP1	7q34	-0.260368	0.000448108	0.00467518
TMED7	5q22.3	-0.260253	0.00045082	0.00469375
TMEM116	12q24.12-q24.13	-0.260012	0.000456544	0.00474843
NECAP1	12p13.31	-0.259906	0.000459098	0.00477253
GNB4	3q26.33	-0.259782	0.000462077	0.00480103
TM2D1	1p31.3	-0.25967	0.000464816	0.0048245
KCNE2	21q22.11	-0.259655	0.000465178	0.00482578
FCER1G	1q23.3	-0.259599	0.000466528	0.00483729
PDCD2	6q27	-0.25955	0.000467725	0.0048472
UTP11	1p34.3	-0.259508	0.000468768	0.00485302
CTAGE10P	13q14.2	-0.259494	0.0004691	0.00485395
MITD1	2q11.2	-0.259459	0.00046997	0.00485797
TPM3	1q21.3	-0.259442	0.000470389	0.0048598
PLGRKT	9p24.1	-0.25941	0.000471176	0.00486543
PLSCR1	3q24	-0.259236	0.000475496	0.00488998
CREB3	9p13.3	-0.259136	0.000477988	0.00490809
2018-03-07	2q24.2	-0.259112	0.000478573	0.00491159
PRKRA	2q31.2	-0.259074	0.000479532	0.00491642
CDKL3	5q31.1	-0.258904	0.000483815	0.00495026
SREK1IP1	5q12.3	-0.258891	0.000484138	0.00495104
IL18RAP	2q12.1	-0.258661	0.00048998	0.00500316
GGPS1	1q42.3	-0.258525	0.000493472	0.00502862
KCNT2	1q31.3	-0.258457	0.000495227	0.0050414
ANGEL2	1q32.3	-0.258361	0.000497705	0.00505895
SLC2A12	6q23.2	-0.258284	0.000499695	0.0050715
EXOC6	10q23.33	-0.258238	0.000500915	0.00508133
ODC1	2p25.1	-0.258138	0.000503531	0.00509758
GSTM3	1p13.3	-0.258121	0.000503977	0.00509867
SLC35F5	2q14.1	-0.257969	0.000507955	0.00512691
HSPB11	1p32.3	-0.257795	0.000512586	0.00515812
PLAA	9p21.2	-0.257776	0.000513097	0.00515812
DLEU2	13q14.2	-0.257721	0.000514574	0.00516295
NDUFB4	3q13.33	-0.257621	0.000517256	0.00517924
ESCO2	8p21.1	-0.257393	0.000523408	0.00522958
CHMP2B	3p11.2	-0.257386	0.000523582	0.00522958
AKR1B10	7q33	-0.257338	0.000524913	0.00523541
PFDN5	12q13.13	-0.257223	0.000528052	0.00525599
CALM2	2p21	-0.257108	0.000531208	0.00527957
CHCHD2	7p11.2	-0.25698	0.000534736	0.00530939
LNPK	2q31.1	-0.256723	0.000541915	0.00537537
CLEC2D	12p13.31	-0.256682	0.000543051	0.00538398
RIT1	1q22	-0.256637	0.000544308	0.00539379
GGH	8q12.3	-0.256503	0.000548097	0.00541269
PSMG1	21q22.2	-0.25644	0.000549909	0.00542587
SNHG29	17p11.2	-0.256386	0.000551424	0.00543223
GSAP	7q11.23	-0.256363	0.000552092	0.00543615
MAT2B	5q34	-0.25632	0.000553308	0.00544074
NDUFB11	Xp11.3	-0.256318	0.000553369	0.00544074
RPS3A	4q31.3	-0.256297	0.000553978	0.00544407
LOC727896	18p11.31	-0.256271	0.000554709	0.0054486
WDR66	12q24.31	-0.256259	0.000555075	0.00544953
RBBP7	Xp22.2	-0.256206	0.000556603	0.00545921
TMED5	1p22.1	-0.256157	0.000558012	0.00547037
CCL8	17q12	-0.255993	0.000562754	0.0055133
ANKRA2	5q13.2	-0.255986	0.000562939	0.0055133
S100PBP	1p35.1	-0.255842	0.000567158	0.00554384
SLC35A5	3q13.2	-0.255791	0.000568655	0.00555576
POLR2C	16q21	-0.255676	0.000572034	0.00557796
MCOLN2	1p22.3	-0.255542	0.000576001	0.00560849
TMX4	20p12.3	-0.25532	0.000582604	0.00565464
MRPL35	2p11.2	-0.255239	0.000585034	0.00566903
CASP5	11q22.3	-0.255154	0.000587619	0.00568861
MFSD14A	1p21.2	-0.255125	0.000588503	0.00569169
PIAS2	18q21.1	-0.255125	0.000588503	0.00569169
NSMCE2	8q24.13	-0.255082	0.000589793	0.00570143
MCMBP	10q26.11	-0.254914	0.000594913	0.00574265
NPL	1q25.3	-0.254901	0.000595304	0.00574367
NIT2	3q12.2	-0.254811	0.000598073	0.00576096
RNF217-AS1	6q22.31	-0.254734	0.000600431	0.00577929
CLIC4	1p36.11	-0.254503	0.000607595	0.0058303
FAM118B	11q24.2	-0.254414	0.000610388	0.00584608
MSANTD4	11q22.3	-0.254399	0.000610854	0.00584608
H2AFY	5q31.1	-0.254388	0.000611188	0.0058465
RPAP3	12q13.11	-0.254316	0.00061346	0.00586266
AIF1	6p21.33	-0.254265	0.000615068	0.00587246
PRDX2	19p13.13	-0.254254	0.000615404	0.00587288
RPP14	3p14.3	-0.254182	0.00061769	0.00588826
PCGF6	10q24.33	-0.254152	0.000618634	0.00588975
USP14	18p11.32	-0.254116	0.000619782	0.0058951
ADCY10	1q24.2	-0.254077	0.000621025	0.00590259
ENTHD1	22q13.1	-0.254073	0.000621155	0.00590259
DLGAP1-AS1	18p11.31	-0.254061	0.000621541	0.00590347
ANXA5	4q27	-0.254003	0.000623373	0.00591808
2018-09-10	2q13	-0.253973	0.000624325	0.00592153
EPS8	12p12.3	-0.253933	0.000625619	0.00592822
CAMK1	3p25.3	-0.253897	0.000626779	0.00593362
MRPS35	12p11.22	-0.253714	0.000632676	0.00598383
INTS13	12p11.23	-0.253563	0.000637584	0.00601893
MRPL30	2q11.2	-0.253356	0.000644345	0.0060605
TLR8	Xp22.2	-0.25335	0.000644555	0.0060605
EBP	Xp11.23	-0.253305	0.000646028	0.00606868
TTC9C	11q12.3	-0.253301	0.000646168	0.00606868
GEMIN6	2p22.1	-0.253256	0.000647645	0.00607971
PTDSS1	8q22.1	-0.253233	0.000648419	0.00608414
ATP5MPL	14q32.33	-0.25301	0.000655856	0.00614819
LYRM2	6q15	-0.252914	0.000659067	0.00616108
NT5C3A	7p14.3	-0.252897	0.000659639	0.00616357
IER3IP1	18q21.1	-0.252863	0.000660785	0.00617141
DDX39A	19p13.12	-0.252814	0.000662436	0.0061811
PPP1R2	3q29	-0.252803	0.000662795	0.00618159
SS18L2	3p22.1	-0.252769	0.000663946	0.00618659
PSMD13	11p15.5	-0.252671	0.000667266	0.00620671
CLEC4E	12p13.31	-0.252624	0.000668859	0.00621798
GEMIN2	14q21.1	-0.252552	0.000671328	0.00623366
EIF4A2	3q27.3	-0.252339	0.000678639	0.00629147
ZNRF2	7p14.3	-0.25229	0.000680331	0.00630425
TXNDC15	5q31.1	-0.252186	0.000683948	0.00633195
RPF2	6q21	-0.252067	0.000688104	0.00636693
CHM	Xq21.2	-0.25192	0.000693256	0.0063965
ATF4	22q13.1	-0.251916	0.000693406	0.0063965
HYLS1	11q24.2	-0.251863	0.000695282	0.00640448
C1ORF54	1q21.2	-0.25169	0.000701393	0.00645475
SNX11	17q21.32	-0.251673	0.000701999	0.00645475
ATP5PO	21q22.11	-0.251667	0.000702226	0.00645475
STXBP5L	3q13.33	-0.25166	0.000702461	0.00645475
CCDC169	13q13.3	-0.251655	0.000702662	0.00645475
SUPT4H1	17q22	-0.25155	0.000706408	0.00647873
NUSAP1	15q15.1	-0.251546	0.00070656	0.00647873
RAD18	3p25.3	-0.251352	0.000713531	0.00653075
PPEF1	Xp22.13	-0.251307	0.000715148	0.00653664
FAM222A-AS1	12q24.11	-0.251281	0.000716091	0.00654229
SLAMF7	1q23.3	-0.25122	0.000718316	0.00655667
DUSP12	1q23.3	-0.251124	0.000721808	0.00658556
LARP4	12q13.12	-0.251043	0.000724769	0.00660958
GZMB	14q12	-0.250726	0.000736486	0.00670429
STOML2	9p13.3	-0.250686	0.000737993	0.00671497
RBM48	7q21.2	-0.250637	0.000739821	0.00672321
CCDC51	3p21.31	-0.250601	0.000741174	0.00672785
CEP78	9q21.2	-0.250594	0.000741413	0.00672785
BUB3	10q26.13	-0.250565	0.00074253	0.00673264
TARS	5p13.3	-0.250563	0.00074261	0.00673264
BET1	7q21.3	-0.250548	0.000743169	0.00673468
PSMG3	7p22.3	-0.250537	0.000743568	0.00673526
KATNBL1	15q14	-0.250492	0.000745249	0.00674745
MEMO1	2p22.3	-0.250358	0.00075031	0.00678704
UMPS	3q21.2	-0.250316	0.000751923	0.00679566
NCAPG	4p15.31	-0.250284	0.000753136	0.00680356
GTF2H1	11p15.1	-0.250258	0.000754107	0.00680928
TRUB1	10q25.3	-0.250228	0.000755241	0.00681646
ERCC8	5q12.1	-0.25012	0.000759386	0.00684774
SCML2	Xp22.13	-0.250094	0.000760365	0.00685349
AKIP1	11p15.4	-0.250058	0.000761753	0.00686293
CMSS1	3q12.1	-0.250048	0.000762162	0.00686355
COQ10B	2q33.1	-0.250009	0.000763635	0.00687374
PTTG2	4p14	-0.249997	0.000764111	0.00687495
MPHOSPH6	16q23.3	-0.249797	0.000771866	0.00693234
NUP35	2q32.1	-0.249765	0.000773108	0.00693695
TBCCD1	3q27.3	-0.249739	0.000774103	0.00693695
UBXN2A	2p23.3	-0.249456	0.000785206	0.0070146
CLEC12A	12p13.31	-0.249445	0.000785627	0.00701525
DNAJC5B	8q13.1	-0.249414	0.000786889	0.00702029
BMT2	7q31.1	-0.249314	0.000790855	0.0070432
GULP1	2q32.1-q32.2	-0.249279	0.00079221	0.00705214
ERLEC1	2p16.2	-0.249269	0.000792634	0.00705279
CDC7	1p22.1	-0.249128	0.000798246	0.00709646
PPP2R5A	1q32.3	-0.249099	0.000799442	0.00710395
MYL5	4p16.3	-0.249079	0.000800211	0.00710765
ZCRB1	12q12	-0.24902	0.000802609	0.00712581
RNF115	1q21.1	-0.248905	0.000807251	0.00715909
SKA3	13q12.11	-0.248901	0.000807424	0.00715909
GINS1	20p11.21	-0.248618	0.000818966	0.00724548
SLC25A40	7q21.12	-0.248594	0.000819928	0.00724989
SUMO1	2q33.1	-0.248552	0.000821678	0.00725672
CCL26	7q11.23	-0.248526	0.00082273	0.00725964
EXOSC3	9p13.2	-0.248477	0.00082475	0.00726791
ZMYM1	1p34.3	-0.248296	0.000832255	0.00732747
PPP1CB	2p23.2	-0.248294	0.000832344	0.00732747
DCTN3	9p13.3	-0.248279	0.000832964	0.00732747
TATDN1	8q24.13	-0.248156	0.000838125	0.00736643
USP1	1p31.3	-0.248082	0.000841254	0.0073907
RPA4	Xq21.33	-0.248051	0.000842525	0.00739541
PPP2R3C	14q13.2	-0.247901	0.000848896	0.00744161
NIF3L1	2q33.1	-0.247771	0.00085442	0.0074729
MRPS33	7q34	-0.247628	0.000860525	0.00751165
MBTPS2	Xp22.12	-0.247537	0.000864465	0.0075411
TMEM56	1p21.3	-0.247456	0.00086796	0.00756263
TUBD1	17q23.1	-0.247245	0.000877127	0.00762266
IPO5	13q32.2	-0.247237	0.000877499	0.00762266
PRIM2	6p11.2	-0.247211	0.000878617	0.00762579
SUB1	5p13.3	-0.247171	0.000880389	0.00763459
TACO1	17q23.3	-0.247152	0.000881229	0.00763692
STMP1	7q33	-0.246996	0.000888075	0.00767805
CXCR6	3p21.31	-0.246988	0.000888452	0.00767805
NUP58	13q12.13	-0.246939	0.000890619	0.00768969
WNT5A	3p14.3	-0.246937	0.000890714	0.00768969
DMRT2	9p24.3	-0.246932	0.000890944	0.00768969
FCGR1CP	1q21.1	-0.246845	0.00089478	0.00771288
PNPLA8	7q31.1	-0.246835	0.000895254	0.00771366
ATP5F1C	10p14	-0.246781	0.000897627	0.0077275
CKLF	16q21	-0.246732	0.000899815	0.00773972
IL1RAPL2	Xq22.3	-0.246701	0.000901246	0.00774453
QKI	6q26	-0.246692	0.000901627	0.00774453
RBBP5	1q32.1	-0.246643	0.000903824	0.00774974
ZBED5	11p15.4	-0.246581	0.000906602	0.00776492
WDR53	3q29	-0.246554	0.000907849	0.00776898
GPN1	2p23.3	-0.246488	0.000910831	0.00778789
KLHL42	12p11.22	-0.246386	0.000915465	0.0078242
GTF2H2B	5q13.2	-0.246326	0.000918178	0.00783823
DNAJC24	11p13	-0.246324	0.000918275	0.00783823
TMEM161B	5q14.3	-0.246298	0.000919441	0.00784485
CISD1	10q21.1	-0.246215	0.000923237	0.00786725
SKA1	18q21.1	-0.246194	0.000924213	0.00787223
BIRC2	11q22.2	-0.246175	0.000925092	0.00787638
NDUFC2	11q14.1	-0.246115	0.000927831	0.00789637
CRLS1	20p12.3	-0.246058	0.00093048	0.00791473
BNIP1	5q35.1	-0.246052	0.000930775	0.00791473
ASNA1	19p13.13	-0.245875	0.000938963	0.00797258
MOSPD2	Xp22.2	-0.245654	0.000949317	0.00803507
TTC39B	9p22.3	-0.245328	0.000964739	0.00814165
CD46	1q32.2	-0.245262	0.000967892	0.00816484
C8ORF76	8q24.13	-0.245224	0.000969726	0.00817689
LRRC70	5q12.1	-0.245208	0.000970486	0.00817781
ETNK1	12p12.1	-0.2452	0.000970849	0.00817781
IL10	1q32.1	-0.244873	0.000986696	0.00829913
TXNDC12	1p32.3	-0.244766	0.000991892	0.00833587
CAPZA1	1p13.2	-0.244694	0.000995439	0.0083587
PCGF5	10q23.32	-0.244605	0.000999838	0.00837817
TLR4	9q33.1	-0.244445	0.00100774	0.0084277
SLC25A32	8q22.3	-0.244443	0.00100784	0.0084277
SH2D1A	Xq25	-0.244345	0.00101271	0.00846142
RALA	7p14.1	-0.244288	0.00101559	0.00847837
EED	11q14.2	-0.24412	0.00102403	0.00853469
MED18	1p35.3	-0.244007	0.00102973	0.00857864
AMZ2P1	17q24.1	-0.243981	0.00103102	0.00858587
CDC25C	5q31.2	-0.243951	0.00103253	0.00859491
RGS2	1q31.2	-0.243877	0.00103632	0.00861932
ZC3H15	2q32.1	-0.243773	0.00104165	0.00865647
RAP1A	1p13.2	-0.243726	0.00104405	0.0086659
YRDC	1p34.3	-0.243724	0.00104416	0.0086659
DAD1	14q11.2	-0.243715	0.00104459	0.0086659
PHACTR1	6p24.1	-0.243707	0.00104503	0.0086659
MPDU1	17p13.1	-0.243696	0.00104558	0.0086659
FCGR1B	1p11.2	-0.243692	0.0010458	0.0086659
RBBP8	18q11.2	-0.243654	0.00104777	0.00867068
POLE4	2p12	-0.243647	0.00104809	0.00867068
NAMPT	7q22.3	-0.243619	0.00104952	0.00867534
FCGR2B	1q23.3	-0.2436	0.00105051	0.00867729
WDR61	15q25.1	-0.243598	0.00105062	0.00867729
DEPDC1B	5q12.1	-0.24356	0.0010526	0.0086865
MIER1	1p31.3	-0.243488	0.00105634	0.00871385
PRKD3	2p22.2	-0.2433	0.00106609	0.0087835
PCLAF	15q22.31	-0.243283	0.00106699	0.00878725
MIP	12q13.3	-0.243124	0.00107533	0.00884877
BTF3	5q13.2	-0.243075	0.00107795	0.00886668
ATP23	12q14.1	-0.243056	0.00107896	0.00887139
FSD1L	9q31.2	-0.243	0.00108189	0.00888821
TTC33	5p13.1	-0.242956	0.00108427	0.00890406
NAA38	17p13.1	-0.242773	0.00109403	0.00896854
CFAP36	2p16.1	-0.242743	0.00109562	0.00897537
LDHA	11p15.1	-0.242715	0.00109711	0.00898388
TRMO	9q22.33	-0.242668	0.00109962	0.00899632
RPL17	18q21.1	-0.242662	0.00109997	0.00899632
SOCS4	14q22.3	-0.242624	0.00110202	0.00900948
BBS10	12q21.2	-0.242566	0.00110513	0.00902212
CHODL	21q21.1	-0.242562	0.00110536	0.00902212
ESCO1	18q11.2	-0.242536	0.00110674	0.00902974
FTH1	11q12.3	-0.242502	0.00110859	0.0090338
TMX1	14q22.1	-0.242492	0.00110917	0.00903485
TMEM218	11q24.2	-0.242368	0.00111588	0.00908218
PAWR	12q21.2	-0.242304	0.00111936	0.00909952
CD69	12p13.31	-0.24226	0.00112181	0.00911573
DCUN1D1	3q26.33	-0.242139	0.00112848	0.00914774
SLC47A1	17p11.2	-0.242047	0.00113353	0.00917392
GNPDA2	4p12	-0.24199	0.00113671	0.00919229
CENPA	2p23.3	-0.241915	0.00114085	0.00921835
MRPL34	19p13.11	-0.241902	0.00114156	0.0092204
LSM10	1p34.3	-0.241819	0.00114619	0.00925408
SNHG10	14q32.13	-0.241755	0.00114982	0.0092722
OSTCP1	6q25.3	-0.241717	0.00115191	0.00928539
NDUFA2	5q31.3	-0.241685	0.00115371	0.00929612
CLEC4D	12p13.31	-0.241594	0.00115884	0.00933
GMFB	14q22.2	-0.241487	0.00116488	0.00935997
ADD3	10q25.1-q25.2	-0.241251	0.00117835	0.00946442
RGS20	8q11.23	-0.241212	0.0011806	0.00947873
MTHFS	15q25.1	-0.241198	0.00118141	0.00948138
CKAP2L	2q14.1	-0.241162	0.00118349	0.0094943
MSL3	Xp22.2	-0.241124	0.00118569	0.00950443
WASHC4	12q23.3	-0.241062	0.00118926	0.0095254
NOL11	17q24.2	-0.240977	0.00119419	0.00955729
MED30	8q24.11	-0.24096	0.00119517	0.0095576
RPF1	1p22.3	-0.240606	0.00121585	0.00968066
EEF1E1	6p24.3	-0.240585	0.00121711	0.00968683
CNEP1R1	16q12.1	-0.240577	0.00121761	0.00968701
CEBPZ	2p22.2	-0.240449	0.00122518	0.00973565
C1ORF52	1p22.3	-0.24043	0.00122631	0.00974085
ID2	2p25.1	-0.240396	0.00122834	0.00975309
CNOT9	2q35	-0.240345	0.00123138	0.00976956
FAM162A	3q21.1	-0.240323	0.00123265	0.00977579
C2ORF69	2q33.1	-0.240309	0.00123355	0.009779
PHB2	12p13.31	-0.240275	0.00123558	0.0097846
HTATIP2	11p15.1	-0.240272	0.00123571	0.0097846
UBL5	19p13.2	-0.240138	0.00124376	0.00983289
SNRPC	6p21.31	-0.240028	0.00125044	0.00987428
MATR3	5q31.2	-0.240019	0.00125096	0.00987428
PPP2R1B	11q23.1	-0.239885	0.0012591	0.00992299
FLVCR1	1q32.3	-0.239804	0.00126403	0.00994836
PSMD7	16q23.1	-0.2398	0.0012643	0.00994836
AKR1C3	10p15.1	-0.239696	0.00127069	0.00998796
MCOLN3	1p22.3	-0.239694	0.00127082	0.00998796
DDX47	12p13.1	-0.23966	0.00127291	0.0099958
IAH1	2p25.1	-0.239653	0.0012733	0.0099958
GNPDA1	5q31.3	-0.239515	0.00128184	0.0100571
RECQL	12p12.1	-0.239511	0.0012821	0.0100571
ANXA10	4q32.3	-0.239497	0.00128297	0.0100575
CDC40	6q21	-0.239457	0.0012854	0.0100633
SMIM12	1p34.3	-0.239417	0.00128792	0.0100752
HSPBAP1	3q21.1	-0.23937	0.00129083	0.0100898
MTFR1	8q13.1	-0.239349	0.00129216	0.0100898
LLPH	12q14.3	-0.239347	0.00129229	0.0100898
FBXO28	1q42.11	-0.239309	0.00129468	0.0101045
TXNRD1	12q23.3	-0.239019	0.00131288	0.0102189
RPP40	6p25.1	-0.238815	0.00132587	0.010312
RAMAC	15q25.2	-0.238728	0.00133145	0.0103514
CSTF3	11p13	-0.238628	0.00133788	0.0103733
COX17	3q13.33	-0.238617	0.00133856	0.0103746
PCID2	13q34	-0.23854	0.00134351	0.0104009
ARMC12	6p21.31	-0.23853	0.00134421	0.0104024
NDC80	18p11.32	-0.238328	0.00135733	0.0104763
TEX19	17q25.3	-0.238311	0.00135842	0.0104763
C12ORF57	12p13.31	-0.238311	0.00135844	0.0104763
TRA2B	3q27.2	-0.238242	0.00136289	0.0105026
PRKAA2	1p32.2	-0.238219	0.00136443	0.0105063
MRPL9	1q21.3	-0.238068	0.00137436	0.0105667
UQCR11	19p13.3	-0.238015	0.00137788	0.0105897
TNFSF13B	13q33.3	-0.237979	0.00138027	0.0106
CDC42SE2	5q31.1	-0.23793	0.00138352	0.0106128
UCK2	1q24.1	-0.237879	0.00138692	0.010634
TMEM18	2p25.3	-0.237872	0.00138734	0.010634
ANGPT1	8q23.1	-0.237783	0.0013933	0.0106756
TUBA1B	12q13.12	-0.237749	0.00139558	0.0106849
TRAM1	8q13.3	-0.23773	0.00139686	0.0106907
TMEM60	7q11.23	-0.237668	0.001401	0.0107142
ARHGAP18	6q22.33	-0.237515	0.00141133	0.0107717
MBLAC2	5q14.3	-0.237493	0.00141277	0.0107717
SNHG1	11q12.3	-0.237459	0.00141507	0.0107772
CCL3L3	17q12	-0.237459	0.00141512	0.0107772
NDUFA1	Xq24	-0.237396	0.0014194	0.0108057
EZH2	7q36.1	-0.237317	0.00142477	0.0108424
IKBIP	12q23.1	-0.237257	0.00142884	0.0108641
CCT8	21q21.3	-0.237255	0.00142898	0.0108641
MED7	5q33.3	-0.237234	0.00143044	0.0108692
ZNF484	9q22.31	-0.237075	0.00144132	0.0109395
HSPA14	10p13	-0.236968	0.00144875	0.0109876
BEND6	6p12.1	-0.236906	0.00145303	0.0110159
ST6GALNAC3	1p31.1	-0.236802	0.00146029	0.0110626
ST8SIA4	5q21.1	-0.236727	0.00146549	0.0110978
BNIP3	10q26.3	-0.236679	0.00146892	0.0111113
ORC1	1p32.3	-0.236661	0.00147012	0.0111161
NIPSNAP2	7p11.2	-0.236649	0.00147101	0.0111187
DSCC1	8q24.12	-0.236598	0.0014746	0.0111333
FGL2	7q11.23	-0.23653	0.0014794	0.0111612
P2RY14	3q25.1	-0.236506	0.00148106	0.0111695
CRYZL1	21q22.11	-0.236336	0.00149313	0.0112353
PCYT1B	Xp22.11	-0.236047	0.00151386	0.0113628
NPRL2	3p21.31	-0.235934	0.00152202	0.0114143
OXSM	3p24.2	-0.23573	0.00153688	0.0115098
DMRT1	9p24.3	-0.235657	0.00154216	0.0115439
ZDHHC4	7p22.1	-0.235589	0.00154718	0.0115685
UQCRFS1	19q12	-0.235578	0.00154796	0.0115701
VMA21	Xq28	-0.2355	0.00155376	0.0116048
HBS1L	6q23.3	-0.235427	0.00155911	0.0116346
NME1	17q21.33	-0.235427	0.00155911	0.0116346
ELOVL4	6q14.1	-0.235415	0.00156006	0.0116346
RFXAP	13q13.3	-0.235236	0.00157335	0.0117077
GMFG	19q13.2	-0.235157	0.00157925	0.0117429
BZW2	7p21.1	-0.235149	0.00157988	0.0117433
C1D	2p14	-0.234893	0.00159913	0.0118688
SNX4	3q21.2	-0.234755	0.00160965	0.0119249
MPP1	Xq28	-0.234727	0.00161176	0.0119361
GART	21q22.11	-0.234461	0.00163218	0.0120696
TEX12	11q23.1	-0.23442	0.00163538	0.0120889
ZBTB8OS	1p35.1	-0.23437	0.00163926	0.0121131
HSP90AA1	14q32.31	-0.234359	0.00164009	0.0121139
EIF2S2	20q11.22	-0.234315	0.00164355	0.0121315
NDUFB3	2q33.1	-0.234272	0.00164686	0.0121425
RBMX2	Xq26.1	-0.234223	0.00165068	0.0121618
PPP1R15B	1q32.1	-0.234193	0.00165301	0.0121744
TPMT	6p22.3	-0.234183	0.00165384	0.0121761
SINHCAF	12p11.21	-0.234055	0.00166384	0.0122274
FRRS1L	9q31.3	-0.234018	0.00166675	0.0122398
SCN2A	2q24.3	-0.233985	0.00166937	0.0122546
CALCB	11p15.2	-0.233971	0.00167047	0.0122568
C12ORF56	12q14.2	-0.233966	0.00167088	0.0122568
DNAJA2	16q11.2	-0.233887	0.0016771	0.0122927
FUCA2	6q24.2	-0.233866	0.00167879	0.0122949
HNMT	2q22.1	-0.233806	0.00168351	0.0123225
C12ORF66	12q14.2	-0.233797	0.00168419	0.012323
LIMS1	2q12.3	-0.233719	0.00169046	0.0123599
ATP6V1F	7q32.1	-0.233466	0.00171076	0.0124766
PDCL	9q33.2	-0.233417	0.00171471	0.0124976
IDI1	10p15.3	-0.233348	0.00172021	0.0125229
ZPR1	11q23.3	-0.233219	0.00173076	0.0125827
ARL15	5q11.2	-0.233217	0.00173093	0.0125827
NDUFAF7	2p22.2	-0.233178	0.00173406	0.0125963
EIF5A2	3q26.2	-0.233097	0.00174067	0.0126307
FAM133B	7q21.2	-0.233055	0.00174415	0.0126468
USP45	6q16.2	-0.233017	0.0017473	0.0126605
IFNG	12q15	-0.233017	0.0017473	0.0126605
ZNF706	8q22.3	-0.232955	0.00175238	0.0126905
SPCS2P4	1p35.3	-0.23294	0.00175361	0.0126905
SPRYD7	13q14.2	-0.232936	0.00175396	0.0126905
TRMT61B	2p23.2	-0.232814	0.00176398	0.0127402
SNX2	5q23.2	-0.232757	0.00176875	0.01277
DARS	2q21.3	-0.232653	0.00177744	0.0128189
GPAT3	4q21.23	-0.232634	0.00177903	0.0128226
SLC40A1	2q32.2	-0.232631	0.00177921	0.0128226
SPRTN	1q42.2	-0.232599	0.00178188	0.0128326
TAF7	5q31.3	-0.232576	0.00178384	0.0128421
NOP10	15q14	-0.232563	0.00178491	0.0128452
RPS3	11q13.4	-0.232465	0.00179313	0.0128998
RAB5IF	20q11.23	-0.232263	0.00181021	0.0130041
PPIAL4G	1q21.2	-0.232199	0.00181563	0.0130384
EMC3	3p25.3	-0.232131	0.00182144	0.0130661
EXO1	1q43	-0.231976	0.00183474	0.0131474
FANCM	14q21.2	-0.231942	0.00183767	0.0131637
CEND1	11p15.5	-0.231789	0.00185088	0.0132442
MRAP2	6q14.2	-0.231618	0.00186577	0.0133271
STK17B	2q32.3	-0.23158	0.00186903	0.0133457
CDC45	22q11.21	-0.231546	0.00187201	0.0133588
RELL2	5q31.3	-0.231544	0.00187219	0.0133588
HAVCR2	5q33.3	-0.231493	0.00187667	0.0133723
C5ORF30	5q21.1	-0.231491	0.00187686	0.0133723
DPY19L2P1	7p14.2	-0.231459	0.00187967	0.0133837
GLIPR1	12q21.2	-0.231257	0.00189749	0.0134831
LILRA3	19q13.4	-0.231253	0.00189784	0.0134831
FDPS	1q22	-0.231244	0.00189862	0.0134831
SERP1	3q25.1	-0.23124	0.001899	0.0134831
CRADD	12q22	-0.230982	0.00192195	0.0136125
AKR1C2	10p15.1	-0.230961	0.00192385	0.0136212
ANAPC13	3q22.2	-0.230929	0.00192672	0.0136367
TBC1D23	3q12.1-q12.2	-0.230844	0.00193438	0.0136765
AHR	7p21.1	-0.230825	0.00193611	0.0136839
PQBP1	Xp11.23	-0.230727	0.00194496	0.0137416
NT5DC1	6q22.1	-0.230718	0.00194573	0.0137423
PLA2G7	6p12.3	-0.230638	0.00195307	0.0137844
MSR1	8p22	-0.230625	0.00195423	0.0137878
RAD51	15q15.1	-0.230531	0.00196277	0.0138383
LINC00339	1p36.12	-0.230435	0.00197153	0.0138904
TTC32	2p24.1	-0.230382	0.00197642	0.01392
BLOC1S2	10q24.31	-0.230335	0.00198073	0.013937
MAIP1	2q33.1	-0.230272	0.00198661	0.0139625
NDUFAB1	16p12.2	-0.230242	0.00198937	0.0139735
ZW10	11q23.2	-0.23024	0.00198957	0.0139735
PRPS2	Xp22.2	-0.230221	0.00199134	0.013981
DRAM2	1p13.3	-0.230201	0.00199311	0.0139837
DPY30	2p22.3	-0.230187	0.00199449	0.0139885
PRMT3	11p15.1	-0.230121	0.00200061	0.014021
NOC3L	10q23.33	-0.230114	0.00200121	0.014021
PEX19	1q23.2	-0.229929	0.00201849	0.0141077
SCNM1	1q21.3	-0.229882	0.00202288	0.0141335
SLIRP	14q24.3	-0.229821	0.00202868	0.0141607
TIMM9	14q23.1	-0.229818	0.00202888	0.0141607
INTS10	8p21.3	-0.229778	0.00203269	0.0141775
RPRD1A	18q12.2	-0.229697	0.00204033	0.0142258
LSM3	3p25.1	-0.229686	0.00204134	0.0142279
BORA	13q21.33	-0.229621	0.00204759	0.0142567
NMD3	3q26.1	-0.229612	0.0020484	0.0142574
ADPGK	15q24.1	-0.229569	0.00205245	0.0142806
ZNF277	7q31.1	-0.229501	0.00205894	0.0143208
SKA2	17q22	-0.22945	0.00206381	0.0143462
COX14	12q13.12	-0.229448	0.00206402	0.0143462
SOST	17q21.31	-0.229414	0.00206726	0.0143554
LIPA	10q23.31	-0.22935	0.0020734	0.0143866
NSUN3	3q11.2	-0.22934	0.00207442	0.0143887
EFCAB7	1p31.3	-0.229261	0.002082	0.0144207
MS4A7	11q12.2	-0.229255	0.00208261	0.0144207
PRTFDC1	10p12.1	-0.229195	0.00208836	0.0144407
PLEK	2p14	-0.229125	0.00209516	0.0144777
SETD9	5q11.2	-0.22908	0.0020995	0.0144878
TIMM10	11q12.1	-0.229048	0.0021026	0.0145043
EAF2	3q13.33	-0.228999	0.00210736	0.0145222
HACD3	15q22.31	-0.228982	0.00210902	0.0145237
KIAA0895	7p14.2	-0.228952	0.00211193	0.0145288
CD274	9p24.1	-0.228882	0.0021188	0.0145611
PRPF4	9q32	-0.228861	0.00212088	0.0145655
ZFX	Xp22.11	-0.228795	0.00212735	0.014595
ARL6IP6	2q23.3	-0.228727	0.00213406	0.0146361
BRMS1L	14q13.2	-0.228693	0.00213742	0.0146491
NDUFB9	8q24.13	-0.228557	0.0021509	0.0147265
C12ORF75	12q23.3	-0.22854	0.00215259	0.0147331
NDUFA7	19p13.2	-0.228497	0.00215683	0.014752
TTC4	1p32.3	-0.228482	0.00215831	0.0147521
MGC16025	2q37.3	-0.228455	0.00216101	0.0147606
NDUFS4	5q11.2	-0.228427	0.00216383	0.014767
SMIM26	20p11.23	-0.228416	0.00216489	0.014767
SRFBP1	5q23.1	-0.228291	0.00217746	0.0148327
CCNB2	15q22.2	-0.228261	0.00218045	0.014843
NXT1	20p11.21	-0.228244	0.00218217	0.0148496
NMRK1	9q21.13	-0.228159	0.00219074	0.0148943
CCDC32	15q15.1	-0.228114	0.00219526	0.0149135
RO60	1q31.2	-0.228037	0.00220302	0.0149612
SLC44A1	9q31.1-q31.2	-0.228006	0.00220626	0.0149782
APOC1	19q13.32	-0.227899	0.0022171	0.0150359
HJURP	2q37.1	-0.227893	0.00221775	0.0150359
EIF2S1	14q23.3	-0.22782	0.00222514	0.0150809
RAB4A	1q42.13	-0.227799	0.00222732	0.0150906
ALG2	9q22.33	-0.227754	0.00223191	0.0151166
CHRNA5	15q25.1	-0.227716	0.00223584	0.0151382
COPZ1	12q13.13	-0.227648	0.00224286	0.0151757
FCGR1A	1q21.2	-0.227565	0.00225143	0.0152028
KLRB1	12p13.31	-0.227388	0.00226978	0.0153062
PRDX3	10q26.11	-0.227354	0.00227333	0.0153199
PSMC1	14q32.11	-0.22734	0.00227489	0.0153216
TPK1	7q35	-0.227337	0.00227511	0.0153216
RANBP6	9p24.1	-0.227244	0.00228491	0.0153773
GDI2	10p15.1	-0.227216	0.00228781	0.0153911
RNF7	3q23	-0.227116	0.00229834	0.015447
DEGS1	1q42.11	-0.227091	0.00230103	0.01546
LSM2	6p21.33	-0.227069	0.00230328	0.0154699
ATF3	1q32.3	-0.227035	0.00230688	0.0154889
UGP2	2p15	-0.226961	0.00231477	0.0155213
NECAB2	16q23.3	-0.226961	0.00231479	0.0155213
DUSP11	2p13.1	-0.226946	0.00231635	0.0155267
KPNA4	3q25.33	-0.226912	0.00231997	0.0155457
ADAM23	2q33.3	-0.226831	0.00232858	0.0155931
METTL24	6q21	-0.226714	0.00234105	0.0156585
TRAPPC2	Xp22.2	-0.226705	0.00234202	0.0156585
HSBP1	16q23.3	-0.226484	0.00236587	0.0157693
ERH	14q24.1	-0.226465	0.00236794	0.0157773
ACYP2	2p16.2	-0.226459	0.00236863	0.0157773
TAF1B	2p25.1	-0.226271	0.002389	0.0158867
LINC00324	17p13.1	-0.226146	0.00240275	0.0159676
MEP1B	18q12.1	-0.226123	0.00240521	0.0159786
LST1	6p21.33	-0.226003	0.00241845	0.0160349
PLCXD2	3q13.2	-0.225971	0.00242198	0.016053
TMEM237	2q33.1	-0.225901	0.00242976	0.0160939
UTP23	8q24.11	-0.225848	0.00243566	0.0161225
CDX1	5q32	-0.225848	0.00243566	0.0161225
GBP1P1	1p22.2	-0.225767	0.00244467	0.0161767
PGD	1p36.22	-0.225714	0.00245061	0.0162107
NAPG	18p11.22	-0.225676	0.00245489	0.0162284
SCN3A	2q24.3	-0.225667	0.00245584	0.0162288
TRPA1	8q21.11	-0.225661	0.00245656	0.0162288
HINT2	9p13.3	-0.225533	0.0024709	0.0162897
RAB23	6p12.1-p11.2	-0.225531	0.00247114	0.0162897
MAD2L1BP	6p21.1	-0.225524	0.00247186	0.0162897
DPH5	1p21.2	-0.225518	0.00247258	0.0162897
C1ORF53	1q31.3	-0.225459	0.0024793	0.0163201
LGALS8	1q43	-0.225448	0.0024805	0.0163221
SLF1	5q15	-0.225441	0.00248122	0.0163221
JAKMIP3	10q26.3	-0.225418	0.00248387	0.0163288
DNAJB14	4q23	-0.225318	0.00249521	0.016382
STX8	17p13.1	-0.225303	0.0024969	0.0163878
E2F6	2p25.1	-0.225282	0.00249932	0.016393
SUMO1P3	1q23.2	-0.225156	0.00251365	0.0164654
AIDA	1q41	-0.225078	0.00252267	0.0165084
B9D1	17p11.2	-0.225067	0.00252389	0.0165089
MPP6	7p15.3	-0.225063	0.00252438	0.0165089
PLPPR1	9q31.1	-0.224953	0.00253697	0.0165805
ZNF143	11p15.4	-0.224886	0.00254473	0.0166204
SNRPB	20p13	-0.224805	0.0025541	0.016674
MFSD8	4q28.2	-0.224684	0.00256821	0.0167422
FAM32A	19p13.11	-0.224639	0.00257342	0.0167643
GADD45GIP1	19p13.13	-0.224507	0.00258888	0.0168486
GLRX	5q15	-0.224471	0.00259313	0.0168709
RPL22L1	3q26.2	-0.224439	0.00259689	0.0168871
RPL5	1p22.1	-0.224435	0.00259739	0.0168871
CETN3	5q14.3	-0.224429	0.00259815	0.0168871
SLC25A17	22q13.2	-0.224384	0.00260342	0.0169105
UFM1	13q13.3	-0.224175	0.00262815	0.0170436
ARL4A	7p21.3	-0.224152	0.00263094	0.0170507
LSM7	19p13.3	-0.224135	0.00263297	0.0170584
EIF5A	17p13.1	-0.224082	0.00263932	0.017083
SRA1	5q31.3	-0.223846	0.00266769	0.0172279
FADS1	11q12.2	-0.223788	0.00267464	0.0172617
ARFGAP3	22q13.2	-0.223778	0.00267592	0.0172645
RARS	5q34	-0.223661	0.00269013	0.0173206
HSD17B10	Xp11.22	-0.223656	0.00269064	0.0173206
CHCHD3	7q32.3-q33	-0.223646	0.00269194	0.0173234
IMPA1	8q21.13	-0.223501	0.0027096	0.0174204
CXORF58	Xp22.11	-0.223408	0.00272104	0.0174681
APTX	9p21.1	-0.223405	0.00272135	0.0174681
NENF	1q32.3	-0.223386	0.0027237	0.0174681
RNF217	6q22.31	-0.223318	0.00273209	0.0175146
IL2RA	10p15.1	-0.223267	0.0027384	0.0175383
DIABLO	12q24.31	-0.223267	0.0027384	0.0175383
RAB33A	Xq26.1	-0.223195	0.00274735	0.0175823
YIPF4	2p22.3	-0.223158	0.00275184	0.017602
GABARAPL2	16q23.1	-0.22308	0.00276163	0.0176478
SPDYA	2p23.2	-0.223037	0.00276694	0.0176683
C4ORF46	4q32.1	-0.223035	0.0027672	0.0176683
MINPP1	10q23.2	-0.223011	0.00277024	0.0176748
SCARNA12	12p13.31	-0.222935	0.00277971	0.0177183
POP4	19q12	-0.222935	0.00277971	0.0177183
TDO2	4q32.1	-0.222794	0.00279736	0.0178252
PPIA	7p13	-0.222658	0.00281457	0.0179235
POLB	8p11.21	-0.222643	0.00281646	0.0179237
KLRC1	12p13.2	-0.222459	0.00283987	0.0180504
TMEM74	8q23.1	-0.222425	0.00284422	0.0180693
TRMT11	6q22.32	-0.222422	0.00284464	0.0180693
SNRNP48	6p24.3	-0.222403	0.00284709	0.0180792
RRAGB	Xp11.21	-0.22235	0.00285391	0.0181158
EIF3I	1p35.2	-0.222328	0.00285665	0.018117
B3GLCT	13q12.3	-0.222288	0.00286184	0.018139
NDUFA5	7q31.32	-0.222058	0.00289155	0.018289
BOLA2	16p11.2	-0.222054	0.0028921	0.018289
BTBD10	11p15.3	-0.22205	0.00289265	0.018289
GTPBP10	7q21.13	-0.222016	0.00289708	0.0183042
ITGB1BP1	2p25.1	-0.222001	0.00289901	0.0183107
POLA2	11q13.1	-0.221928	0.00290845	0.018353
RRP36	6p21.1	-0.221869	0.00291623	0.018366
TIMM50	19q13.2	-0.221701	0.0029383	0.0184835
G3BP1	5q33.1	-0.221658	0.00294392	0.018513
CALHM6	6q22.1	-0.221567	0.00295602	0.0185717
MALSU1	7p15.3	-0.221558	0.00295714	0.018573
MIER3	5q11.2	-0.221458	0.00297042	0.0186448
POLR2K	8q22.2	-0.221443	0.00297241	0.0186514
ZCCHC12	Xq24	-0.221414	0.00297637	0.0186705
HSD17B12	11p11.2	-0.221339	0.00298632	0.0187037
MTCH2	11p11.2	-0.221262	0.00299657	0.0187621
CTSL	9q21.33	-0.221237	0.003	0.018775
SAP18	13q12.11	-0.221226	0.00300143	0.018775
DONSON	21q22.11	-0.221162	0.00301001	0.0188112
MAP1LC3B2	12q24.22	-0.221033	0.00302754	0.0189144
EMC8	16q24.1	-0.221026	0.0030284	0.0189144
PPA1	10q22.1	-0.221016	0.00302984	0.0189175
NCBP1	9q22.33	-0.220856	0.00305153	0.0190175
TRMT13	1p21.2	-0.220856	0.00305153	0.0190175
CCDC117	22q12.1	-0.220828	0.00305531	0.0190293
RLN2	9p24.1	-0.220811	0.00305765	0.019038
OSTC	4q25	-0.220801	0.00305908	0.019041
IRF8	16q24.1	-0.220792	0.00306025	0.0190424
ARPP19	15q21.2	-0.220765	0.00306403	0.0190537
RNASEH1	2p25.3	-0.220682	0.00307541	0.0191072
B2M	15q21.1	-0.220554	0.00309298	0.0191809
RAB3GAP2	1q41	-0.22035	0.00312129	0.0193326
STK26	Xq26.2	-0.220252	0.00313494	0.0193992
ELOVL5	6p12.1	-0.220241	0.00313642	0.0194025
PIK3AP1	10q24.1	-0.220226	0.00313851	0.0194094
ADD2	2p13.3	-0.220194	0.00314297	0.0194251
ACTL6A	3q26.33	-0.220116	0.00315401	0.0194873
ATRNL1	10q25.3	-0.220014	0.00316833	0.0195522
FIGNL1	7p12.2	-0.220013	0.00316839	0.0195522
ATP5PD	17q25.1	-0.219973	0.0031741	0.0195694
PIP5K1A	1q21.3	-0.219926	0.00318072	0.0195982
ANAPC10	4q31.21	-0.219811	0.00319702	0.0196806
ISOC1	5q23.3	-0.219658	0.00321887	0.0197728
ATP5F1A	18q21.1	-0.219594	0.00322802	0.0198229
MED28	4p15.32	-0.219579	0.00323016	0.01983
NXPE3	3q12.3	-0.219396	0.00325652	0.0199736
CDCA4	14q32.33	-0.219358	0.00326206	0.0199954
TDRD7	9q22.33	-0.219326	0.00326669	0.0200116
DPYSL4	10q26.3	-0.219309	0.00326915	0.0200206
SLC35D2	9q22.32	-0.219298	0.0032707	0.020024
UBE2D3	4q24	-0.219243	0.00327874	0.0200484
PDK3	Xp22.11	-0.219215	0.00328277	0.020051
SERF1A	5q13.2	-0.219213	0.00328308	0.020051
OXGR1	13q32.1	-0.21912	0.00329672	0.0201282
KCNJ8	12p12.1	-0.219064	0.00330484	0.0201712
DNAJC6	1p31.3	-0.219058	0.00330577	0.0201712
BRIX1	5p13.2	-0.218988	0.00331608	0.0202096
RFPL1	22q12.2	-0.218921	0.00332593	0.020242
KATNA1	6q25.1	-0.218754	0.00335064	0.020336
RALB	2q14.2	-0.218752	0.00335096	0.020336
CYP4F11	19p13.12	-0.218696	0.00335917	0.0203552
POLR2H	3q27.1	-0.21859	0.00337503	0.0204205
B4GALNT1	12q13.3	-0.218577	0.00337693	0.0204259
NRCAM	7q31.1	-0.218396	0.00340406	0.0205529
INSIG1	7q36.3	-0.218388	0.00340534	0.0205545
ARPC3	12q24.11	-0.218315	0.00341624	0.0205927
PTGR1	9q31.3	-0.218303	0.00341817	0.0205927
CDC27	17q21.32	-0.218298	0.00341881	0.0205927
CWF19L1	10q24.31	-0.218186	0.00343589	0.0206893
KCTD9	8p21.2	-0.218166	0.0034388	0.0206945
HLA-DOB	6p21.32	-0.218103	0.00344851	0.0207343
IL6	7p15.3	-0.218092	0.00345013	0.0207378
OR51E1	11p15.4	-0.217838	0.00348904	0.0209405
FANCL	2p16.1	-0.217679	0.00351353	0.021051
CCDC50	3q28	-0.217581	0.00352872	0.0211094
FCGR2C	1q23.3	-0.21753	0.00353666	0.0211444
CTAGE1	18q11.2	-0.217388	0.0035589	0.0212521
GLS	2q32.2	-0.217373	0.00356127	0.0212599
CHEK1	11q24.2	-0.217335	0.00356728	0.0212832
ELP4	11p13	-0.217292	0.00357396	0.0213124
SCN9A	2q24.3	-0.21729	0.0035743	0.0213124
ATP5PF	21q21.3	-0.217179	0.00359174	0.0213911
KPNA3	13q14.2	-0.217098	0.00360453	0.0214502
DNM1L	12p11.21	-0.217054	0.00361162	0.0214754
KPNA1	3q21.1	-0.216994	0.00362109	0.021515
TARBP2	12q13.13	-0.216971	0.00362481	0.0215307
CD72	9p13.3	-0.216828	0.00364758	0.0216468
CCT7	2p13.2	-0.216773	0.00365645	0.0216867
UQCRH	1p33	-0.216713	0.00366603	0.0217307
TMEM64	8q21.3	-0.216611	0.0036825	0.021809
RNF181	2p11.2	-0.216594	0.00368525	0.0218167
GPR183	13q32.3	-0.216515	0.00369799	0.0218622
TOR1A	9q34.11	-0.216479	0.00370386	0.0218733
ODR4	1q31.1	-0.216477	0.00370421	0.0218733
PREB	2p23.3	-0.216434	0.00371113	0.0219013
TDRD6	6p12.3	-0.216427	0.00371232	0.0219019
FTH1P3	2p23.3	-0.216403	0.00371632	0.0219191
RPL35A	3q29	-0.216315	0.00373056	0.0219966
SRSF12	6q15	-0.216264	0.00373891	0.022033
NEIL3	4q34.3	-0.216161	0.00375583	0.0221209
MARS	12q13.3	-0.216098	0.00376619	0.0221613
OSTF1	9q21.13	-0.216098	0.00376619	0.0221613
C1ORF174	1p36.32	-0.215941	0.00379223	0.0222666
NDFIP1	5q31.3	-0.215937	0.00379293	0.0222666
CBWD3	9q21.11	-0.215832	0.00381027	0.0223574
TMEM68	8q12.1	-0.21583	0.00381062	0.0223574
SOD1	21q22.11	-0.21579	0.00381736	0.0223839
TFDP1	13q34	-0.215732	0.00382696	0.0224141
TMEM167A	5q14.2	-0.2157	0.0038323	0.0224323
SPCS3	4q34.2	-0.215677	0.00383622	0.0224483
FSD1	19p13.3	-0.215611	0.00384729	0.0225005
POLR2M	15q21.3	-0.215562	0.00385553	0.0225159
TXNDC17	17p13.1	-0.2155	0.00386593	0.0225636
FCGR3A	1q23.3	-0.215422	0.00387924	0.0226216
KCNK2	1q41	-0.215382	0.00388601	0.0226545
ITGA4	2q31.3	-0.215341	0.00389295	0.0226762
TNFSF12-TNFSF13	17p13.1	-0.21534	0.00389311	0.0226762
ACAP2	3q29	-0.215313	0.00389765	0.0226895
DIPK1A	1p22.1	-0.215296	0.00390055	0.0226998
CDK5	7q36.1	-0.215213	0.00391469	0.022769
HUS1	7p12.3	-0.214845	0.00397798	0.0230217
C6ORF120	6q27	-0.214841	0.00397872	0.0230217
NDUFS3	11p11.2	-0.214777	0.00398979	0.0230659
UTP6	17q11.2	-0.214736	0.00399682	0.0230909
PLEKHO1	1q21.2	-0.214605	0.00401982	0.0232062
EIF2AK2	2p22.2	-0.214522	0.00403435	0.0232834
CD3D	11q23.3	-0.214498	0.00403846	0.0232959
SASS6	1p21.2	-0.214464	0.00404444	0.0233104
VPS37A	8p22	-0.214439	0.00404893	0.0233141
SENP8	15q23	-0.214353	0.00406393	0.0233937
CD53	1p13.3	-0.21433	0.00406807	0.0234042
ECE2	3q27.1	-0.214209	0.00408955	0.0235076
SPART	13q13.3	-0.2142	0.00409106	0.0235096
DBR1	3q22.3	-0.214179	0.00409485	0.0235246
EYA1	8q13.3	-0.214126	0.0041043	0.0235675
CUL5	11q22.3	-0.214047	0.00411836	0.023626
CABYR	18q11.2	-0.214021	0.00412292	0.0236454
RPS26	12q13.2	-0.2139	0.00414467	0.0237499
EEF1AKMT2	10q26.13	-0.213785	0.00416536	0.0238616
C3AR1	12p13.31	-0.213673	0.00418576	0.0239445
RWDD3	1p21.3	-0.21359	0.00420083	0.0240124
CD226	18q22.2	-0.213587	0.00420122	0.0240124
ZMAT4	8p11.21	-0.21357	0.00420434	0.0240234
SLC50A1	1q22	-0.213541	0.00420974	0.0240475
SSR2	1q22	-0.213483	0.00422022	0.0241005
PDE4B	1p31.3	-0.213404	0.00423463	0.0241759
UBE2G1	17p13.2	-0.213396	0.00423619	0.024178
ZDHHC6	10q25.2	-0.213358	0.00424321	0.0242019
CXCL8	4q13.3	-0.213334	0.00424751	0.0242113
PMCH	12q23.2	-0.213324	0.00424947	0.0242126
SBDSP1	7q11.23	-0.213221	0.00426827	0.0243128
APOPT1	14q32.33	-0.213175	0.00427692	0.0243414
ZNF195	11p15.4	-0.213141	0.00428321	0.0243585
TMPO	12q23.1	-0.213126	0.00428597	0.0243585
MRPL24	1q23.1	-0.213126	0.00428597	0.0243585
BLVRA	7p13	-0.213098	0.0042911	0.024367
GRB14	2q24.3	-0.213098	0.0042911	0.024367
NUP107	12q15	-0.21306	0.0042982	0.0243933
FOLR2	11q13.4	-0.213049	0.00430018	0.0243933
ATP5MC1	17q21.32	-0.213047	0.00430057	0.0243933
MRPS10	6p21.1	-0.213015	0.00430651	0.0244201
C12ORF45	12q23.3	-0.212987	0.00431166	0.0244424
DLAT	11q23.1	-0.2129	0.00432793	0.0245209
SLC4A7	3p24.1	-0.21287	0.0043335	0.0245386
CENPO	2p23.3	-0.212747	0.00435664	0.0246488
POLR2G	11q12.3	-0.212632	0.00437828	0.0247504
CFAP20	16q21	-0.212611	0.0043823	0.0247593
RPL31P11	1q23.3	-0.212598	0.00438467	0.0247657
CXCL9	4q21.1	-0.212585	0.00438713	0.0247688
CBR1	21q22.12	-0.212562	0.00439155	0.0247837
ABCB6	2q35	-0.212534	0.00439679	0.0248063
ATPAF1	1p33	-0.212523	0.00439881	0.0248108
EEF1A1P9	4q24	-0.212426	0.0044174	0.0248877
OSGIN1	16q23.3	-0.212385	0.0044251	0.0249172
EMC6	17p13.2	-0.212353	0.00443119	0.0249373
KMO	1q43	-0.212353	0.00443119	0.0249373
DDX18	2q14.1	-0.21223	0.0044548	0.0250283
PRMT5	14q11.2	-0.212223	0.00445602	0.0250283
THAP12	11q13.5	-0.2122	0.00446051	0.0250465
KDELC1	13q33.1	-0.212066	0.00448631	0.0251563
METTL2B	7q32.1	-0.211983	0.00450235	0.0252252
COPS4	4q21.22	-0.211906	0.0045172	0.0252826
SFR1	10q25.1	-0.211781	0.00454164	0.0254029
C8ORF59	8q21.2	-0.211723	0.00455286	0.0254586
ST7-OT4	7q31.2	-0.211618	0.00457348	0.0255243
UHRF2	9p24.1	-0.211528	0.00459128	0.0255669
PECR	2q35	-0.211517	0.00459338	0.0255715
LRRC8C	1p22.2	-0.211506	0.00459547	0.0255761
PAQR3	4q21.21	-0.211436	0.00460934	0.0256462
DUS4L	7q22.3	-0.211426	0.00461144	0.0256508
TMSB4XP8	4q22.1	-0.211379	0.00462071	0.0256882
GZMH	14q12	-0.211183	0.00465965	0.0258832
TMEM156	4p14	-0.211174	0.00466135	0.0258855
TRAIP	3p21.31	-0.211134	0.00466943	0.0259232
XPO1	2p15	-0.210981	0.00470016	0.0260675
HMOX1	22q12.3	-0.210962	0.00470401	0.0260793
COA4	11q13.4	-0.210811	0.00473452	0.0262268
DTYMK	2q37.3	-0.21077	0.00474272	0.0262649
MSMO1	4q32.3	-0.210494	0.00479912	0.026519
MCEE	2p13.3	-0.210408	0.0048166	0.026601
NGF	1p13.2	-0.210317	0.00483543	0.0266757
SLC33A1	3q25.31	-0.210304	0.00483809	0.0266824
NANS	9q22.33	-0.210253	0.00484864	0.0267266
SPRYD4	12q13.3	-0.210234	0.00485261	0.0267411
BEX2	Xq22.2	-0.210179	0.00486407	0.0267823
ZDHHC2	8p22	-0.210096	0.00488132	0.0268626
RIMKLA	1p34.2	-0.209976	0.00490618	0.0269699
MSS51	10q22.2	-0.209976	0.00490618	0.0269699
TMEM256	17p13.1	-0.209906	0.00492088	0.027036
ATL1	14q22.1	-0.209894	0.00492356	0.0270433
HMGXB4	22q12.3	-0.209887	0.0049249	0.0270433
SCAMP1	5q14.1	-0.2097	0.00496433	0.0272153
SMIM20	4p15.2	-0.209687	0.00496702	0.0272226
CCDC110	4q35.1	-0.209681	0.00496837	0.0272226
FBXL5	4p15.32	-0.209617	0.00498189	0.0272769
PLA2G2D	1p36.12	-0.209615	0.00498234	0.0272769
LYZ	12q15	-0.209615	0.00498234	0.0272769
TRPM7	15q21.2	-0.209485	0.00500993	0.0273907
AKR1C6P	10p15.1	-0.209304	0.0050486	0.0275423
SOX2-OT	3q26.33	-0.209288	0.005052	0.0275534
KLRK1	12p13.2	-0.209164	0.00507881	0.0276771
SNX6	14q13.1	-0.209155	0.00508064	0.0276796
PTCHD1	Xp22.11	-0.209052	0.00510288	0.0277857
XBP1	22q12.1|22q12	-0.209027	0.00510825	0.0278075
TSFM	12q14.1	-0.208979	0.00511887	0.0278577
DPM1	20q13.13	-0.208938	0.00512766	0.027883
MICOS10	1p36.13	-0.208902	0.00513554	0.0279182
RNF138P1	5q11.2	-0.208894	0.00513737	0.0279207
DYRK4	12p13.32	-0.208847	0.0051476	0.0279637
SLC25A11	17p13.2	-0.208844	0.00514807	0.0279637
MALT1	18q21.32	-0.208698	0.00518021	0.028108
CCDC34	11p14.1	-0.208662	0.00518815	0.0281359
BPNT1	1q41	-0.208647	0.00519143	0.0281385
SPCS2	11q13.4	-0.208619	0.00519752	0.0281639
KTI12	1p32.3	-0.208527	0.0052177	0.0282505
ATP5MF	7q22.1	-0.208517	0.00522005	0.0282531
THAP2	12q21.1	-0.208513	0.00522099	0.0282531
ZNHIT3	17q12	-0.208457	0.00523324	0.0282915
AASDHPPT	11q22.3	-0.208455	0.00523371	0.0282915
ZMYM6	1p34.3	-0.208415	0.00524267	0.0283248
BLOC1S1	12q13.2	-0.208349	0.00525733	0.0283963
RHEBL1	12q13.12	-0.208332	0.00526112	0.0284092
COG2	1q42.2	-0.208242	0.00528104	0.0285091
DESI1	22q13.2	-0.208225	0.00528485	0.028522
SENP3	17p13.1	-0.208208	0.00528865	0.0285273
RAB9A	Xp22.2	-0.208161	0.00529913	0.0285685
MMAB	12q24.11	-0.208127	0.00530676	0.028602
RABGGTB	1p31.1	-0.208068	0.00532015	0.0286384
SFT2D1	6q27	-0.208066	0.00532062	0.0286384
TOMM6	6p21.1	-0.207957	0.00534508	0.0287469
TRIM16L	17p11.2	-0.207913	0.00535517	0.0287858
SHOC1	9q31.3	-0.207855	0.00536818	0.0288404
MEGF9	9q33.2	-0.207806	0.00537928	0.0288846
DTWD2	5q23.1	-0.207712	0.00540058	0.0289579
SEH1L	18p11.21	-0.207706	0.00540204	0.0289579
RTRAF	14q22.1	-0.207702	0.00540301	0.0289579
TRMT10A	4q23	-0.207695	0.00540446	0.028958
JAK2	9p24.1	-0.207681	0.00540786	0.0289608
DLGAP5	14q22.3	-0.207657	0.0054132	0.0289817
HMGB1	13q12.3	-0.207617	0.00542244	0.0290232
SMAD4	18q21.2	-0.207595	0.00542731	0.0290239
MAPKAPK5-AS1	12q24.12	-0.207591	0.00542828	0.0290239
PSME2	14q12	-0.20757	0.00543316	0.0290345
ULBP1	6q25.1	-0.207532	0.00544194	0.0290609
TEX10	9q31.1	-0.207487	0.0054522	0.0291054
DUBR	3q13.12	-0.207412	0.00546934	0.0291814
SMYD3	1q44	-0.207385	0.00547572	0.0292
CHURC1	14q23.3	-0.207332	0.00548801	0.0292345
RNASE6	14q11.2	-0.207278	0.00550032	0.0292859
HCK	20q11.21	-0.207181	0.00552303	0.0293667
RPS15A	16p12.3	-0.207115	0.00553839	0.0294328
PPP3CC	8p21.3	-0.207089	0.00554434	0.0294464
FANCG	9p13.3	-0.207085	0.00554533	0.0294464
GPR171	3q25.1	-0.207027	0.00555875	0.0295099
DMAC2L	14q21.3	-0.207008	0.00556323	0.0295156
FAM133CP	10q21.1	-0.206987	0.00556822	0.0295212
CEBPG	19q13.11	-0.206987	0.00556822	0.0295212
GPR50	Xq28	-0.206968	0.00557264	0.0295295
CXCL10	4q21.1	-0.206968	0.0055727	0.0295295
CCRL2	3p21.31	-0.206868	0.00559618	0.0296305
PTPN22	1p13.2	-0.206819	0.00560771	0.0296837
SELENOS	15q26.3	-0.206698	0.00563636	0.0298067
CRTAM	11q24.1	-0.206683	0.00563989	0.0298125
CENPP	9q22.31	-0.206672	0.00564241	0.0298125
FBXO48	2p13.3	-0.20658	0.00566413	0.0299038
CLTA	9p13.3	-0.206487	0.00568643	0.0300136
ELMOD2	4q31.1	-0.20634	0.00572157	0.0301596
ETF1	5q31.2	-0.206238	0.00574612	0.0302573
RAB12	18p11.22	-0.206227	0.00574869	0.0302629
C7ORF25	7p14.1	-0.206189	0.00575792	0.0303036
MTMR2	11q21	-0.206112	0.00577644	0.0303772
TTC13	1q42.2	-0.206074	0.00578571	0.0304022
NUDT2	9p13.3	-0.205912	0.00582503	0.0305768
C16ORF87	16q11.2	-0.205902	0.00582762	0.0305825
RPS14	5q33.1	-0.205832	0.00584477	0.0306485
USP44	12q22	-0.205787	0.0058556	0.0306874
NRBF2	10q21.3	-0.205783	0.00585675	0.0306874
PGM3	6q14.1	-0.205708	0.00587503	0.0307623
CD86	3q13.33	-0.205697	0.00587764	0.0307623
UQCRC2	16p12.2	-0.205693	0.00587869	0.0307623
NARS2	11q14.1	-0.205693	0.00587869	0.0307623
NR0B1	Xp21.2	-0.205453	0.005938	0.0310032
YARS2	12p11.21	-0.205404	0.00595022	0.0310559
PSME1	14q12	-0.205357	0.00596186	0.0310925
GLOD4	17p13.3	-0.205244	0.00598999	0.0312016
THYN1	11q25	-0.205217	0.00599691	0.0312267
FAM237A	2q33.3	-0.205175	0.00600732	0.0312729
SOD2	6q25.3	-0.205106	0.00602466	0.031355
TCF4	18q21.2	-0.2051	0.00602626	0.0313553
XK	Xp21.1	-0.205029	0.00604394	0.0314223
ARGFX	3q13.33	-0.205024	0.0060454	0.0314223
POU3F2	6q16.1	-0.204993	0.00605313	0.0314543
PGRMC1	Xq24	-0.204914	0.00607296	0.0315411
DNAJC12	10q21.3	-0.204865	0.00608535	0.0315923
LUZP6	7q33	-0.204857	0.00608751	0.0315923
ZCCHC7	9p13.2	-0.20484	0.00609183	0.0316066
SENP5	3q29	-0.204765	0.00611076	0.0316966
NAP1L1	12q21.2	-0.204685	0.00613137	0.0317871
ZWILCH	15q22.31	-0.204685	0.00613137	0.0317871
PTRH2	17q23.1	-0.204548	0.00616622	0.0319159
CPEB1	15q25.2	-0.204544	0.0061673	0.0319159
UTP4	16q22.1	-0.20447	0.00618644	0.0320067
COCH	14q12	-0.204448	0.00619192	0.0320186
SRSF11	1p31.1	-0.204363	0.00621387	0.0321105
DGUOK	2p13.1	-0.204359	0.00621497	0.0321105
AKAP5	14q23.3	-0.20434	0.00621992	0.0321222
EIF2A	3q25.1	-0.204321	0.00622488	0.0321395
PRKAB2	1q21.1	-0.204314	0.00622653	0.0321398
ABCC2	10q24.2	-0.204202	0.00625578	0.032266
XPA	9q22.33	-0.204191	0.00625854	0.032272
PNPLA4	Xp22.31	-0.204168	0.00626463	0.0322897
NFYB	12q23.3	-0.204102	0.00628181	0.0323671
FAM89A	1q42.2	-0.204082	0.00628681	0.0323737
VLDLR	9p24.2	-0.20408	0.00628737	0.0323737
ARL11	13q14.2	-0.204078	0.00628792	0.0323737
DDIT3	12q13.3	-0.204042	0.00629737	0.0324099
CEP97	3q12.3	-0.204029	0.00630071	0.0324099
PDCD5	19q13.11	-0.204016	0.00630405	0.0324099
ACSL6	5q31.1	-0.204014	0.00630461	0.0324099
RNF130	5q35.3	-0.203902	0.00633418	0.0325453
PFDN4	20q13.2	-0.203857	0.00634593	0.0325974
AK2	1p35.1	-0.203831	0.00635266	0.0326236
TMTC3	12q21.32	-0.203816	0.00635658	0.0326354
RPEL1	10q24.33	-0.203738	0.00637737	0.0327171
PIGX	3q29	-0.203657	0.00639878	0.0327935
THOC3	5q35.2	-0.203644	0.00640216	0.0328025
ETV1	7p21.2	-0.203576	0.00642025	0.0328843
HLA-DRA	6p21.32	-0.203546	0.00642818	0.0329023
NRAS	1p13.2	-0.203514	0.00643668	0.0329375
VAMP3	1p36.23	-0.203491	0.00644292	0.0329611
TIFAB	5q31.1	-0.203477	0.00644659	0.0329714
EIF4E	4q23	-0.20347	0.0064486	0.0329734
PTPN4	2q14.2	-0.203433	0.00645827	0.0330005
TPGS2	18q12.2	-0.203161	0.00653146	0.0333124
HAS2-AS1	8q24.13	-0.202949	0.00658883	0.0335625
ADI1	2p25.3	-0.202701	0.00665664	0.0338566
2018-03-01	4q32.2-q32.3	-0.20268	0.00666249	0.0338627
TTC41P	12q23.3	-0.202676	0.00666366	0.0338627
MRPL36	5p15.33	-0.202578	0.00669062	0.0339723
MCUB	4q25	-0.202576	0.00669121	0.0339723
SEC22A	3q21.1	-0.202576	0.00669121	0.0339723
RMC1	18q11.2	-0.20245	0.00672593	0.034097
TUBA1C	12q13.12	-0.202257	0.0067798	0.0343329
HLA-DQA1	6p21.32	-0.202253	0.00678099	0.0343329
BZW1	2q33.1	-0.20224	0.00678456	0.0343423
RPL39	Xq24	-0.202223	0.00678932	0.0343578
PPP6C	9q33.3	-0.202127	0.00681613	0.0344502
RMND1	6q25.1	-0.202097	0.00682449	0.0344838
FAM201A	9p13.1	-0.202042	0.00684005	0.0345451
B3GALNT2	1q42.3	-0.201959	0.00686343	0.0346371
HMGB1P1	20q13.31	-0.201818	0.00690318	0.0347941
MRPL52	14q11.2	-0.201791	0.00691103	0.034825
COMMD9	11p13	-0.201697	0.00693767	0.034918
CAAP1	9p21.2	-0.201601	0.006965	0.0350356
RYK	3q22.2	-0.20158	0.00697109	0.0350487
GAS2L3	12q23.1	-0.20145	0.00700833	0.0351865
ARNTL2	12p11.23	-0.201384	0.00702732	0.0352522
HPS5	11p15.1	-0.20125	0.00706606	0.0354143
DCTN4	5q33.1	-0.201248	0.00706668	0.0354143
TPI1	12p13.31	-0.201221	0.0070747	0.0354399
TMEM9	1q32.1	-0.201218	0.00707531	0.0354399
SKP2	5p13.2	-0.201112	0.00710623	0.0355417
VWDE	7p21.3	-0.201098	0.00711022	0.0355524
ZBTB26	9q33.2	-0.201089	0.00711305	0.0355524
BOLA3	2p13.1	-0.201065	0.00711987	0.0355658
DSEL	18q22.1	-0.201057	0.00712235	0.0355694
RPL24	3q12.3	-0.201023	0.00713229	0.0355899
RPS27A	2p16.1	-0.201012	0.0071354	0.0355904
H2AFV	7p13	-0.200925	0.00716093	0.0356543
PIPSL	10q23.33	-0.200923	0.00716156	0.0356543
INSIG2	2q14.1-q14.2	-0.200918	0.0071628	0.0356543
FNTA	8p11.21	-0.20091	0.0071653	0.0356543
MIA2	14q21.1	-0.200908	0.00716592	0.0356543
LIPT1	2q11.2	-0.200884	0.00717279	0.0356709
FAS	10q23.31	-0.20075	0.00721224	0.0358104
CLYBL	13q32.3	-0.200735	0.00721664	0.0358104
KCNJ10	1q23.2	-0.200729	0.00721852	0.0358104
PMPCB	7q22.1	-0.200725	0.00721978	0.0358104
FGF8	10q24.32	-0.200713	0.00722311	0.035815
ACADM	1p31.1	-0.200642	0.00724432	0.0359024
COPS9	2q37.3	-0.200599	0.00725693	0.0359561
MTX1	1q22	-0.200472	0.00729489	0.0360998
ATG4A	Xq22.3	-0.200457	0.00729933	0.0361129
GNLY	2p11.2	-0.200403	0.00731521	0.0361648
C5ORF24	5q31.1	-0.200346	0.00733239	0.0362141
STIL	1p33	-0.200216	0.00737134	0.0363708
SCIN	7p21.3	-0.200186	0.00738031	0.0364062
TRPC4	13q13.3	-0.200106	0.00740469	0.0365175
HSPH1	13q12.3	-0.200061	0.0074182	0.0365662
RPS5	19q13.43	-0.199827	0.0074893	0.0368567
ABCB7	Xq13.3	-0.199778	0.00750425	0.036918
PPIL3	2q33.1	-0.199676	0.00753552	0.0370124
PGAM1	10q24.1	-0.199676	0.00753552	0.0370124
MCM6	2q21.3	-0.199644	0.00754531	0.0370386
RIDA	8q22.2	-0.199612	0.00755512	0.0370687
STX11	6q24.2	-0.199593	0.00756101	0.0370886
CASP3	4q35.1	-0.199584	0.00756363	0.0370924
HLA-DRB1	6p21.32	-0.199529	0.00758067	0.0371488
ZSWIM7	17p12	-0.199446	0.0076063	0.0372472
PKD2L1	10q24.31	-0.199434	0.00760992	0.0372559
RPL31	2q11.2	-0.199408	0.00761816	0.0372781
KIAA0319	6p22.3	-0.199253	0.00766604	0.0374941
BUB1B	15q15.1	-0.199148	0.00769894	0.0376126
IL15	4q31.21	-0.199146	0.00769961	0.0376126
TLR6	4p14	-0.199091	0.00771692	0.0376789
SNRPF	12q23.1	-0.199061	0.00772626	0.0377154
FLVCR1-DT	1q32.3	-0.199048	0.00773026	0.0377258
DCTN2	12q13.3	-0.198986	0.00774965	0.0377929
SLC26A10	12q13.3	-0.198783	0.00781375	0.0380502
CFL2	14q13.1	-0.198765	0.00781952	0.0380632
PAIP1	5p12	-0.198763	0.00782019	0.0380632
SLC16A10	6q21	-0.198737	0.00782829	0.0380934
SNAPC1	14q23.2	-0.198727	0.00783167	0.0381006
ADH7	4q23	-0.198708	0.00783775	0.038121
AZIN1	8q22.3	-0.198612	0.00786822	0.0382211
PNP	14q11.2	-0.198603	0.00787093	0.0382211
ABCE1	4q31.21	-0.198601	0.00787161	0.0382211
CINP	14q32.31	-0.198595	0.00787365	0.0382217
SNHG6	8q13.1|8q13	-0.198582	0.00787772	0.0382297
MYDGF	19p13.3	-0.198578	0.00787908	0.0382297
FAM19A4	3p14.1	-0.198481	0.0079101	0.038336
TYMSOS	18p11.32	-0.198474	0.00791241	0.038336
PTPRC	1q31.3-q32.1	-0.198442	0.00792264	0.0383704
AIM2	1q23.1-q23.2	-0.198425	0.0079281	0.0383835
CCT6A	7p11.2	-0.198388	0.00793972	0.0384221
RNF41	12q13.3	-0.198305	0.00796642	0.038542
DHFR	5q14.1	-0.198212	0.00799665	0.0386697
PSMD5	9q33.2	-0.198154	0.00801525	0.0387317
LIPT2	11q13.4	-0.198148	0.00801731	0.0387324
FUNDC1	Xp11.3	-0.198122	0.00802559	0.0387631
AURKB	17p13.1	-0.197956	0.0080796	0.0389492
KCNJ2	17q24.3	-0.197948	0.00808237	0.0389532
COX6A1	12q24.31|12q24.2	-0.19792	0.00809141	0.0389755
CUTC	10q24.2	-0.197905	0.00809628	0.0389829
TIPIN	15q22.31	-0.197839	0.00811787	0.0390682
VSNL1	2p24.2	-0.197816	0.00812554	0.0390865
MRPL44	2q36.1	-0.197729	0.0081542	0.0392149
IGF2BP3	7p15.3	-0.197607	0.00819419	0.0393397
RAB6B	3q22.1	-0.197607	0.00819419	0.0393397
RNF113A	Xq24	-0.19745	0.00824637	0.039526
XRCC6	22q13.2	-0.197433	0.00825203	0.0395437
ZNF534	19q13.41	-0.197404	0.00826155	0.0395732
CGGBP1	3p11.1	-0.197399	0.00826335	0.0395732
GPALPP1	13q14.12	-0.197376	0.00827115	0.0395977
CA2	8q21.2	-0.197314	0.00829173	0.0396708
BBIP1	10q25.2	-0.197246	0.0083145	0.0397372
GRM8	7q31.33	-0.197244	0.00831521	0.0397372
PPIE	1p34.2	-0.197237	0.00831735	0.0397372
SF3B6	2p23.3	-0.197207	0.00832733	0.0397721
PDE6D	2q37.1	-0.197112	0.00835948	0.0399067
FASTKD3	5p15.31	-0.196969	0.00840755	0.0400792
DNAJC18	5q31.2	-0.196937	0.00841835	0.0401212
PRPS1L1	7p21.1	-0.196906	0.00842895	0.0401571
NSA2	5q13.3	-0.196903	0.00842988	0.0401571
INO80C	18q12.2	-0.196858	0.00844503	0.0402103
SDHAF2	11q12.2	-0.196801	0.00846455	0.0402746
TRAT1	3q13.13	-0.196756	0.00847976	0.0403279
RASSF4	10q11.21	-0.196697	0.00850008	0.0404027
TAF9B	Xq21.1	-0.196671	0.0085088	0.0404027
TALDO1	11p15.5	-0.196669	0.00850952	0.0404027
UBR7	14q32.12	-0.196669	0.00850952	0.0404027
FANCI	15q26.1	-0.196654	0.00851462	0.0404052
TYROBP	19q13.12	-0.196635	0.00852116	0.0404198
LAMTOR4	7q22.1	-0.196558	0.00854741	0.0405157
KLRC2	12p13.2	-0.196447	0.00858562	0.0406681
PCSK1	5q15	-0.196441	0.00858764	0.0406681
EXOC5	14q22.3	-0.196388	0.00860598	0.0407166
POLE2	14q21.3	-0.196303	0.0086354	0.0408079
TBP	6q27	-0.196263	0.0086494	0.0408549
RWDD2A	6q14.1	-0.196144	0.0086908	0.0410002
NR2C2AP	19p13.11	-0.196052	0.00872271	0.0411336
RPL13AP3	14q22.3	-0.195933	0.00876441	0.0412626
MFN1	3q26.33	-0.195867	0.00878758	0.0413427
PRCP	11q14.1	-0.195822	0.0088033	0.0413973
ELL2	5q15	-0.195801	0.00881079	0.0414229
PELI2	14q22.3	-0.195788	0.00881529	0.0414344
CIAPIN1	16q21	-0.195775	0.0088198	0.0414401
LRCH2	Xq23	-0.195688	0.00885062	0.0415589
MDP1	14q12	-0.195663	0.00885965	0.0415838
PTPRD	9p24.1-p23	-0.195656	0.00886191	0.0415838
SPAST	2p22.3	-0.195548	0.00890043	0.0416982
SLC12A8	3q21.2	-0.195499	0.00891784	0.0417296
IFT27	22q12.3	-0.195492	0.00892012	0.0417296
PAM16	16p13.3	-0.19542	0.00894592	0.0418238
LRP1B	2q22.1-q22.2	-0.195226	0.00901559	0.0420909
CCT3	1q22	-0.195218	0.00901838	0.0420942
SFXN4	10q26.11	-0.195195	0.00902681	0.0421139
FLJ44635	Xq13.1	-0.195182	0.00903141	0.0421256
NUP133	1q42.13	-0.195099	0.00906134	0.0422555
IDH1	2q34	-0.19498	0.00910448	0.042437
ST20	15q25.1	-0.194931	0.00912225	0.04251
SCARNA10	12p13.31	-0.194897	0.00913443	0.0425569
AKAP7	6q23.2	-0.194839	0.00915555	0.0426356
OPRK1	8q11.23	-0.19483	0.00915901	0.0426418
EBNA1BP2	1p34.2	-0.194771	0.00918037	0.0427049
EMC9	14q12	-0.194767	0.00918196	0.0427049
DOCK4	7q31.1	-0.194756	0.00918585	0.0427049
RADX	Xq22.3	-0.194752	0.00918741	0.0427049
ALKBH1	14q24.3	-0.194303	0.0093529	0.043364
BUD31	7q22.1	-0.194109	0.00942508	0.0436384
GEMIN8P4	1p22.2	-0.194005	0.00946415	0.043769
HELLS	10q23.33	-0.193918	0.00949696	0.0438804
[truncated: 1,147 more rows]
